# Supplementary material for: Seedling development traits in Brassicanapus examined by gene expression analysis and association mapping
Source: BMC Plant Biol. 2015 Jun 9;15:136. doi: 10.1186/s12870-015-0496-3 (PMC4459455; doi:10.1186/s12870-015-0496-3)
Supplement: Additional file 1 — Table S1. SNP-associations MCLUST 1. SNP associations of MCLUST group 1. Single nucleotide polymorphism (SNP)-trait/-gene associations with P < 0.0001 across the inbreds of MCLUST group 1. [file 12870_2015_496_MOESM1_ESM.xlsx]

## Sheet: Sheet1
Table S1. Single nucleotide polymorphism (SNP)-trait/-gene associations with P < 0.0001 across the inbreds of MCLUST group 1. Abbreviations of the traits see Table 1 and Table 2.
Trait	SNP array code	Chr.a	Position	Allele	P	Effect	PVb
			(bp)	1/2	Value	allele 1/2	(%)
AILP1	Bn-Scaffold000065-p489510	A2	26119183	C/T	9.64686e-06	-5.2376	9.14034
	Bn-Scaffold000025-p1411774	A5	8230563	G/T	1.37181e-06	-10.2257	10.9384
	Bn-Scaffold000054-p418608	A9	7829466	C/T	6.21642e-05	-10.9469	7.57212
	Bn-Scaffold000054-p520347	A9	7931205	C/T	6.21642e-05	10.9469	7.57212
	Bn-Scaffold000121-p105173	A9	25785202	C/A	6.21642e-05	10.9469	7.57212
	Simultaneous fit						12.8716
GER1	Bn-ctg7180014739339-p107	C9	38852933	C/A	3.41712e-05	-3.385	10.2697
	snp_BGA_2352	Scaffold07969	173	G/A	7.10761e-05	3.1219	8.63751
	Simultaneous fit						10.5989
GF14	Bn-Scaffold000031-p674411	A2	24557424	C/T	6.44913e-06	19.5626	9.63093
	Bn-Scaffold000065-p489510	A2	26119183	C/T	3.23688e-05	-5.9476	8.24501
	Bn-ctg7180014758040-p17442	A4	17277073	G/A	4.23871e-06	3.9935	10.0623
	Bn-Scaffold000004-p2222776	A5	2222776	C/T	7.47692e-06	-12.174	11.507
	Bn-Scaffold000004-p4962830	A5	4962830	G/A	6.28035e-05	-12.3162	7.55611
	Bn-Scaffold000025-p1411774	A5	8230563	G/T	3.04616e-09	-14.9631	16.1675
	Bn-Scaffold000020-p2478571	A8	20113498	C/T	3.49901e-05	-3.9506	8.48221
	Bn-Scaffold000054-p418608	A9	7829466	C/T	6.25065e-08	-17.3022	13.5174
	Bn-Scaffold000054-p520347	A9	7931205	C/T	6.25065e-08	17.3022	13.5174
	Bn-Scaffold000054-p586777	A9	7997635	G/T	1.42655e-06	12.6774	10.8917
	Bn-Scaffold000054-p801554	A9	8212412	G/A	4.45145e-05	11.0639	8.75033
	Bn-Scaffold000054-p1070245	A9	8481103	C/T	5.1598e-07	-13.4095	11.7563
	Bn-Scaffold000121-p105173	A9	25785202	C/A	6.25065e-08	17.3022	13.5174
	Bn-ctg7180014758040-p17442	C4	51157832	G/A	4.23871e-06	3.9935	10.0623
	Bn-ctg7180014746011-p1074	C4	51211738	G/A	4.81791e-05	-3.6922	8.18955
	Bn-ctg7180014746011-p8524	C4	51219188	G/T	2.76995e-05	3.93	8.57711
	Simultaneous fit						32.3007
GRF1	Bn-ctg7180014746011-p8524	C4	51219188	G/T	5.02865e-05	4.4352	8.04131
MyAP	Bn-Scaffold000003-p2584760	A7	14036969	G/A	7.17755e-05	-2.7957	8.10961
NOI	Bn-Scaffold000072-p1095276	A8	20501275	C/A	1.21955e-05	3.2727	9.49791
	Bn-ctg7180014723889-p2693	C5	11482285	C/T	6.03659e-06	2.9175	11.355
	Bn-ctg7180014741617-p4056	C7	40962256	G/T	6.52718e-05	4.2224	8.15587
	Simultaneous fit						21.5337
PK	Bn-Scaffold000004-p2711749	A5	2711749	G/A	2.84446e-05	-2.2641	8.26237
RBC	Bn-Scaffold000060-p570644	A4	6315106	G/T	6.49149e-05	-2.796	8.66463
	Bn-Scaffold000060-p721650	A4	6466112	C/T	5.17209e-07	-3.3418	13.2409
	Bn-Scaffold000060-p570644	C4	38001534	G/T	6.49149e-05	-2.796	8.66463
	Bn-ctg7180014750586-p10488	C6	4073502	G/A	3.4094e-05	-2.4359	8.34945
	Simultaneous fit						22.3888
UBP15	Bn-Scaffold000003-p3164670	A7	14616879	G/T	2.28684e-06	2.4278	11.0096
VPS2	Bn-Scaffold000072-p1095276	A8	20501275	C/A	1.17117e-05	4.1065	9.18
	Bn-Scaffold000072-p996955	A8	20599596	G/A	9.57376e-05	-4.1775	7.23794
	Simultaneous fit						9.42683
ASR	Bn-ctg7180014724935-p1052	C7	32415323	G/A	9.98521e-05	-0.1292	7.76477
CIR	Bn-Scaffold000168-p243887	A1	11934753	G/A	1.82533e-05	-0.1148	8.63016
	Bn-Scaffold000016-p141266	A4	355279	C/A	2.08147e-05	-0.0467	8.92967
	Simultaneous fit						15.6352
DYM	Bn-ctg7180014754945-p8912	C7	42388521	C/T	9.06839e-05	0.1387	7.50077
H2O	Bn-ctg7180014724170-p12006	C3	36371606	C/T	3.81898e-05	-0.4094	8.14944
LA08	Bn-ctg7180014738527-p7433	C3	29627418	G/T	1.74187e-05	-0.7286	8.7274
LA10	Bn-ctg7180014744657-p695	C3	28272074	C/A	9.2683e-05	-1.1294	8.24824
	Bn-ctg7180014717528-p1048	C3	28475242	G/A	3.68384e-05	-0.9879	8.31436
	Bn-ctg7180014722678-p1759	C3	28537379	G/A	8.42044e-05	-0.9544	7.47567
	Bn-ctg7180014770027-p24974	C3	28561393	C/T	1.5698e-05	-1.0404	8.88242
	Bn-ctg7180014738527-p7433	C3	29627418	G/T	5.35977e-06	-1.4354	9.71877
	Bn-ctg7180014754945-p8912	C7	42388521	C/T	4.15099e-06	0.904	10.2241
	Simultaneous fit						16.5732
LA12	Bn-ctg7180014738527-p7433	C3	29627418	G/T	2.16179e-05	-2.1304	8.5237
	Bn-ctg7180014754945-p8912	C7	42388521	C/T	6.5577e-06	1.3978	9.82315
	Simultaneous fit						12.505
LA14	Bn-ctg7180014754945-p8912	C7	42388521	C/T	4.42389e-05	2.0947	8.13821
MAD	Bn-Scaffold000015-p32045	A8	4947881	C/T	9.03965e-05	-1.4359	7.08391
	p6_9375_snp19	A9	33685235	C/T	7.78851e-05	-1.4383	7.12238
	Bn-ctg7180014771687-p18821	C6	1960091	C/T	7.53048e-05	0.6185	7.48306
	Bn-ctg7180014754945-p8912	C7	42388521	C/T	7.35772e-06	0.3736	9.72204
	Simultaneous fit						19.4325
MAJ	Bn-Scaffold000015-p32045	A8	4947881	C/T	8.08723e-05	-1.3347	7.10153
	p6_9375_snp19	A9	33685235	C/T	7.02812e-05	-1.3362	7.11874
	Bn-ctg7180014771687-p18821	C6	1960091	C/T	7.79652e-05	0.5733	7.45291
	Bn-ctg7180014754945-p8912	C7	42388521	C/T	4.20222e-05	0.319	8.1741
	Simultaneous fit						17.814
MID	Bn-ctg7180014722336-p1713	A5	18948382	G/A	2.13868e-06	0.7632	10.2641
	Bn-Scaffold000393-p7477	A9	25897951	G/T	5.45463e-05	0.8171	7.8813
	p6_9375_snp19	A9	33685235	C/T	9.72353e-05	-0.7703	7.07603
	Bn-Scaffold000002-p1480871	A10	11318847	C/A	7.73457e-05	-0.4754	8.1625
	Bn-ctg7180014743505-p5860	C1	11336842	C/T	6.18858e-05	0.6561	7.68333
	Bn-ctg7180014770027-p24974	C3	28561393	C/T	3.77861e-05	-0.2293	8.11973
	Bn-ctg7180014738527-p7433	C3	29627418	G/T	3.36246e-06	-0.3373	10.1162
	Bn-ctg7180014722336-p1713	C5	37380562	G/A	2.13868e-06	0.7632	10.2641
	Bn-ctg7180014722336-p1513	C5	37380762	G/A	1.50536e-05	0.623	9.07392
	Bn-ctg7180014722336-p834	C5	37381441	C/A	2.02289e-06	0.7634	10.2691
	Bn-ctg7180014757840-p7736	C5	37557436	G/T	1.68261e-05	-0.6228	9.06814
	Bn-ctg7180014771687-p18821	C6	1960091	C/T	5.31402e-05	0.3479	8.16517
	Bn-ctg7180014750348-p12506	C7	32965516	G/T	6.10232e-05	-0.2458	7.81462
	Bn-ctg7180014754945-p8912	C7	42388521	C/T	6.03646e-06	0.2068	10.123
	Simultaneous fit						26.2038
MIN	Bn-ctg7180014722336-p1713	A5	18948382	G/A	1.00434e-06	0.6401	10.761
	Bn-Scaffold000393-p7477	A9	25897951	G/T	8.02305e-05	0.6535	7.50268
	Bn-ctg7180014748650-p2203	A9	32023262	C/T	7.79265e-05	0.1465	8.37013
	Bn-ctg7180014743505-p5860	C1	11336842	C/T	2.19887e-05	0.5862	9.24079
	Bn-ctg7180014717528-p1048	C3	28475242	G/A	5.74512e-05	-0.193	8.87997
	Bn-ctg7180014722678-p1759	C3	28537379	G/A	9.86529e-05	-0.1904	8.35002
	Bn-ctg7180014770027-p24974	C3	28561393	C/T	1.3941e-05	-0.2081	9.97346
	Bn-ctg7180014738527-p7433	C3	29627418	G/T	5.25244e-07	-0.2974	11.6874
	Bn-ctg7180014722336-p1713	C5	37380562	G/A	1.00434e-06	0.6401	10.761
	Bn-ctg7180014722336-p1513	C5	37380762	G/A	1.09202e-05	0.521	9.44138
	Bn-ctg7180014722336-p834	C5	37381441	C/A	9.21718e-07	0.6408	10.7646
	Bn-ctg7180014757840-p7736	C5	37557436	G/T	1.30807e-05	-0.5203	9.43359
	Bn-ctg7180014771687-p18821	C6	1960091	C/T	6.03487e-05	0.2913	8.56412
	Bn-ctg7180014754945-p8912	C7	42388521	C/T	2.60601e-05	0.1613	9.17054
	Bn-ctg7180014748650-p2203	C8	35703196	C/T	7.79265e-05	0.1465	8.37013
	Simultaneous fit						30.5076
PER	Bn-ctg7180014738527-p7433	C3	29627418	G/T	7.68847e-05	-2.1038	7.42958
	Bn-ctg7180014771687-p18821	C6	1960091	C/T	1.87968e-05	2.6097	8.6849
	Bn-ctg7180014754945-p8912	C7	42388521	C/T	1.12937e-05	1.4311	9.34508
	Simultaneous fit						17.5859
PRK	Bn-ctg7180014715107-p3308	Scaffold01223	16913	C/T	6.29328e-05	-0.0156	7.19165
SOY	Bn-ctg7180014710081-p239	C8	30980883	C/T	4.92839e-05	0.0216	7.45881
SPD	Bn-ctg7180014734592-p70	C2	10503705	C/T	4.97125e-05	5.186	7.84672
	Bn-ctg7180014740377-p6847	C2	10692772	G/A	4.97125e-05	-5.186	7.84672
	Bn-ctg7180014740369-p1115	C2	10709523	G/A	5.59102e-05	-5.3342	8.6882
	p5_8783_snp47	C2	16695448	G/A	4.98474e-06	6.9409	10.7506
	Bn-ctg7180014716096-p995	C4	20777342	G/A	6.42399e-05	2.9953	8.02672
	Bn-ctg7180014771709-p7122	C4	21175577	G/A	2.41311e-05	2.0536	8.52422
	Bn-ctg7180014771709-p2984	C4	21179715	G/A	2.41311e-05	-2.0536	8.52422
	Bn-ctg7180014764280-p1958	C4	22011558	G/A	9.19052e-05	-1.8533	7.42304
	Bn-ctg7180014769499-p7274	C4	22195729	G/A	2.41311e-05	2.0536	8.52422
	Bn-ctg7180014768518-p160	C4	22338415	C/T	6.44218e-05	-3.3033	7.83759
	Bn-ctg7180014768518-p2839	C4	22341094	G/A	6.44218e-05	3.3033	7.83759
	Bn-ctg7180014745890-p12624	C4	22525647	G/A	7.53622e-05	-3.0994	7.70929
	Bn-ctg7180014771687-p18821	C6	1960091	C/T	9.8418e-05	3.0687	7.37369
	Bn-ctg7180014732065-p353	Scaffold00810	51005	G/T	2.41311e-05	2.0536	8.52422
	Bn-ctg7180014755177-p1784	Scaffold00829	15972	G/T	9.75329e-05	-1.84	7.38927
	Simultaneous fit						18.065
	a Chr. is the chromosome of the respective SNP b PV is the proportion of the explained phenotypic variance
