# Supplementary material for: Seedling development traits in Brassicanapus examined by gene expression analysis and association mapping
Source: BMC Plant Biol. 2015 Jun 9;15:136. doi: 10.1186/s12870-015-0496-3 (PMC4459455; doi:10.1186/s12870-015-0496-3)
Supplement: Additional file 2 — Table S2. SNP-associations MCLUST 2. SNP associations of MCLUST group 2. Single nucleotide polymorphism (SNP)-trait/-gene associations with P < 0.0001 across the inbreds of MCLUST group 2. [file 12870_2015_496_MOESM2_ESM.xlsx]

## Sheet: Sheet1
Table S2. Single nucleotide polymorphism (SNP)-trait/-gene associations with P < 0.0001 across the inbreds of MCLUST group 2. Abbreviations of the traits see Table 1 and Table 2.
Trait	SNP array code	Chr.a	Position	Allele	P	Effect	PVb
			(bp)	1/2	Value	allele 1/2	(%)
GER1	Bn-Scaffold000017-p2293203	A7	3473465	C/A	8.75107e-06	4.4072	10.6868
	Bn-ctg7180014748009-p1277	C6	7634040	G/T	1.447e-05	5.0442	10.716
	Bn-Scaffold000017-p2293203	C7	11987977	C/A	8.75107e-06	4.4072	10.6868
	Simultaneous fit						20.0866
MyAP	Bn-Scaffold000020-p1278209	A8	18913136	C/T	6.86053e-06	-4.7717	11.0086
PECT	Bn-ctg7180014770148-p2329	C6	4666837	G/A	6.57815e-05	8.4824	9.33351
PK	BN081537-0326	Scaffold27974	182	C/A	4.96824e-05	2.4165	9.06071
RBC	Bn-Scaffold000083-p169937	A4	5574426	G/A	3.26247e-05	-3.6904	9.34061
	Bn-Scaffold000060-p721650	A4	6466112	C/T	2.99789e-10	-3.733	20.9438
	BN051924-0307	A4	6928299	C/T	9.37146e-07	-3.0058	13.1701
	Bn-Scaffold000048-p1467700	A4	7374295	G/A	1.57784e-06	3.1399	12.0119
	BN051924-0307	C4	36645724	C/T	9.37146e-07	-3.0058	13.1701
	Simultaneous fit						22.0306
ASR	Bn-ctg7180014776048-p998	C6	35506758	G/T	6.49217e-05	-0.1112	11.6748
CIR	Bn-Scaffold000043-p1130165	A3	27539284	G/A	5.10543e-05	-0.035	9.79029
	Bn-Scaffold000008-p1652782	A10	14452599	G/T	8.59051e-05	0.1206	9.24888
	BN074342-0168	A10	14885443	C/T	4.14665e-07	0.1843	16.3526
	Bn-ctg7180014751867-p15223	C3	29018047	G/T	3.2859e-08	0.1605	16.2589
	Bn-ctg7180014738527-p2653	C3	29622638	C/A	8.64123e-05	-0.1445	8.96896
	Bn-ctg7180014739238-p9980	C4	4338464	G/A	3.33128e-05	0.0892	9.75837
	Bn-ctg7180014757155-p1863	C5	11317506	G/A	8.95078e-08	0.1325	14.4852
	BN064849-0420	C5	12385920	C/T	1.17112e-05	0.1308	10.6015
	Bn-ctg7180014723793-p16175	C5	12390261	G/T	1.17112e-05	0.1308	10.6015
	Simultaneous fit						38.8601
DYM	Bn-ctg7180014770148-p2329	C6	4666837	G/A	8.18424e-06	-0.2065	10.9478
FHM	Bn-ctg7180014750586-p10488	C6	4073502	G/A	4.80946e-05	2.25	8.85368
	Bn-ctg7180014743881-p253	C6	4630287	C/T	9.87273e-05	1.943	8.3277
	Bn-ctg7180014770148-p2329	C6	4666837	G/A	9.62277e-06	-2.3786	10.8708
	Simultaneous fit						11.7315
LA08	Bn-ctg7180014770148-p2329	C6	4666837	G/A	1.94234e-05	-0.5326	10.2243
LA10	Bn-ctg7180014770148-p2329	C6	4666837	G/A	5.17517e-06	-1.0888	11.5615
LA12	Bn-Scaffold000003-p2972258	A7	14424467	G/T	8.94873e-05	1.2002	8.52836
	Bn-ctg7180014743881-p253	C6	4630287	C/T	8.49352e-05	1.3602	8.46733
	Bn-ctg7180014770148-p2329	C6	4666837	G/A	1.84442e-06	-1.7706	12.5985
	Simultaneous fit						15.8944
LA14	Bn-Scaffold000003-p2972258	A7	14424467	G/T	4.56626e-05	2.0366	9.20081
	Bn-ctg7180014743881-p253	C6	4630287	C/T	7.77609e-05	2.2296	8.55522
	Bn-ctg7180014770148-p2329	C6	4666837	G/A	1.51275e-06	-2.8976	12.8075
	Bn-ctg7180014746194-p1164	C6	4748994	G/A	9.18102e-05	1.8191	8.35881
	Simultaneous fit						18.8067
MAD	Bn-ctg7180014770148-p2329	C6	4666837	G/A	8.30556e-06	-0.4817	11.1338
MAJ	Bn-ctg7180014743881-p253	C6	4630287	C/T	8.74766e-05	0.3638	8.39804
	Bn-ctg7180014770148-p2329	C6	4666837	G/A	6.98297e-06	-0.4509	11.308
	Bn-ctg7180014774060-p12095	C6	15482412	C/T	8.80088e-05	0.5525	7.70314
	Simultaneous fit						15.2986
MIN	Bn-Scaffold000046-p1774313	A6	25157281	G/A	2.47263e-05	-0.1528	9.64225
PER	Bn-ctg7180014774060-p12095	C6	15482412	C/T	2.72507e-05	2.6092	8.86626
PRA	Bn-Scaffold000151-p61206	A1	26665109	G/A	3.08341e-05	-0.2379	9.18786
	Bn-Scaffold000052-p974696	A2	20698450	G/T	2.36112e-05	-0.1712	9.70979
	Bn-Scaffold000031-p1464982	A2	23766853	G/A	4.79905e-05	-0.2176	10.1705
	snp_BGA_3018	A5	895075	C/T	9.3215e-05	-0.0842	8.55676
	Bn-Scaffold000003-p2972258	A7	14424467	G/T	8.58606e-05	0.095	8.54347
	Bn-Scaffold000003-p3164670	A7	14616879	G/T	7.3575e-05	0.1603	8.64182
	Bn-ctg7180014750586-p10488	C6	4073502	G/A	1.01183e-06	0.1495	12.6058
	Bn-ctg7180014749687-p1297	C6	4591616	C/T	2.0785e-06	0.1455	12.2601
	Bn-ctg7180014743881-p253	C6	4630287	C/T	1.24011e-06	0.1316	12.607
	Bn-ctg7180014743881-p914	C6	4630948	G/A	1.26239e-05	-0.1019	10.3418
	Bn-ctg7180014770148-p2329	C6	4666837	G/A	9.88704e-08	-0.1537	15.388
	Bn-ctg7180014770125-p1734	C6	4716297	G/A	1.96469e-05	-0.1124	10.3866
	Bn-ctg7180014746194-p1164	C6	4748994	G/A	7.36176e-05	0.0895	8.48984
	snp_BGA_1206	C6	5166587	G/T	1.36479e-05	-0.1363	10.3981
	snp_BGA_1153	C6	5207050	G/A	2.64692e-05	-0.1367	9.41546
	snp_BGA_2583	C6	6890908	G/A	2.89621e-06	0.135	11.2957
	Simultaneous fit						19.6721
PRK	Bn-ctg7180014738527-p2653	C3	29622638	C/A	4.19295e-05	-0.0651	9.02896
	BN064849-0420	C5	12385920	C/T	2.86129e-05	0.0544	9.27388
	Bn-ctg7180014723793-p16175	C5	12390261	G/T	2.86129e-05	0.0544	9.27388
	Simultaneous fit						10.2421
ROU	Bn-ctg7180014776048-p998	C6	35506758	G/T	8.05132e-05	0.0421	11.3945
SPD	Bn-Scaffold000031-p1285264	A2	23946571	G/A	9.07794e-06	-8.943	11.5415
	Bn-Scaffold000025-p1593454	A5	8412243	G/T	1.30595e-05	-8.9194	11.2733
	Simultaneous fit						11.5937
	a Chr. is the chromosome of the respective SNP b PV is the proportion of the explained phenotypic variance
