# Supplementary material for: Seedling development traits in Brassicanapus examined by gene expression analysis and association mapping
Source: BMC Plant Biol. 2015 Jun 9;15:136. doi: 10.1186/s12870-015-0496-3 (PMC4459455; doi:10.1186/s12870-015-0496-3)
Supplement: Additional file 3 — Table S3. SNP-associations MCLUST 3. SNP associations of MCLUST group 3. Single nucleotide polymorphism (SNP)-trait/-gene associations with P < 0.0001 across the inbreds of MCLUST group 3. [file 12870_2015_496_MOESM3_ESM.xlsx]

## Sheet: Sheet1
Table S3. Single nucleotide polymorphism (SNP)-trait/-gene associations with P < 0.0001 across the inbreds of MCLUST group 3. Abbreviations of the traits see Table 1 and Table 2.
Trait	SNP array code	Chr.a	Position	Allele	P	Effect	PVb
			(bp)	1/2	Value	allele 1/2	(%)
AILP1	Bn-Scaffold000071-p775618	A5	11376776	G/A	7.92253e-05	4.8499	15.4568
APL	Bn-Scaffold000024-p1351651	A6	10124136	C/A	3.12296e-05	-9.567	16.2071
	Bn-ctg7180014765428-p4523	C1	3952627	G/T	4.4367e-05	-8.0769	14.6187
	Bn-ctg7180014724170-p12006	C3	36371606	C/T	3.05247e-05	-9.0928	15.8836
	Bn-ctg7180014724091-p1832	C3	59651224	C/T	7.87914e-05	10.5861	13.6143
	Bn-ctg7180014769219-p9207	C3	61594717	C/T	9.80009e-05	-11.1532	13.1643
	Bn-ctg7180014722995-p12488	C3	62499479	G/T	9.2659e-05	10.0382	13.6029
	Bn-ctg7180014730106-p9593	C3	64861898	G/A	4.03396e-05	-8.99	14.511
	Bn-ctg7180014730106-p9361	C3	64862130	G/A	4.03396e-05	-8.99	14.511
	Bn-ctg7180014766635-p784	C5	2630055	G/A	2.67061e-05	-9.4692	17.3403
	Bn-ctg7180014765300-p3803	C8	33443168	G/A	3.39649e-05	-8.5158	15.295
	Bn-ctg7180014769823-p9963	C9	46204908	C/T	4.70183e-05	-13.9469	14.1578
	Bn-ctg7180014769823-p12647	C9	46207592	G/A	3.66941e-05	-14.1064	14.4065
	Simultaneous fit						44.8639
CEL16	Bn-ctg7180014745939-p2292	C3	57840089	G/T	8.48221e-05	3.4288	12.7049
FBP	Bn-ctg7180014771403-p12452	Scaffold00685	79314	G/T	3.82009e-05	3.4098	14.3468
GER1	Bn-Scaffold000001-p10157360	A3	18929019	G/A	1.34468e-05	5.238	17.5493
	Bn-ctg7180014753773-p3940	C2	4902638	G/A	2.80266e-05	4.8068	14.6834
	Simultaneous fit						22.1246
MyAP	Bn-Scaffold000015-p799201	A8	4180725	G/A	9.40414e-05	5.3351	12.1499
NOI	Bn-ctg7180014733666-p4132	C5	46415250	G/A	3.57308e-06	-6.4301	18.1112
PECT	Bn-ctg7180014740566-p3188	C9	35669029	C/A	7.1341e-05	8.1813	14.4283
PK	Bn-Scaffold000051-p945200	A1	9627512	G/A	6.80465e-05	4.0425	15.2729
	Bn-Scaffold000051-p873951	A1	9698761	C/T	1.43772e-06	4.3233	17.6902
	Bn-Scaffold000004-p357097	A5	357097	G/T	2.16163e-06	4.8649	19.3615
	Bn-ctg7180014746038-p2364	C5	12581809	C/A	7.18456e-06	3.979	14.9662
	Bn-ctg7180014746036-p2511	C5	12594516	C/T	7.20726e-06	-3.9313	15.8666
	Bn-ctg7180014774826-p5432	C5	12635135	C/T	1.30744e-06	4.1679	16.7166
	Bn-ctg7180014774826-p1346	C5	12639221	G/A	1.623e-05	-3.758	13.7029
	Bn-ctg7180014766656-p1050	C5	12714817	G/T	2.35924e-05	-3.7349	13.5474
	Bn-ctg7180014748673-p5207	C5	13087035	G/A	5.97754e-05	-3.4521	12.5612
	Bn-ctg7180014724363-p9422	C5	13159085	C/A	1.63568e-05	-3.6443	13.8549
	Bn-ctg7180014730936-p7448	C7	43801848	G/T	1.45781e-05	-3.5239	14.5018
	Simultaneous fit						34.3016
RBC	Bn-ctg7180014743014-p5599	A2	24900111	C/A	5.05364e-05	-6.7457	12.4277
	Bn-ctg7180014753773-p3940	C2	4902638	G/A	2.59041e-05	4.093	14.4901
	Bn-ctg7180014743014-p5599	C2	49342643	C/A	5.05364e-05	-6.7457	12.4277
	Bn-ctg7180014757155-p1863	C5	11317506	G/A	5.3455e-05	7.9966	12.9272
	Simultaneous fit						23.245
UBP15	Bn-ctg7180014772336-p17139	C7	38391732	C/A	2.33709e-05	12.4936	15.1304
VPS2	Bn-Scaffold000108-p397014	A4	12687409	G/A	1.61554e-05	7.8714	18.4425
	Bn-Scaffold000004-p357097	A5	357097	G/T	1.41861e-05	7.1405	16.3761
	Bn-Scaffold000015-p1550231	A8	3429695	C/A	4.73479e-05	6.5461	15.7121
	Bn-Scaffold000015-p799201	A8	4180725	G/A	6.68203e-05	6.5762	14.3531
	Bn-ctg7180014742324-p62	C2	10352320	C/T	9.85792e-06	6.0233	14.283
VPS2	Bn-ctg7180014741195-p4760	C3	56500358	G/A	6.36797e-06	5.9186	13.861
	Bn-ctg7180014741195-p2406	C3	56502712	C/A	5.87365e-05	5.4635	11.3052
	Bn-ctg7180014745939-p2292	C3	57840089	G/T	7.48122e-06	6.3564	14.2058
	Simultaneous fit						31.6068
ASR	Bn-ctg7180014761049-p3311	C6	3707319	G/T	2.60222e-06	0.306	19.3227
DYM	Bn-Scaffold000030-p572484	A2	5298620	C/T	5.56483e-05	-0.1997	15.8799
	Bn-Scaffold000144-p83261	A2	11291607	C/T	8.87822e-05	-0.2093	14.7115
	Bn-Scaffold000052-p168079	A2	19891833	G/A	6.86705e-07	0.2701	19.7489
	Bn-Scaffold000052-p336786	A2	20060540	G/A	3.68063e-05	0.2127	14.9153
	Bn-Scaffold000109-p548266	A5	17368856	G/T	7.26972e-05	-0.2325	14.3657
	Bn-Scaffold000026-p1137835	A6	2055424	C/T	7.1591e-05	-0.2528	13.0442
	Bn-Scaffold000024-p2080233	A6	10852718	G/T	1.05087e-05	-0.2275	17.4157
	Bn-Scaffold000143-p47219	A6	11306322	C/T	2.69088e-05	0.219	16.0066
	Bn-ctg7180014762851-p5800	C1	27954383	C/T	1.55188e-05	0.2042	17.6186
	Bn-Scaffold000026-p1137835	C6	36295280	C/T	7.1591e-05	-0.2528	13.0442
	Bn-ctg7180014776488-p14994	C7	21258437	G/A	1.14565e-08	-0.2661	22.9208
	Bn-ctg7180014766754-p1247	C7	21375481	C/A	4.38583e-08	-0.2453	21.0351
	Bn-ctg7180014711906-p3935	C7	21407038	C/T	1.07905e-05	0.2145	17.1284
	Bn-ctg7180014711906-p4070	C7	21407173	C/T	1.69325e-05	0.2152	16.2443
	Bn-ctg7180014758283-p1273	C7	45753776	G/T	5.22483e-05	0.208	15.2393
	Simultaneous fit						36.4619
FHM	Bn-Scaffold000052-p168079	A2	19891833	G/A	9.83988e-06	3.198	17.0833
	Bn-Scaffold000026-p1137835	A6	2055424	C/T	9.31027e-05	-3.4013	13.0825
	Bn-Scaffold000024-p2080233	A6	10852718	G/T	4.34526e-05	-2.6464	14.1554
	Bn-Scaffold000143-p47219	A6	11306322	C/T	3.07068e-05	2.7548	15.9075
	Bn-Scaffold000026-p1137835	C6	36295280	C/T	9.31027e-05	-3.4013	13.0825
	Bn-ctg7180014776488-p14994	C7	21258437	G/A	3.61459e-05	-2.8946	16.8552
	Bn-ctg7180014766754-p1247	C7	21375481	C/A	7.46136e-05	-2.6564	16.0447
	Bn-ctg7180014711906-p3935	C7	21407038	C/T	9.88363e-05	2.604	14.3079
	Bn-ctg7180014750523-p5673	C7	44910220	G/A	8.95756e-05	5.1748	12.6412
	Simultaneous fit						36.1862
H2O	Bn-ctg7180014738197-p3212	C2	41785924	G/A	4.65292e-05	0.5359	14.9378
	Bn-ctg7180014752189-p1587	C6	16443058	G/T	7.53075e-05	0.4722	13.8039
	Bn-ctg7180014752189-p1882	C6	16443353	G/A	6.44825e-05	0.4635	13.7789
	Simultaneous fit						17.6437
LA08	p8_2822_snp11	C2	2008764	G/A	9.45156e-05	0.4146	14.4987
	Bn-ctg7180014749903-p15363	C6	5418219	G/A	7.04598e-05	0.7202	15.8335
	Simultaneous fit						22.7255
LA10	Bn-Scaffold000092-p786700	A2	10156505	G/A	2.17246e-05	1.0677	14.8447
	Bn-Scaffold000052-p168079	A2	19891833	G/A	1.65701e-05	1.0414	14.536
	Bn-ctg7180014749903-p15363	C6	5418219	G/A	1.22506e-05	1.4254	18.8786
	Simultaneous fit						32.5843
LA12	Bn-Scaffold000061-p1202208	A1	18098473	G/A	6.32907e-05	-1.2124	14.4455
	Bn-Scaffold000092-p786700	A2	10156505	G/A	5.70493e-05	1.5812	13.4543
	Bn-Scaffold000052-p168079	A2	19891833	G/A	1.84593e-05	1.6105	14.4437
	Bn-ctg7180014749903-p15363	C6	5418219	G/A	4.77252e-05	2.0346	17.1102
	Simultaneous fit						39.8768
LA14	Bn-Scaffold000052-p168079	A2	19891833	G/A	3.66726e-05	2.684	13.4792
LA16	Bn-Scaffold000092-p786700	A2	10156505	G/A	1.90348e-05	5.5814	15.0376
	Bn-Scaffold000052-p168079	A2	19891833	G/A	2.47357e-06	6.4274	17.8918
	Simultaneous fit						24.1413
MAD	Bn-Scaffold000052-p168079	A2	19891833	G/A	7.68233e-06	0.5327	15.8374
	Bn-Scaffold000027-p818574	A8	6273722	C/A	3.73294e-05	0.5446	13.6931
	Bn-ctg7180014736622-p4471	C3	2394136	G/A	5.08425e-05	0.4732	13.3806
	Simultaneous fit						27.6244
MAJ	Bn-Scaffold000052-p168079	A2	19891833	G/A	8.32995e-06	0.4909	15.8107
	Bn-Scaffold000027-p818574	A8	6273722	C/A	5.89772e-05	0.4771	13.3534
	Bn-ctg7180014736622-p4471	C3	2394136	G/A	8.53544e-05	0.4257	12.6095
	Bn-ctg7180014738527-p7433	C3	29627418	G/T	9.11953e-05	0.4686	13.446
	Simultaneous fit						27.2609
MID	Bn-Scaffold000052-p168079	A2	19891833	G/A	7.27445e-05	0.2553	12.2179
	Bn-ctg7180014749903-p15363	C6	5418219	G/A	3.15004e-05	0.3481	17.4719
	Simultaneous fit						24.6452
MIN	Bn-ctg7180014749903-p15363	C6	5418219	G/A	5.33263e-06	0.273	19.8561
PER	Bn-Scaffold000052-p168079	A2	19891833	G/A	3.14991e-05	1.8764	13.8549
	Bn-Scaffold000027-p818574	A8	6273722	C/A	6.18039e-05	1.9882	13.2259
	Bn-ctg7180014774891-p1507	C6	38304976	C/A	6.99254e-05	1.3484	13.3809
	Simultaneous fit						28.2326
PRA	Bn-Scaffold000019-p1188714	A7	20522386	C/T	6.34442e-05	0.1741	15.389
	Bn-Scaffold000010-p2834084	A8	16052449	G/A	5.63831e-05	-0.2283	14.6689
	Bn-ctg7180014762843-p11556	C4	6694172	C/T	6.48109e-05	-0.2197	14.867
	UQ10C0204660	C4	12991242	C/T	8.06956e-07	-0.1499	22.8821
	Bn-ctg7180014722915-p2970	C5	17279879	C/A	9.91346e-05	0.1115	13.9014
	Bn-ctg7180014741408-p3865	Scaffold00859	13870	G/A	3.5893e-05	-0.1273	16.2797
	Simultaneous fit						38.5411
PRK	Bn-ctg7180014702758-p2686	C6	15221497	C/A	6.85248e-05	-0.0214	9.52594
	Bn-ctg7180014735794-p5014	C7	24432266	G/A	8.08306e-05	0.0285	11.0815
	Simultaneous fit						17.5791
ROU	Bn-ctg7180014761049-p3311	C6	3707319	G/T	1.13374e-05	-0.0959	16.9078
SPD	Bn-Scaffold000005-p3367474	A3	3367474	G/A	9.42001e-07	-9.1655	19.2296
	Bn-Scaffold000152-p325548	A3	23987934	G/A	7.69297e-05	2.0674	12.2489
	Bn-Scaffold000004-p2711749	A5	2711749	G/A	2.0186e-05	-4.7544	15.4986
	Bn-Scaffold000017-p525526	A7	5241142	C/T	5.07772e-05	-2.8119	12.9898
	Bn-Scaffold000072-p529695	A8	21066856	C/T	7.11594e-05	5.2154	12.9708
	Bn-Scaffold000002-p5129927	A10	7669791	C/T	2.17757e-05	-3.5593	15.3158
	Bn-ctg7180014756759-p1991	C6	38789795	C/A	3.98023e-07	-6.6173	19.528
	Bn-ctg7180014756759-p1575	C6	38790211	G/T	1.31916e-07	-6.6729	21.7321
	Bn-ctg7180014747325-p8327	C6	39018013	G/A	1.11081e-05	4.9038	15.9833
	Bn-ctg7180014747325-p7630	C6	39018710	G/T	1.52767e-05	4.8852	15.7154
	Bn-ctg7180014767910-p1046	C6	39102332	G/A	1.11081e-05	-4.9038	15.9833
	Bn-ctg7180014753486-p2383	C7	44252469	G/A	4.85563e-05	-3.9058	14.7372
	Simultaneous fit						40.2467
	a Chr. is the chromosome of the respective SNP b PV is the proportion of the explained phenotypic variance
