# Supplementary material for: Seedling development traits in Brassicanapus examined by gene expression analysis and association mapping
Source: BMC Plant Biol. 2015 Jun 9;15:136. doi: 10.1186/s12870-015-0496-3 (PMC4459455; doi:10.1186/s12870-015-0496-3)
Supplement: Additional file 4 — Table S4. Phenotypic data. Mean values of the phenotypic data of seedling development and gene expression of the 509 inbreds of the ASSYST diversity set of B. napus. [file 12870_2015_496_MOESM4_ESM.xlsx]

## Sheet: ASSYST Phenotypic data
Table S4. Mean values of the phenotypic data of seedling development and gene expression of the 509 inbreds of the ASSYST diversity set of B. napus.
ASSYST	Genotype Name	Gene expression data															Seedling development data
No		CEL16	FBP	SPS	RBC	PK	UBP15	PECT	APL	AILP1	GER1	NOI	MyAP	GRF1	VPS2	GF14	LA08	LA10	LA12	LA14	LA16	PRA	PRK	PER	MAJ	MIN	ASR	MAD	MID	CIR	ROU	SOY	FHM	DYM	SPD	H2O
1	Alesi	96.2564	104.746	74.6511	123.1	93.6178	80.9032	75.66	47.7396	116.184	110.054	91.8532	93.1193	67.945	87.3945	82.445	2.9144	5.1654	8.0309	13.8409	24.5299	0.3605	0.2645	13.6853	3.3141	2.031	1.63	3.6017	2.3722	0.3638	0.6258	0.7653	13.0761	1.0116	38.2096	92.4586
2	Remy	91.2107	100.711	58.7247	130.332	89.9612	76.5187	65.5606	34.6043	116.735	104.802	90.4323	96.1769	68.9752	89.7318	88.122	3.194	6.1197	9.7074	15.376	29.8744	0.4137	0.2741	15.1991	3.8087	2.0375	1.9015	4.1501	2.4518	0.3489	0.5517	0.7257	14.792	1.1993	37.5299	91.9554
3	Robust	92.7044	100.922	69.9353	120.788	89.2136	78.5056	69.3173	34.9108	113.538	99.903	95.2202	89.9699	69.8344	89.0666	86.281	3.2844	5.4279	9.5591	15.1335	28.5236	0.4407	0.266	14.7078	3.6304	2.0648	1.762	3.8988	2.5059	0.3481	0.5847	0.7286	14.4516	1.1896	37.3417	91.7925
4	Alaska	93.4066	102.757	67.3926	129.071	89.7702	77.5225	65.1311	44.6222	112.567	102.429	96.9466	98.6914	76.3177	93.3661	95.218	3.717	7.2615	10.9561	17.4825	28.85	0.8395	0.2323	17.4793	4.1057	2.2513	1.8407	4.5186	2.7505	0.3007	0.549	0.7213	13.9417	1.0768	34.4727	92.2288
5	Pirola	90.9131	103.485	61.9541	129.025	86.2373	76.8858	53.5822	31.7221	114.588	101.575	85.5225	87.8095	65.8833	83.4872	92.333	2.7789	5.2208	7.9734	13.6891	23.0497	0.431	0.2477	14.7516	3.411	1.9129	1.805	3.7059	2.4129	0.3027	0.559	0.718	12.7807	0.9781	37.1152	92.2803
6	Adder	98.1024	105.041	69.6976	127.93	98.6163	89.7213	69.0846	43.7161	114.139	104.325	94.0494	96.613	76.759	94.8915	93.315	3.5669	6.5257	9.9313	17.4718	29.3161	0.6059	0.2434	15.8001	3.7121	2.2408	1.6725	4.1562	2.672	0.3464	0.612	0.7473	17.4058	1.3274	37.2351	92.21
7	Milena	92.5032	102.52	64.2587	130.869	92.7131	82.0664	63.2657	40.6897	105.294	109.31	90.18	90.982	64.9648	86.3458	91.776	3.9232	7.1735	11.1219	16.2826	27.5935	0.8631	0.2198	16.1037	4.0663	2.237	1.8372	4.3446	2.6626	0.3637	0.5622	0.7529	15.4629	1.3043	39.5952	91.719
8	Allure	94.8174	105.774	68.9043	132.483	92.022	82.6974	64.913	43.2555	110.028	102.235	89.18	99.2787	74.7342	94.9886	90.812	3.6363	6.5696	10.4818	16.7514	31.3843	0.4777	0.2796	15.9653	3.7026	2.2498	1.6698	4.1189	2.6379	0.3251	0.6068	0.7474	16.2678	1.3794	41.6052	91.3452
9	Agalon	94.1266	102.406	62.3537	126.788	88.1231	77.1131	63.4291	40.2027	109.333	105.427	92.7879	91.0505	61.3131	84.2222	79.984	2.2564	4.4898	7.3378	13.1016	21.5593	0.3733	0.2619	13.5467	3.2237	1.7766	1.8205	3.5764	2.1465	0.3099	0.5687	0.7125	13.7488	1.1813	39.4445	91.5007
10	K615	89.8292	101.291	67.64	123.401	85.8165	74.6722	69.8319	NA	112.132	104.891	97.3042	103.097	76.102	93.7159	94.327	3.1723	5.7512	9.0007	15.3128	25.7439	0.487	0.2542	14.9545	3.5501	2.0575	1.7405	3.888	2.4495	0.3268	0.5758	0.7234	13.6736	1.0992	36.1649	91.9298
11	Picasso	92.7725	102.309	71.2708	123.409	85.2238	74.3827	64.3306	44.9156	110.817	106.851	93.0415	93.5279	69.2854	87.7291	90.625	2.7003	4.8555	8.1883	13.5051	24.807	0.3744	0.2622	12.7091	3.1629	1.9398	1.6475	3.4133	2.2294	0.3779	0.6212	0.7877	15.6429	1.1729	37.9127	92.1975
12	Lord	89.9316	99.7221	63.8521	127.362	86.4899	76.6781	61.5147	31.9026	107.821	107.099	91.8636	93.3359	71.3677	94.4014	91.45	2.7945	5.0268	7.4742	11.7192	21.5686	0.3634	0.2571	13.1261	3.229	2.2588	1.4246	3.4863	2.3045	0.3503	0.7038	0.7687	11.4763	0.9804	39.0893	91.8674
13	KW3077	90.5067	100.577	62.0483	124.973	85.0118	71.6485	55.0162	37.896	113.79	107.474	86.1582	81.1743	61.7837	80.347	88.854	3.2878	6.0761	10.4426	15.748	29.6027	0.4067	0.2656	16.5021	3.6929	2.1901	1.6878	4.1211	2.6575	0.2918	0.6152	0.7127	14.4225	1.3095	33.5735	91.9656
14	Rodeo	89.8557	100.021	65.2589	134.465	92.4236	79.966	67.8542	36.3227	113.657	109.746	89.1919	98.4674	67.2572	88.1569	88.267	3.4668	6.4113	11.054	16.2605	28.2677	0.6289	0.2362	16.7891	3.9931	2.0524	1.9803	4.5097	2.7176	0.3267	0.5312	0.732	14.4135	1.2536	37.669	91.5677
15	Rapid	90.6655	100.425	60.876	128.365	88.603	75.7602	65.834	38.6382	106.124	110.496	87.2841	86.3226	59.0071	85.4592	91.413	3.2117	6.2078	9.2469	15.8649	25.8832	0.5213	0.2371	15.1535	4.0134	1.9572	2.0857	4.2336	2.4032	0.3434	0.5005	0.7444	13.7482	1.0547	34.3863	92.2981
16	Boston	93.0172	102.996	62.9957	132.608	89.4181	77.1983	61.9285	42.4148	111.264	103.387	87.5413	92.4505	62.3969	85.5611	87.068	3.3542	6.1631	9.0955	15.9132	28.7406	0.3704	0.2736	14.8376	3.7167	2.0993	1.7868	4.0005	2.423	0.3571	0.5685	0.7511	13.6804	1.2078	39.8667	91.1057
17	Escort	93.7111	102.366	65.193	132.586	89.9336	82.3578	68.8727	47.5255	114.375	106.893	93.045	98.1707	73.9901	96.3224	93.562	3.3124	5.8011	9.0888	14.7963	29.7161	0.4351	0.2809	14.1049	3.5978	2.0273	1.7698	3.8375	2.3999	0.3709	0.569	0.7702	14.127	1.1238	36.2313	92.2577
18	Montego	94.5366	103.298	68.2922	131.323	89.3363	80.3318	66.9548	48.0943	111.002	110.295	96.2658	93.4125	65.856	87.5527	91.947	3.0415	5.2722	8.6936	14.6695	26.7912	0.3858	0.2691	14.753	3.5835	1.9744	1.8652	3.8937	2.3819	0.3174	0.5527	0.7097	14.6644	1.118	35.6657	92.4241
20	Pacific	94.5267	104.075	69.9777	128.279	92.6008	80.5798	65.7553	37.8245	114.182	105.252	87.5241	95.0327	62.5337	90.5853	86.867	3.9275	7.2624	10.6803	19.2869	34.232	0.5155	0.2656	16.0314	3.8326	2.3883	1.6217	4.1707	2.7935	0.3538	0.6203	0.7955	13.9024	1.3446	39.5448	90.2639
21	Savannah	93.2899	98.9062	64.2827	128.103	85.57	77.7451	61.9862	35.1648	108.405	106.288	89.4528	86.5979	65.7811	93.4179	90.819	3.1488	6.0341	9.1635	15.3821	26.3328	0.4789	0.2568	15.598	3.8766	1.9689	2.0302	4.1196	2.4234	0.3048	0.5073	0.7022	12.9937	1.0366	38.0337	91.8696
22	Missouri	91.4304	97.8792	64.3367	127.894	92.4692	75.1569	63.3998	30.8977	107.025	93.1266	95.5472	95.4151	73.5472	93.717	87.628	2.8182	5.0852	7.3264	12.6085	24.919	0.3128	0.2965	13.6235	3.4801	1.8547	1.9045	3.7203	2.2142	0.3494	0.5397	0.7356	14.9576	1.1584	36.6221	92.4484
23	Manitoba	87.3984	99.187	61.4891	126.016	86.0291	73.0424	79.7052	48.2431	108.179	106.967	84.4994	85.3237	61.4998	79.5939	83.423	3.5626	6.4809	10.1367	16.567	29.2301	0.5138	0.2582	15.3029	3.7531	2.1909	1.7318	4.0886	2.5934	0.3717	0.5995	0.7428	15.3984	1.2536	41.3753	91.8704
24	Ladoga	86.7385	97.6688	59.3358	121.553	83.6156	75.6323	59.584	29.2882	110.656	95.0686	89.8691	91.642	65.344	90.038	86	3.9065	6.9364	10.3316	16.1401	30.7611	0.5226	0.2628	16.4218	4.2934	2.0668	2.1005	4.5114	2.5107	0.3355	0.4963	0.7343	15.1015	1.3328	37.4975	91.1963
25	Atlantic	91.7619	96.4919	66.0426	116.575	89.1013	78.8333	60.6564	28.8224	110.502	92.9923	82.9554	88.0477	66.9293	86.1645	85.806	3.4781	6.465	10.213	15.6951	28.6676	0.5011	0.2589	13.7875	3.537	2.321	1.5207	3.8116	2.6461	0.4419	0.6618	0.8157	14.0313	1.2303	40.1338	91.1773
26	Cooper	85.7862	98.5115	59.7484	126.352	87.4633	76.3103	68.7198	37.1981	118.478	104.247	92.6401	97.1981	67.4822	91.8311	91.703	3.5625	6.3634	9.8382	15.3364	24.2971	0.8164	0.2254	14.4494	3.5144	2.2836	1.538	3.7838	2.6049	0.3971	0.656	0.7953	10.9177	0.9798	39.2922	91.2056
27	Licapo	89.1724	96.6767	54.2882	127.509	86.4708	74.6355	69.4616	29.4698	110.769	106.35	90.5814	87.057	65.7308	93.9068	90.693	2.814	5.2507	8.3427	14.7932	29.3456	0.255	0.2978	14.0814	3.5337	1.881	1.934	3.8653	2.3277	0.3357	0.5272	0.7163	14.1524	1.1972	38.0158	91.6428
28	Capitol	82.6271	95.5085	63.2627	122.5	81.8856	72.6695	63.3441	34.7958	111.929	92.2968	87.51	77.0416	63.0304	79.7238	82.006	4.0728	7.3526	11.2831	17.8098	32.7748	0.5819	0.2604	17.0224	4.0465	2.3011	1.7855	4.4033	2.7473	0.3286	0.587	0.7331	16.7908	1.4594	39.23	91.3942
29	Idol	90.4415	97.9951	69.7853	119.988	89.7529	75.8809	74.2996	40.6809	109.922	105.428	90.195	86.8016	70.0975	89.2388	92.297	3.7884	7.0966	10.7496	17.0408	29.3037	0.6125	0.2402	15.6507	3.82	2.3629	1.6287	4.1456	2.7513	0.3715	0.6228	0.7776	15.5509	1.2614	37.5775	91.8908
30	Vivol	93.6219	102.373	73.2726	127.923	89.142	79.6128	77.0202	49.3867	115.314	105.357	93.4383	98.7266	72.1613	92.2887	94.335	2.9307	5.2387	8.4426	14.572	25.9226	0.4288	0.2678	13.9188	3.3323	1.9983	1.691	3.6211	2.326	0.3477	0.6048	0.752	14.4341	1.1399	35.9961	92.2249
32	Lirajet	94.3885	104.728	69.702	131.346	91.3464	80.2467	60.9128	37.6876	109.838	104.787	86.5578	86.0943	60.7819	88.8956	89.819	3.558	6.7484	10.7287	16.996	34.031	0.3691	0.2988	16.9886	4.2765	2.0125	2.153	4.5889	2.4732	0.2933	0.4722	0.6958	15.07	1.4093	39.316	90.9081
33	Lisabeth	91.335	97.5539	65.8997	123.176	87.7695	75.9536	66.0574	31.4465	113.031	103.341	96.3893	97.3509	68.6224	91.0322	91.003	3.4403	6.6175	10.3239	15.6183	26.29	0.6047	0.237	15.1367	3.7512	2.2561	1.6805	4.1021	2.6838	0.3778	0.6148	0.7553	13.2368	1.0924	42.2883	91.778
34	Lipid	86.8946	96.8223	65.0888	127.657	83.2566	72.8687	76.9812	33.0474	116.36	99.4894	86.6217	87.5409	60.4779	80.7598	83.007	3.1957	6.2501	9.6362	15.899	31.2991	0.3865	0.2832	14.673	3.6488	2.1879	1.69	3.9234	2.5384	0.378	0.6075	0.7623	14.5377	1.2864	37.5067	91.3833
35	Lipton	90.6633	102.556	65.5682	123.194	86.5442	75.8978	68.3529	38.9316	115.378	109.51	89.2671	91.0493	61.9744	86.0433	89.938	3.6038	6.7695	10.9097	18.3821	35.1669	0.3821	0.2858	16.2943	4.0434	2.0916	1.9008	4.4721	2.6264	0.3257	0.5602	0.7062	15.3734	1.3183	38.6409	91.4491
36	Lisek	91.6429	100.59	73.9577	121.569	87.4548	77.7841	NA	47.2112	111.572	102.716	86.5934	90.8425	66.6117	87.9121	87.415	3.2636	5.9664	9.563	15.3685	28.8598	0.3864	0.276	14.2943	3.7249	2.0833	1.8554	4.0728	2.4781	0.4229	0.5903	0.7407	15.5018	1.3002	38.7439	91.5901
37	Contact	93.448	103.479	76.9617	124.449	90.7808	84.7893	78.1123	44.5881	118.988	106.594	93.4459	100.508	75.3268	99.2375	95.618	3.217	6.137	10.1043	17.8891	34.1695	0.3493	0.2878	15.289	3.5239	2.2247	1.6072	3.9131	2.6193	0.3307	0.6467	0.7579	14.824	1.4058	37.4256	90.2908
38	Lion	91.3699	99.9217	72.8767	123.386	88.4149	79.1194	70.4955	49.7935	111.843	104.598	87.3025	84.6125	62.9985	86.0045	89.926	3.5188	6.4384	10.8003	16.3627	25.5823	0.7331	0.2286	16.1709	3.8674	2.1008	1.8462	4.1549	2.4956	0.3166	0.5523	0.7525	12.5295	1.1574	37.0035	90.9355
39	OASE	87.9297	99.082	73.8672	117.988	88.2617	77.4414	68.2453	44.3774	114.566	102.736	91.4051	89.4619	69.9925	91.8722	91.513	4.1395	7.5214	11.1899	18.4334	34.3993	0.5436	0.2724	16.5788	4.1916	2.2817	1.8775	4.5672	2.7976	0.3564	0.5597	0.7194	14.3091	1.2754	40.2701	91.124
40	Apex	94.5866	101.083	72.6181	126.457	90.6102	78.3858	75.0282	43.5593	113.785	109.661	89.8117	90.7156	69.774	88.9266	91.168	3.1161	5.7368	9.2127	15.5055	25.9638	0.4557	0.2568	15.4968	3.8586	1.8852	2.0565	4.09	2.3141	0.3002	0.4903	0.7128	14.0364	0.9767	39.79	93.0549
41	Recital	92.6338	100.625	73.8374	123.642	89.4685	80.5979	73.5637	43.2783	115.152	105.896	88.3358	93.3509	68.5575	87.3028	89.502	3.4775	6.5257	11.3384	18.2273	28.8993	0.7011	0.2356	16.4061	4.0341	2.0663	1.9843	4.3705	2.5292	0.317	0.5225	0.7135	14.9067	1.2678	40.436	91.4065
42	Magnum	91.7599	101.354	70.9045	124.563	91.4656	77.8693	74.6751	39.4356	115.652	107.055	91.3805	89.9678	72.2461	93.1867	94.288	4.2289	7.7397	12.3145	19.4648	33.0913	0.7482	0.2442	18.2878	4.3134	2.2951	1.929	4.6578	2.8025	0.2976	0.5467	0.6963	16.5948	1.2995	32.9655	92.0637
43	Madrigal	90.5153	100.421	73.471	126.649	90.6356	78.4239	68.515	47.3414	113.692	109.799	91.5464	88.6018	66.0334	90.9764	91.035	3.1118	5.9199	10.0006	15.1668	29.7509	0.4091	0.2715	14.0691	3.4516	2.303	1.5107	3.7157	2.5732	0.4068	0.6775	0.8076	15.3963	1.28	36.7566	91.6968
44	Laser	90.703	101.093	69.5733	123.603	85.838	75.4071	72.2482	38.9344	112.744	106.518	88.3149	95.8826	71.5212	89.9161	88.771	2.6293	4.4958	7.7857	13.7143	23.4353	0.322	0.2725	12.6078	3.266	1.9011	1.7952	3.5401	2.2519	0.3974	0.5975	0.7621	13.6306	1.0933	39.9423	92.0298
45	Fortis	89.992	103	71.8083	126.923	89.2267	79.7422	78.841	40.5853	111.263	107.759	92.7252	94.8172	69.5439	91.5379	91.794	3.0661	5.9944	9.827	15.6935	26.971	0.65	0.2461	15.0814	3.7019	2.0644	1.8255	4.0209	2.474	0.3412	0.576	0.7187	13.4288	1.1364	34.5167	91.4707
46	Smart	95.5764	105.167	73.4977	127.951	92.7775	84.5371	71.9517	42.6764	115.395	105.291	93.216	96.7363	76.3293	96.8097	94.212	3.5287	6.7001	11.0262	19.5251	33.0312	0.5525	0.2459	16.9952	4.2869	1.9677	2.1727	4.6482	2.5113	0.2927	0.4635	0.6911	15.3855	1.2585	38.0019	91.708
47	Roxet	90.8447	103.071	73.2034	128.825	92.9711	82.4769	73.0445	43.865	114.436	106.979	93.1522	97.5065	67.5661	96.0551	92.264	3.5685	6.6891	10.6091	16.0347	29.0695	0.5525	0.2522	16.0064	3.8154	2.2421	1.7385	4.1619	2.6148	0.3306	0.5908	0.7303	15.5253	1.5141	43.3941	90.1305
48	NK Bravour	92.1682	101.475	68.1347	129.354	90.3149	80.3109	65.3183	40.2991	111.196	110.123	93.0048	94.2414	73.4588	91.639	92.814	2.9465	5.5351	9.0167	14.0666	22.8251	0.4926	0.2379	14.8554	3.775	1.8641	2.0962	4.097	2.3074	0.3167	0.5035	0.706	12.667	0.9318	38.3283	92.6565
49	NK Fair	91.4816	104.28	68.9016	129.55	94.0901	86.2849	68.3798	47.4304	112.574	110.573	91.8929	88.7066	70.23	95.5128	96.337	2.0452	4.438	6.801	9.4799	17.3122	0.2754	0.2952	12.5113	3.5422	1.7475	1.6968	3.255	2.0766	0.3583	0.6062	0.7634	8.8885	0.6938	35.0884	92.5211
50	Aviso	88.2861	98.9552	68.6357	124.372	87.0203	79.0637	70.2843	37.6489	111.122	105.052	89.4775	97.4238	77.6669	92.7613	94.21	3.3555	5.9496	9.4837	15.5134	27.0101	0.516	0.2522	14.5554	3.576	2.1226	1.7042	3.8504	2.458	0.353	0.6063	0.7673	15.969	1.3256	39.4342	91.6097
51	Sansibar	91.5118	102.875	72.9317	125.152	87.874	80.2464	64.6733	45.7203	109.419	109.973	91.3774	90.8175	68.925	91.1534	90.771	2.9644	5.7165	4.7614	5.8983	4.6818	0.1081	0.4607	14.7135	3.3733	2.2068	1.522	3.7137	2.5674	0.3454	0.6671	0.7418	2.7284	0.23	34.6741	91.8327
52	SWGospel	84.5275	91.5824	66.4615	120.22	88.1099	75.4725	50.6392	32.6804	111.299	89.9588	91.5818	94.3226	68.7353	88.8998	88.456	3.0448	5.7054	9.7021	16.0232	29.5985	0.3803	0.2724	14.8186	3.5175	2.0762	1.7222	3.8395	2.5135	0.339	0.6095	0.7301	14.3958	1.2609	41.0224	91.2768
53	Verona	88.6559	101.007	64.3321	129.545	92.7029	78.7377	62.0697	42.7942	104.944	104.504	95.4381	98.0087	77.6611	93.302	93.013	2.9552	5.7402	8.3536	13.3081	20.2172	0.6526	0.2261	15.1658	3.7723	1.7797	2.1408	4.0861	2.2648	0.2908	0.4767	0.6756	11.1029	0.8316	36.6564	92.4699
54	Tenor	90.9581	104.591	73.6727	126.028	87.1457	78.6627	66.3234	42.946	109.872	106.879	88.1647	90.8235	67.6329	88.1462	93.001	3.1843	6.292	10.4559	16.655	28.9514	0.5187	0.2581	15.906	4.0504	1.9834	2.1498	4.3514	2.4017	0.3106	0.4915	0.7023	14.1788	1.1716	40.8353	91.8342
55	Expert	90.7826	100.826	65.4565	131.174	93.5435	79.2174	65.815	40.266	109.649	107.285	90.8324	90.1845	72.9486	86.0817	89.516	1.9865	4.2404	7.075	11.3631	20.8998	0.2864	0.277	12.9011	2.9721	1.7418	1.7843	3.2806	2.1169	0.3407	0.5985	0.7343	9.3649	0.6948	39.0423	92.6655
56	Musette	90.5085	100.636	68.178	125.572	86.9492	77.7754	76.0241	43.6747	114.598	105.823	89.6538	91.5071	60.3462	87.4745	88.432	3.6385	6.7349	10.0089	15.4093	25.9249	0.6107	0.2399	16.2055	4.0042	2.1384	1.8785	4.3859	2.6084	0.3243	0.547	0.7112	14.4372	1.1993	40.5105	91.6519
57	Kvintett	88.654	95.8801	64.4737	123.145	87.9206	76.5746	69.4838	32.1815	111.636	100.479	88.5646	96.2015	65.7537	91.7833	86.507	3.5907	6.3439	10.2378	15.9082	26.7116	0.6556	0.2411	17.028	4.1336	1.9468	2.119	4.508	2.4729	0.283	0.4828	0.6712	14.8911	1.2363	35.7628	91.8077
58	Falstaff	91.0856	102.06	71.2758	125.436	89.7583	80.0911	75.4234	41.4942	111.63	107.377	86.3073	90.0075	65.8903	88.5988	88.363	2.6169	4.7999	7.4011	11.725	19.644	0.4396	0.2496	13.5674	3.3026	1.8514	1.7972	3.5761	2.1658	0.3286	0.5618	0.7384	13.1475	1.0631	40.5838	91.9602
59	SW Sinatra	86.0152	95.8306	60	128.556	88.9685	77.8502	62.8455	40.4675	108.72	110.427	90.3029	86.2707	68.6467	87.9426	88.352	3.1879	5.5657	8.6946	12.9788	19.7216	0.7539	0.2042	15.2119	3.7233	1.8597	2.0387	4.0113	2.3539	0.3	0.5028	0.6938	12.0199	1.0081	37.171	92.0932
60	Viking	93.5065	102.54	74.5416	128.743	94.7097	83.3652	66.0694	47.1555	109.808	105.929	88.2279	96.5823	67.9747	91.302	91.397	3.6188	5.9286	9.8947	14.9527	27.7651	0.5237	0.258	14.6601	3.5969	2.056	1.7363	3.9791	2.4574	0.3602	0.5845	0.7495	15.0554	1.2432	37.3654	91.6278
61	Aragon	84.9476	93.3718	66.8591	117.511	83.4723	68.3985	61.8571	10.7755	105.49	85.6939	84.6582	86.3672	63.2552	78.6367	80.922	4.3443	7.7205	12.9101	22.7503	38.4348	0.5667	0.2653	17.7226	4.2156	2.3157	1.8245	4.6001	2.7637	0.3067	0.5622	0.7348	17.9306	1.5517	37.7576	91.1301
62	Aurum	87.133	94.9914	63.2772	125.885	90.0907	76.8782	56.3946	38.5708	109.947	99.9594	89.1818	87.7666	65.3354	93.9318	92.07	2.4056	4.3494	5.8013	8.1464	14.3786	0.242	0.3148	10.4915	2.7374	1.752	1.8246	2.8809	1.7157	0.4039	0.556	0.7798	9.9574	0.7869	38.9616	92.2749
63	Lorenz	95.9148	105.615	74.2304	131.384	93.6883	82.9042	73.9474	47.3308	112.744	106.071	89.5161	95.9494	67.7969	88.9296	92.451	3.3695	6.2744	10.3493	16.2678	27.207	0.6213	0.2551	16.589	3.7849	2.0396	1.8665	4.1313	2.477	0.2845	0.5398	0.7144	15.5628	1.2009	40.0326	92.3074
64	Baros	90.3233	97.8864	67.4472	129.818	87.4637	76.4608	66.1271	NA	111.817	106.24	91.8752	95.6294	70.7322	89.4845	93.133	3.2429	6.1535	9.1686	14.5297	25.9766	0.4545	0.2479	15.2475	3.7602	2.0557	1.863	4.0464	2.4558	0.328	0.5552	0.7311	15.0043	1.1585	37.1275	92.227
65	Rasmus	88.1541	94.8119	70.5411	120.619	83.1886	75.7292	63.9254	25.8584	109.093	89.2115	82.1145	90.0752	60.4053	84.6009	83.28	4.5533	9.0141	13.384	19.2254	34.2941	0.8089	0.2352	18.0375	4.2725	2.6889	1.5933	4.6894	3.1955	0.356	0.6378	0.7695	15.4373	1.4263	40.8614	90.7291
66	Gefion	87.9715	98.6419	64.3889	128.411	90.1487	76.8916	61.0477	40.2161	112.658	105.157	89.3137	91.6667	66.5882	93.1176	89.719	3.2038	5.3036	9.4327	14.863	26.9035	0.5023	0.2566	14.1378	3.2563	2.3383	1.403	3.5966	2.6548	0.3864	0.7195	0.7919	14.914	1.2153	31.4576	91.9321
67	Nugget	90.2963	99.6244	66.2354	122.579	86.7279	74.7705	69.7469	39.3933	112.395	105.605	87.5645	91.3526	65.2717	87.4653	89.497	3.5529	6.732	11.7311	19.3791	33.8553	0.5419	0.2582	15.6347	3.7204	2.3097	1.6112	3.9766	2.6798	0.357	0.6278	0.7732	14.8453	1.2163	40.4931	91.808
68	Zephir	90.3516	96.934	64.7298	131.132	86.9854	74.6355	62.1351	35.1126	111.051	104.191	90.6174	89.205	64.5278	91.5658	87.572	3.1381	5.808	9.3732	14.5862	24.9602	0.5756	0.2423	14.1303	3.5372	2.0912	1.7438	3.8171	2.4273	0.3769	0.6083	0.7644	12.1404	0.9957	41.1814	91.7914
69	SLM 0413	85.8097	96.7289	60.3778	128.772	86.4547	68.9703	64.4754	33.3696	110.775	99.8476	83.3403	84.3462	63.8516	86.4836	82.662	3.1799	5.4132	9.2787	14.8586	25.9315	0.4796	0.2484	14.8927	3.6776	2.0207	1.8725	4.063	2.5821	0.347	0.5632	0.7039	15.3059	1.2985	38.2588	91.4751
70	SLM 0512	90.3962	98.4594	70.7683	125.09	88.0952	77.3709	54.558	37.6677	115.213	98.5793	93.6944	89.4971	67.3888	91.5087	87.871	3.1237	5.7822	9.09	14.5281	24.6922	0.5409	0.2528	15.1713	3.8153	1.9359	1.9997	4.179	2.3337	0.3174	0.5135	0.7079	14.5886	1.1424	37.534	92.3085
71	LSF 0519	91.5941	98.4606	68.2398	124.671	85.4365	76.2204	64.2801	45.8837	112.837	99.2392	92.0081	95.9395	73.2743	90.8453	91.145	3.6002	6.2859	10.149	16.8595	29.7747	0.4969	0.2541	15.7823	3.7971	2.0793	1.8808	4.115	2.5159	0.3171	0.5618	0.723	16.6488	1.3732	39.2335	91.7599
72	Beluga	95.4243	105.221	72.194	128.51	92.061	82.4795	63.9517	47.311	108.476	107.19	90.1621	95.3826	70.9386	86.6943	88.975	3.8235	7.4735	11.5478	17.7604	30.3587	0.6563	0.2431	16.2574	4.0614	2.3162	1.7865	4.3149	2.6532	0.3672	0.5717	0.7754	14.2841	1.1749	42.1591	91.8752
73	Amor	89.388	97.8776	70.2452	127.818	88.0898	76.3445	58	42.62	110.46	101.44	89.0625	85.5469	63.6914	84.9414	89.614	3.7513	6.7548	10.1902	15.9882	22.9572	0.8454	0.2095	17.2299	3.989	2.1681	1.8562	4.2415	2.548	0.302	0.5506	0.7286	12.7102	1.1794	41.4674	90.8045
74	Ascona	89.647	100	63.851	125.536	88.2175	77.3013	61.5973	31.2234	115.102	103.42	92.8715	90.6363	67.3782	94.3012	89.477	3.2922	7.0152	10.5666	18.4333	32.5816	0.4923	0.2508	16.0985	3.7824	2.391	1.6255	4.1315	2.7648	0.3464	0.6443	0.7625	16.1502	1.3114	37.2555	92.0822
75	Campari	90.4415	98.7859	60.8389	127.13	94.0618	72.4503	65.2596	37.8219	109.202	101.52	90.0774	86.3488	57.9666	88.6104	86.544	3.4031	5.7991	9.0688	16.1865	27.4355	0.4443	0.2594	15.251	3.9074	1.8761	2.1178	4.1336	2.3411	0.3109	0.4767	0.6963	15.1663	1.1692	35.9205	92.221
76	Caramba	92.5743	102.974	70.5141	128.245	90.8016	81.1503	71.0697	42.0442	117.244	107.442	96.4887	93.3065	73.4638	96.7813	96.547	3.3906	6.569	10.2932	15.7538	26.1053	0.7334	0.2301	16.3489	3.9264	2.1115	1.8538	4.2839	2.5345	0.3253	0.5565	0.7221	15.6276	1.182	36.546	92.57
77	Duell	91.2259	99.0873	70.0062	130.16	89.8361	74.4866	57.3693	45.2456	112.282	101.743	89.7105	91.3341	62.9499	82.7074	86.291	3.538	6.7012	10.0172	16.0607	29.2338	0.5808	0.2533	16.5993	3.912	2.1839	1.8268	4.2506	2.6359	0.3078	0.568	0.7127	13.9942	1.1371	38.2551	91.7724
78	Express 617	89.0288	98.5012	69.1447	122.382	87.9496	77.8577	69.209	36.3465	119.322	102.411	94.5095	91.4531	73.2796	97.6208	95.925	2.9027	5.3834	8.5631	14.4251	26.6581	0.3697	0.2768	14.526	3.7356	1.8297	2.0627	3.9816	2.2233	0.3283	0.5012	0.7179	14.9899	1.2607	37.8561	91.7163
79	Jessica	88.902	96.4974	70.7202	123.632	88.8823	77.1153	71.875	42.5111	113.554	102.145	91.99	90.4236	70.8793	91.7764	90.679	2.7922	5.3982	8.4071	13.5444	21.7167	0.5737	0.2307	13.9806	3.3076	2.1054	1.6108	3.5827	2.4268	0.3559	0.6407	0.757	12.8278	0.9807	38.0903	92.3633
80	Orlando	89.8739	98.048	71.4518	128.345	92.6596	79.7885	70.7757	47.1006	115.169	107.239	94.4321	92.9388	72.972	94.0081	93.125	2.9862	5.7619	9.3359	14.9226	23.085	0.5968	0.2313	14.5663	3.5011	2.0748	1.6797	3.8296	2.4579	0.3472	0.6008	0.7536	12.9397	1.1163	37.7777	91.2896
81	Pollen	90.7635	99.8633	71.3337	124.136	91.1345	77.2896	74.0162	50.9378	112.964	99.2093	90.7833	88.807	69.0622	85.7348	91.184	3.0806	5.3806	9.0273	14.4666	23.7964	0.5196	0.238	14.5505	3.5616	1.9067	1.8765	3.8346	2.3269	0.3313	0.5478	0.7206	13.5821	1.1281	41.6882	91.8449
82	Prince	87.2041	98.9337	67.669	120.687	82.9388	73.8537	73.7364	36.0898	117.63	94.6624	92.1476	96.1327	70.2984	92.0298	90.986	3.9416	7.8774	12.6774	20.0316	30.6812	0.8724	0.2198	17.2922	4.2325	2.376	1.8227	4.5247	2.816	0.3303	0.5598	0.7437	15.9967	1.4038	41.8921	91.1979
83	Wotan	91.2063	100.076	75.1902	121.411	90.0975	77.5569	69.8527	54.07	110.902	103.204	90.4831	101.081	68.1507	90.3208	90.773	3.5142	6.7536	10.3563	16.9447	31.6753	0.4874	0.2676	16.3713	4.3255	2.0001	2.1947	4.5915	2.4054	0.3215	0.4693	0.7138	15.6036	1.348	37.9118	91.365
84	NK Nemax	86.0017	96.2329	62.1361	121.854	88.5916	71.3827	57.504	23.4426	105.603	91.3835	77.7864	85.834	60.152	78.7023	81.74	3.8139	7.2117	10.8131	16.278	28.6727	0.6007	0.2494	17.0037	4.3285	2.1213	2.0767	4.6186	2.5838	0.3134	0.4898	0.7064	12.6297	1.1887	38.7041	90.423
85	NK Passion	89.0338	101.363	73.8392	122.98	88.5991	75.8941	69.7221	43.1108	109.224	99.3825	88.945	91.2271	67.6207	85.3348	84.78	2.7311	5.0926	7.6539	12.3684	23.8238	0.3754	0.2763	13.3097	3.6748	1.7591	2.0825	3.8337	2.124	0.3674	0.4963	0.7467	12.4308	1.0295	38.7911	91.7827
86	Lilian	88	99.3299	70.1929	125.279	86.2132	74.335	67.9205	41.223	113.542	101.833	88.3945	94.086	69.1694	88.9321	90.624	3.3663	6.083	9.6053	15.0627	25.3014	0.5865	0.2326	15.8404	3.9423	1.9811	2.0673	4.2391	2.4863	0.3167	0.5115	0.6995	13.8827	1.3101	39.6335	90.832
87	Barrel	87.9094	98.6252	72.4424	122.665	87.1816	74.0598	72.7132	38.6144	112.563	100.135	89.1594	85.3366	63.5603	83.7961	87.876	3.3487	6.1774	10.0578	15.98	26.0536	0.6291	0.2408	14.9304	3.534	2.1982	1.6088	3.9209	2.6479	0.3661	0.6357	0.753	13.293	1.1687	39.9838	91.6203
88	KW1519	88.7616	100.08	68.838	123.563	88.7616	75.573	68.7692	41.2692	114.712	104.192	88.7055	90.7085	69.4362	89.3546	90.074	2.8181	6.0656	10.2937	16.7775	28.2678	0.502	0.257	15.7041	3.6299	2.107	1.7172	3.9336	2.576	0.3139	0.6012	0.7562	12.6244	1.0387	40.1916	91.758
89	AMBER X COMMANCHE DH LINE	90.8044	104.334	72.5303	125.713	85.0644	76.6302	73.6822	54.8569	120.425	108.02	92.8678	99.944	71.714	89.4884	91.006	3.1602	5.2639	8.1391	13.8444	25.0847	0.4235	0.2679	14.0993	3.3056	2.0431	1.6127	3.5881	2.3615	0.3349	0.6327	0.7665	14.8701	1.1351	36.7298	92.3146
90	APEX-93_5 X GINYOU_3 DH LINE	96.132	100.628	71.3244	126.954	87.9101	80.8019	56.114	29.4816	117.511	108.785	96.4805	94.0513	70.0077	94.2043	93.005	3.9132	6.5214	11.6543	19.2109	31.6415	0.6551	0.2463	16.2637	3.913	2.2617	1.758	4.3419	2.742	0.3313	0.5867	0.7329	15.6171	1.2332	36.7642	91.9816
91	BIENVENU DH4	90.8367	104.504	76.0435	127.839	92.2539	80.0233	72.3853	43.1904	114.353	107.242	89.8893	84.797	63.893	86.1439	87.947	2.0635	4.4239	5.8067	9.6004	17.2561	0.3283	0.2646	11.5998	2.9178	1.6197	1.8485	3.1887	1.9621	0.3685	0.5798	0.7226	8.0709	0.5807	33.2198	92.7708
92	BRYAN x FORTRESS DH LINE	91.6871	99.8979	67.6062	125.878	88.991	78.5539	72.1832	43.9181	113.801	103.197	94.132	98.9126	73.2471	93.0446	93.022	4.0803	7.8533	12.4422	21.3256	33.8217	0.7179	0.2403	16.9252	4.0601	2.5636	1.6038	4.3922	2.8841	0.3707	0.6313	0.7912	15.9949	1.3279	39.8921	91.6952
93	CANBERRA x COURAGE DH LINE	93.3995	104.262	71.4049	137.037	86.5094	80.8401	62.1386	39.2871	112.594	109.703	91.1004	87.6641	64.0154	89.4595	91.809	2.1203	4.1063	5.97	9.4717	19.9418	0.1636	0.3016	11.5662	2.812	1.6574	1.713	3.09	1.9588	0.3503	0.602	0.7708	12.8321	0.9797	35.1437	92.5828
94	CAPRICORN DH1	97.2547	105.16	73.1308	127.843	94.8598	84.5016	59.5085	47.1456	112.665	108.11	91.8709	96.287	76.3879	93.0786	93.481	0.606	1.2577	1.8863	3.3919	5.7337	0.1196	0.2149	5.9446	1.5371	1.0006	1.5364	1.7054	1.1452	0.4524	0.664	0.8156	4.946	0.3089	27.9271	93.4183
95	COLUMBUS X NICKEL DH LINE	90.3607	103.118	70.6542	132.117	85.592	75.4229	67.8038	41.6826	116.366	104.101	92.5028	94.0763	69.2521	94.2984	94	4.3059	8.9214	13.2955	21.6436	37.215	0.784	0.252	18.8951	4.6457	2.4588	1.9183	5.0238	2.9461	0.3272	0.5523	0.7462	16.0691	1.4031	40.2496	91.3474
96	HANSEN X GASPARD DH LINE	93.1114	101.549	68.5302	128.455	89.5729	78.3501	65.1917	36.8883	111.746	109.176	89.5469	86.3275	59.837	85.7512	89.552	2.5826	4.6217	7.2481	11.1869	20.2721	0.3868	0.2488	12.7611	3.0541	1.9308	1.608	3.2947	2.1834	0.3663	0.6435	0.7664	12.6093	0.9797	37.9153	92.2853
97	MADRIGAL x RECITAL DH LINE	92.2957	97.5284	59.4968	125.829	87.2412	74.794	60.0335	39.4428	108.923	107.101	90.4461	91.4528	70.9633	88.6893	88.857	3.9871	6.8029	9.9414	17.312	31.9659	0.5414	0.2717	15.936	3.7157	2.3321	1.616	4.0631	2.7679	0.3458	0.6393	0.7551	16.6682	1.2865	36.7261	92.2837
98	RAFAL DH1	94.1657	103.943	73.2577	129.59	89.546	77.6583	65.6104	45.8981	118.099	105.56	92.6911	89.3928	66.6604	90.967	89.358	3.5763	6.3951	10.2157	15.8211	29.4387	0.4922	0.2653	14.98	3.7686	2.1822	1.7708	4.0752	2.5615	0.3786	0.6002	0.7587	14.7986	1.3131	38.3511	91.2534
99	TAPIDOR DH	96.5942	102.954	68.5064	130.078	93.7833	86.1305	70.1619	46.5245	109.103	113.942	92.6338	94.1409	76.4883	95.3843	93.722	2.2135	4.0829	6.4557	9.5782	12.7838	0.6051	0.1923	12.0757	2.9752	1.7349	1.7297	3.2765	2.088	0.3703	0.5847	0.7511	4.3814	0.2814	45.7238	92.7131
100	TEQUILLA x ARAGON DH LINE	92.356	101.819	65.1364	133.586	89.5626	74.8376	67.5998	38.0403	112.083	108.09	87.0718	90.5995	59.8695	84.4209	88.476	3.8262	7.7624	12.7439	23.4082	39.3858	0.5975	0.266	16.8911	4.2329	2.345	1.8555	4.5726	2.7666	0.3679	0.5937	0.743	15.7234	1.4218	37.4454	90.9381
101	EUROL	91.8597	96.9041	57.5449	126.716	88.1793	78.242	61.8271	44.6574	108.993	109.258	86.7011	97.1814	68.4002	88.289	92.412	1.8077	3.4237	4.6638	8.6371	14.9614	0.3784	0.2564	10.7236	2.5723	1.6061	1.5832	2.7971	1.8909	0.3635	0.6427	0.7768	9.5915	0.7453	33.6836	91.2847
102	Lesira	93.6364	99.5059	69.8814	131.581	92.5099	78.5178	68.3416	49.4268	111.884	111.081	87.7586	93.9075	63.5953	84.938	92.094	1.5395	2.7419	4.3329	6.5204	10.6807	0.2991	0.2271	9.8108	2.3396	1.5186	1.5762	2.6086	1.834	0.3696	0.6488	0.7513	7.1647	0.4549	32.669	93.8471
103	PRIMOR	95.6037	99.9797	70.1175	128.505	93.7399	78.829	70.5445	41.3239	109.479	110.36	95.3315	90.2249	71.0366	85.9756	92.23	2.6114	4.5005	7.0025	13.2461	25.4043	0.2421	0.29	13.033	3.2081	1.7825	1.849	3.4474	2.1403	0.3567	0.5687	0.7545	15.5771	1.1304	33.3396	92.8616
104	CAPITOL x MOHICAN DH LINE	88.7342	98.7364	65.046	125.744	84.0651	73.5704	65.5116	35.6298	115.084	101.264	87.9338	88.7714	62.2457	85.8596	89.218	3.7937	7.2407	12.6119	21.8179	38.6508	0.5061	0.2659	17.5015	4.2494	2.3256	1.8188	4.6893	2.7855	0.3383	0.5702	0.7218	16.5845	1.5091	37.0064	91.1402
105	LICROWN X EXPRESS DH LINE	92.2419	99.4161	67.9666	130.156	87.195	78.561	65.0581	44.6936	115.759	106.047	94.0376	91.3152	70.3796	92.2929	91.691	3.2369	5.5801	9.0907	15.0209	27.8043	0.4139	0.2641	14.5447	3.5421	1.9996	1.8195	3.8887	2.3895	0.3428	0.5722	0.7235	15.4704	1.2757	38.2477	91.7484
106	SHANNON x WINNER DH LINE	94.3611	102.519	72.5055	128.974	91.3217	78.2843	74.9063	38.3058	117.279	103.317	92.8808	97.167	68.4695	92.6416	93.145	4.0786	7.6477	12.1082	20.7914	42.3689	0.3312	0.3173	17.5001	4.4285	2.2246	2.0443	4.7901	2.8491	0.3357	0.5235	0.686	17.2545	1.4745	35.5191	91.5329
107	JANETZKIS SCHLESISCHER	87.7778	98.2176	62.0139	122.292	86.3889	71.1111	65.1218	32.3977	108.986	96.6057	86.1309	97.6081	64.0999	87.2639	83.388	1.6619	3.0724	4.9273	8.9762	19.133	0.1196	0.3318	10.4931	2.6875	1.4588	1.8563	2.8936	1.7622	0.3548	0.544	0.73	11.2273	0.9367	33.2257	92.0057
108	LEMBKES MALCHOWER (LENORA)	89.9198	97.2845	67.661	124.028	83.9539	69.0187	58.1364	33.5141	103.487	98.1015	75.5615	79.7488	57.6132	77.2935	85.685	2.2665	4.0044	6.0686	9.9854	19.5291	0.2276	0.2803	11.8792	2.8847	1.7125	1.7063	3.1131	1.9265	0.3503	0.5957	0.7827	11.2008	0.8037	35.7384	92.9739
109	NORIN	91.9014	100.186	67.6471	127.051	86.7647	75.1864	69.0607	47.5734	112.759	103.249	86.9706	90.1946	65.9672	94.2198	95.891	1.4861	3.2246	5.224	6.1716	10.1871	0.2487	0.2798	9.7101	2.4495	1.6519	1.4554	2.7679	1.9039	0.4457	0.7224	0.7963	7.4451	0.6733	34.5926	91.6464
110	OLIMPIADE	94.0155	100.434	71.4178	120.918	89.6734	72.2673	64.8956	47.1968	103.701	98.8274	79.5528	95.4381	68.4457	81.987	85.796	2.5217	4.776	7.5123	12.8412	24.9307	0.3554	0.2833	13.8833	3.3503	1.827	1.8448	3.6603	2.21	0.32	0.5535	0.7244	15.7824	1.3249	34.487	91.7964
111	SHANG-YOU	95.5831	100.283	65.4482	129.156	96.1053	77.7415	61.1695	34.9811	110.076	111.233	89.1581	82.1766	58.7269	86.078	85.711	2.4665	5.5497	8.3554	13.1702	19.5833	0.6318	0.226	14.31	3.5072	2.0151	1.7603	3.7744	2.4179	0.3498	0.5833	0.761	16.5798	1.1967	36.3072	92.8817
112	Mansholt	94.9959	103.051	68.633	127.38	87.5102	82.0586	65.4314	42.9804	113.255	108.569	90.2416	93.9801	72.0092	94.1526	88.005	2.1302	4.0295	6.4512	11.816	22.074	0.2406	0.2864	11.7572	3.0759	1.6513	1.8788	3.2958	1.9443	0.3657	0.5418	0.7563	13.7487	1.0858	41.0416	92.231
113	Samourai	93.3556	99.2141	58.3472	136.271	88.6402	74.0891	63.5393	34.3253	105.338	108.087	85.6081	87.2047	56.4523	83.1146	82.938	2.699	5.0087	5.9705	10.0131	17.176	0.0834	0.3647	13.1462	3.3515	1.8801	1.8227	3.5694	2.234	0.3682	0.5595	0.7416	7.5528	0.6382	39.5457	91.7476
114	Sollux	91.791	100.933	65.8375	127.425	91.791	80.7421	64.1521	37.0422	105.732	108.758	86.5901	90.7357	67.1273	91.7283	86.526	3.2566	5.8532	9.7248	15.8387	29.8559	0.3788	0.2773	14.8294	3.6182	2.0267	1.7923	3.897	2.3875	0.347	0.5678	0.7588	14.2915	1.1783	38.5251	91.1191
116	Erox	92.5301	100.643	71.4458	127.892	89.6586	75.2008	66.8351	40.3188	110.128	101.516	89.6784	99.3829	69.4465	89.1174	89.414	3.7537	7.3618	11.466	18.3239	34.5049	0.5208	0.2667	16.1883	3.8866	2.3915	1.6432	4.1679	2.8109	0.3602	0.6127	0.7611	15.8882	1.4795	37.2329	90.7006
117	Maplus	92.6099	100.35	71.8981	124.329	88.5648	78.0825	68.6589	45.2746	111.916	101.718	92.6218	93.1893	65.6536	84.8956	90.259	3.0734	5.5033	8.6372	14.3714	25.3063	0.4828	0.2431	14.5512	3.4162	2.0077	1.7122	3.6913	2.4273	0.3181	0.5867	0.7394	11.893	1.0362	37.3479	91.4808
118	Askari	91.2442	99.3891	66.6056	125.555	84.3616	77.0515	68.1151	49.5558	115.295	104.287	95.0073	92.9042	73.5918	96.1046	93.058	3.5978	6.4255	9.7811	16.8365	30.7959	0.4466	0.2671	15.1338	3.6456	2.2213	1.6507	4.0202	2.5719	0.3552	0.6113	0.7591	16.2117	1.4005	39.5783	91.3859
119	Lirabon	92.3003	101.993	70.7293	125.363	88.5665	78.4484	71.4205	45.3523	112.088	105.622	92.5064	92.7263	66.6545	87.2664	90.433	2.3382	4.4271	7.2447	12.0178	22.8543	0.3019	0.2822	12.2753	3.2045	1.7074	1.852	3.3957	2.0138	0.3794	0.5572	0.771	13.993	1.1244	37.7713	92.0462
120	Darmor	90.4662	99.6864	62.6594	132.469	85.9921	76.5628	67.7356	42.5178	116.548	102.039	93.8456	91.9916	67.5459	98.471	92.325	3.0369	6.1697	9.1124	15.327	30.0558	0.339	0.2855	15.1068	3.7158	2.098	1.7578	4.0047	2.4896	0.3408	0.5802	0.7438	14.0238	1.1501	39.2445	91.955
121	JetNeuf	90.2099	99.5026	63.5531	129.65	86.3924	73.3912	64.8677	36.8123	110.605	105.565	88.7255	89.808	59.3137	86.6422	86.534	3.2679	6.3194	10.5395	16.2396	31.498	0.4409	0.2707	15.1857	3.787	2.1421	1.8104	4.1624	2.503	0.3582	0.5805	0.7478	16.4777	1.4918	41.5257	90.8025
122	Cobra	92.0026	101.862	64.7677	131.595	87.6643	78.4838	60.7759	34.5905	111.272	107.371	91.7102	96.5074	69.6106	91.7503	89.646	3.2946	6.4869	10.2962	16.0315	28.7958	0.5457	0.2555	14.3876	3.6132	2.2642	1.6122	3.9225	2.6133	0.4138	0.6462	0.7864	14.6622	1.2818	37.8209	91.1656
123	Falcon	92.6331	99.1791	66.807	127.194	85.7083	77.3311	69.5738	47.3757	115.845	109.333	89.6525	95.7048	68.7036	88.7154	89.582	3.8494	6.68	9.7738	16.5678	31.769	0.49	0.2665	17.0646	4.3123	1.9552	2.2695	4.6451	2.459	0.2867	0.4528	0.6806	13.2691	1.1825	36.1658	91.1975
124	Mohican	96.9145	101.382	70.8676	128.832	89.7816	80.004	76.4601	54.1383	115.855	115.245	92.3529	91.6912	72.1875	90.1103	97.756	3.0274	5.6445	8.6292	13.8292	24.813	0.4852	0.2534	14.3993	3.6175	2.0051	1.84	3.8948	2.3664	0.3622	0.5712	0.7358	15.4572	1.1632	38.9591	92.2563
125	Flip	96.4008	103.467	76.3213	123.849	93.1995	82.1368	70.99	42.0916	117.473	104.447	97.5541	89.0287	74.0163	95.1436	94.497	2.6813	4.362	7.7931	13.2694	24.9935	0.2983	0.2765	12.6704	3.3669	1.8426	1.88	3.6375	2.1744	0.3854	0.5565	0.7488	12.553	1.0528	37.6762	91.6125
126	Zenith	89.4849	97.4995	68.4762	122.996	86.8134	76.8327	67.4687	34.5936	112.475	98.3017	84.9726	90.0862	69.6708	95.5133	88.204	3.1877	5.8427	9.5561	16.1862	27.7231	0.4594	0.2698	14.4123	3.5287	2.0045	1.7793	3.7837	2.3555	0.3331	0.5655	0.7448	15.6658	1.2706	35.3827	91.8983
127	Phil	92.1169	97.3303	66.1341	120.853	88.5432	71.9781	66.6064	42.6506	111.747	99.1165	89.7314	87.421	64.7117	85.7622	83.918	2.7486	4.9212	8.1228	12.852	22.6773	0.3736	0.254	12.63	3.2429	1.9502	1.7097	3.4392	2.2552	0.431	0.6135	0.7719	13.6313	1.1472	40.3099	91.789
128	Leopard	92.2195	100.583	68.2549	121.371	86.0273	73.4821	70.9881	52.2788	116.813	100.249	90.7958	93.2131	71.588	93.2689	93.17	2.7376	5.6461	9.0744	14.6817	29.4773	0.3485	0.2865	13.9806	3.1967	2.2378	1.4286	3.5226	2.4831	0.365	0.7004	0.8008	14.5194	1.2041	39.5917	91.8454
129	RESYN-H048	91.5224	97.8051	68.5864	122.755	84.3939	79.702	69.7545	48.2163	109.513	103.702	89.1795	86.959	64.4148	86.3192	88.875	3.1245	5.9663	8.4627	14.4658	26.2625	0.4718	0.2591	14.1754	3.3802	2.1745	1.5617	3.719	2.4793	0.3765	0.651	0.7815	13.4245	1.1057	38.0469	91.9998
130	Resyn-Gö S4	93.1097	101.165	69.1041	123.765	89.0518	80.1928	69.8814	44.2977	107.558	103.808	85.9467	86.9453	69.6191	89.4046	89.878	3.023	5.3104	8.672	14.5582	23.8199	0.6306	0.2439	14.076	3.3886	2.0134	1.745	3.7293	2.2732	0.3506	0.6068	0.7746	11.7172	0.9688	36.9416	91.248
131	Resyn-Gö H226	93.147	99.4493	72.4047	125.127	90.3529	75.5252	70.1198	43.9119	111.944	104.117	94.0782	83.6127	65.4749	89.9069	88.16	3.3871	6.4887	9.6763	16.2292	32.6222	0.3643	0.2965	15.0174	3.8495	2.1099	1.8575	4.1031	2.4714	0.3611	0.5447	0.7475	15.4313	1.1986	36.9073	92.1952
132	Anja	93.0507	93.0304	74.2613	119.075	89.9124	76.1973	66.8474	35.6426	107.892	88.1124	91.9082	91.2683	68.5548	92.0964	89.004	3.5364	6.2269	10.5301	16.9587	29.3225	0.6617	0.2631	15.6172	3.9751	2.0071	1.9765	4.2237	2.4313	0.3386	0.5297	0.7303	14.3094	1.4029	40.7661	90.1918
133	Baltia	93.8742	106.475	78.0721	127.152	94.5548	80.9419	71.8478	58.6594	114.203	107.337	95.8232	98.5729	73.6686	95.5621	93.251	2.7879	5.2501	8.7665	15.2484	24.7012	0.5014	0.2503	13.5474	3.3434	1.9748	1.7317	3.6729	2.4152	0.376	0.5975	0.7418	15.8044	1.105	34.8467	92.9784
134	Bolko	90.751	100.9	68.2014	124.78	90.485	81.727	67.3275	46.5504	116.534	106.205	93.738	95.4091	71.1871	95.8701	95.547	3.4381	6.3327	10.8905	17.8138	33.7185	0.4308	0.287	14.9882	3.7892	2.0937	1.8118	4.0777	2.481	0.3599	0.5715	0.7684	15.523	1.2597	36.1701	91.8642
135	Brink	91.7442	104.35	69.1218	128.814	90.3278	78.3286	69.7194	45.2455	116.231	109.86	90.8355	95.9729	63.6432	95.032	92.513	4.1403	8.1077	13.2617	21.2063	33.5762	0.8371	0.2291	19.5508	4.7022	2.1808	2.2038	4.9878	2.7156	0.267	0.4677	0.7038	16.0495	1.3159	35.9185	91.7906
136	Ceres	91.1025	103.354	69.7893	130.702	88.9343	77.3573	65.6959	46.2862	110.242	110.594	90.4842	99.6059	71.4902	94.2568	94.178	3.3552	5.7966	9.1325	14.5694	26.0895	0.6304	0.2513	15.4493	3.9648	1.8371	2.2045	4.2623	2.3506	0.2975	0.4705	0.6748	14.275	1.1875	36.9172	91.6371
137	Coriander	86.4231	101.119	67.2931	128.526	82.6436	72.4029	64.1371	30.1918	114.239	98.7352	92.3153	88.3058	65.2123	90.6643	90.133	3.0968	5.9715	9.4519	15.514	26.7304	0.4775	0.2514	14.9525	3.7985	1.9756	1.9358	4.0124	2.301	0.3416	0.528	0.7513	14.5485	1.2118	38.0812	91.6417
138	Diamant	91.8495	99.5193	69.1745	121.526	92.4347	78.3699	59.8435	30.416	110.214	92.0717	85.265	87.5593	68.0973	83.2476	86.011	3.4117	6.1269	9.8833	17.294	29.3273	0.5826	0.2481	15.9397	3.8332	2.0281	1.9095	4.279	2.4932	0.3048	0.5405	0.6948	15.9012	1.3088	35.4396	91.5978
139	Dippes	94.983	108.129	77.6877	130.008	94.7567	81.2335	65.2911	54.2373	113.467	105.84	93.2481	90.8138	70.5402	94.705	94.114	3.5056	5.8481	8.7392	14.0416	24.0935	0.633	0.237	14.866	3.7577	1.9899	1.9327	4.0313	2.3281	0.3563	0.5412	0.7364	13.5518	1.0573	35.1696	92.1914
140	Doral	93.1411	105.944	69.9801	130.775	93.5388	82.326	69.6681	51.0301	114.269	107.879	90.9492	92.3473	73.6387	87.6564	92.595	2.9146	5.6175	9.1637	15.6299	25.916	0.4598	0.251	13.9439	3.4634	2.0342	1.7115	3.7528	2.3288	0.3624	0.6013	0.7781	15.2871	1.192	35.546	92.1718
141	Edita	88.7083	98.6527	65.0556	127.63	91.574	77.0103	64.7285	39.6677	114.1	104.477	97.1975	94.4724	71.1635	92.6749	95.683	3.6905	6.9305	10.6179	15.5702	26.9232	0.6934	0.2426	14.3487	3.5559	2.3512	1.4982	3.8127	2.6026	0.4424	0.6825	0.812	14.5343	1.0775	37.8243	92.6854
142	Erra	90.8618	100.482	70.2526	120.262	89.8978	77.7906	66.3931	41.2906	116.897	102.201	97.0342	92.1943	74.9272	90.5204	96.473	2.6641	5.1827	8.4246	13.6727	25.0062	0.4599	0.2672	13.5409	3.2765	1.9892	1.6562	3.612	2.3857	0.364	0.6185	0.7468	12.3392	0.8582	32.1762	93.0756
143	Gross-Luesewitzer	87.6913	94.757	62.7588	117.912	84.766	74.2349	62.5864	28.9292	114.162	97.582	88.3333	85.9091	59.7186	83.6796	83.874	4.3454	8.2238	12.5779	20.9866	44.4414	0.4232	0.2883	19.026	4.6248	2.2643	2.1	5.0139	2.8942	0.2869	0.4992	0.6791	18.2536	1.5933	34.5137	91.2795
144	Gülzower Ölquell	96.8448	103.569	68.9213	122.895	92.5656	76.6713	68.6957	46.465	119.149	108.318	94.9254	97.8358	68.5261	90.2052	96.441	3.1366	5.5905	9.2732	15.0812	25.3795	0.6947	0.237	13.4873	3.4648	2.0385	1.7287	3.7078	2.376	0.3992	0.6035	0.7872	15.5652	1.1875	35.0277	92.3293
145	Hokkai 3-Go	92.8803	98.1507	56.6343	123.763	85.0901	72.0989	61.3943	17.1678	110.37	103.072	83.4888	96.3756	66.3417	85.5447	85.508	2.666	5.1627	8.7051	14.4388	26.8688	0.3688	0.2587	13.0272	3.3598	1.9556	1.7523	3.6041	2.2756	0.4091	0.605	0.7731	14.9069	1.1862	38.1428	91.8458
146	Janpol	94.9008	106.178	79.1855	121.685	91.9944	84.2151	73.7879	46.5825	113.047	106.364	92.0207	93.359	69.5718	90.7327	94.501	4.4124	9.2708	13.6736	20.4458	30.9298	1.0731	0.2295	20.8802	4.8503	2.2143	1.8847	5.3822	2.7823	0.3259	0.5658	0.703	17.1039	1.4816	38.8358	91.4644
147	Jantar	92.5964	97.2984	63.8276	126.913	87.317	76.1807	68.9921	41.166	112.194	105.632	90.8844	93.5027	66.4081	91.4857	90.163	3.5526	6.638	10.1193	17.0885	27.5674	0.5704	0.2445	15.8309	3.6764	2.2177	1.6657	4.0604	2.6201	0.3345	0.6143	0.7325	13.77	1.1204	34.6308	91.9113
148	Jupiter	91.9766	93.1462	58.4795	124.14	85.8947	71.1813	58.4998	31.1363	103.64	104.039	85.1764	89.5224	60.1119	83.9501	83.038	4.2149	7.4716	12.0822	20.7157	34.2273	0.5688	0.2524	18.0078	4.3768	2.1308	2.0498	4.6758	2.6705	0.2916	0.4908	0.695	17.5389	1.2581	34.4911	92.5794
149	Krapphauser	91.9469	96.7445	61.4478	126.944	88.4129	75.7121	62.5509	42.013	108.761	104.401	86.9391	82.1715	62.9607	87.9407	86.916	2.7218	4.9799	7.2575	11.878	22.795	0.2982	0.3122	13.6631	3.3511	1.8311	1.862	3.5126	2.1331	0.3244	0.5483	0.7582	10.7599	0.8639	38.5379	91.6277
150	Kromerska	95.6819	99.7649	66.6738	127.661	91.5135	77.982	68.9287	44.8248	114.438	104.148	92.9791	98.3127	72.2459	92.1063	92.697	2.9463	5.1893	7.8659	13.1354	24.1651	0.3443	0.2657	14.1863	3.2731	1.9917	1.6268	3.5816	2.3391	0.3244	0.6253	0.7462	12.3036	1.0088	42.8803	91.5313
151	Librador	93.0579	98.6984	66.5702	131.798	88.595	79.4421	65.6051	40.4857	112.938	109.455	90.2288	93.9511	68.6506	91.4502	92.012	2.6863	5.5403	8.5271	15.5106	27.5492	0.341	0.2816	14.7128	3.7878	1.868	2.0352	4.0117	2.2435	0.3261	0.4942	0.7262	13.3998	1.1868	42.875	91.0531
152	Libritta	91.335	98.6307	67.9718	125.246	90.3509	80.7873	62.2665	45.2885	111.748	103.134	93.0395	89.0108	67.0722	90.7858	89.928	2.4534	5.1453	7.8597	12.6722	23.5828	0.3542	0.2736	14.1944	3.3651	1.8856	1.7622	3.7244	2.2838	0.3237	0.5985	0.7281	12.8349	1.0672	36.7766	91.6313
153	Liglory	97.1789	101.601	73.2493	131.733	90.5362	80.112	65.8149	36.2369	104.297	99.1676	79.9656	88.8465	66.2338	88.0252	89.949	3.1674	5.7497	9.2299	15.6762	27.9738	0.3999	0.2593	14.3372	3.5206	2.0694	1.739	3.826	2.4697	0.368	0.6063	0.7509	13.0115	1.0301	38.4384	92.1068
154	Liporta	93.1057	87.4785	67.7191	116.194	91.1512	75.0644	76.9868	36.1548	109.975	95.0331	88.7084	95.7926	68.0822	96.2622	85.953	3.0232	6.4869	9.4658	15.9004	27.1684	0.4748	0.2534	14.2774	3.4389	2.2481	1.5532	3.6907	2.5189	0.3891	0.6532	0.8047	13.538	1.2436	36.1074	91.2482
155	Lirafit	93.6124	97.0787	66.2089	129.845	89.2086	77.1964	83.2638	43.1344	112.375	103.84	85.9551	91.6563	59.7378	86.9122	87.294	3.2243	6.4347	10.4451	17.0973	35.9853	0.2775	0.3054	15.5783	3.9371	2.0687	1.9362	4.1876	2.4658	0.3377	0.5433	0.7366	14.7539	1.3618	34.4966	90.7111
156	Lirakotta	91.4368	96.4467	62.7897	126.992	89.3622	74.9945	55.8747	31.879	109.352	99.7624	85.4626	89.5586	61.6087	84.1256	81.516	3.0999	5.8017	9.314	16.8021	26.9083	0.4918	0.2517	14.5448	3.7105	1.9691	1.939	4.035	2.3827	0.3505	0.5338	0.7319	15.3641	1.2814	38.7121	91.624
157	Madora	90.2629	96.3407	65.1735	129.569	85.5941	76.2355	60.8793	42.4028	114.688	107.354	93.1334	92.1073	68.0742	90.2723	91.537	3.0429	6.1374	9.2611	14.0813	25.1426	0.6043	0.2494	14.6478	3.5406	2.1538	1.6255	3.8898	2.4909	0.3703	0.6295	0.7619	13.5154	1.1855	39.7991	91.2724
158	Major	93.132	100	65.0436	129.875	91.5586	77.2273	63.8426	41.2365	101.624	110.012	85.5443	87.0161	55.9476	82.7016	84.883	3.555	6.3235	10.5661	16.5958	32.8856	0.398	0.2854	15.9082	3.8676	2.0416	1.8895	4.3788	2.5238	0.335	0.5452	0.7126	15.7669	1.459	36.7593	91.022
159	Markus	90.2915	99.6142	62.4732	123.961	87.2053	72.6747	54.7462	41.56	109.43	104.664	90.9325	89.2857	67.619	85.9921	90.548	3.1683	5.3984	9.3013	15.3272	26.9708	0.4564	0.255	14.724	3.5932	1.9213	1.91	3.8477	2.3502	0.3391	0.5503	0.7378	15.3232	1.1323	34.049	92.6054
160	Matador	90.5491	97.2344	71.2893	120.374	88.261	75.9053	68.9536	35.7992	108.873	102.472	89.6036	94.6709	64.3044	87.2102	87.623	3.2687	5.4908	7.8875	13.752	27.1475	0.2277	0.348	13.8487	3.7669	2.1302	1.7607	3.6945	2.3055	0.3642	0.6103	0.7401	14.606	1.2963	36.444	91.1615
161	Mestnij	95.0108	102.829	70.7523	124.71	90.3359	80.1414	73.2048	45.7672	115.174	109.051	94.4221	98.0066	75.9693	92.2824	94.705	3.0388	5.0214	7.9145	11.7528	20.1031	0.2795	0.2482	13.0046	3.1167	2.0548	1.5296	3.3332	2.3853	0.3906	0.6564	0.7912	10.9271	0.8245	39.8869	91.8687
162	Moldavia	92.5095	99.4392	70.9593	125.396	92.3693	77.5686	64.1825	50.4183	115.076	106.312	96.8447	95.519	68.1292	91.6355	93.08	4.0204	6.9447	10.3892	16.478	24.0505	1.0079	0.2044	17.0568	4.1599	2.1223	1.9917	4.4199	2.5487	0.302	0.519	0.7197	14.6467	1.211	35.3455	91.5261
163	Mytnickij	93.0763	100.727	70.2261	124.283	89.241	78.1792	69.5449	38.0786	112.991	99.4749	93.1321	93.8113	72	89.5849	92.043	4.4884	7.7284	11.5185	18.1901	34.7728	0.6527	0.2615	16.2817	4.2142	2.3164	1.8178	4.4574	2.6374	0.3771	0.553	0.7899	17.8452	1.4447	37.2903	91.7318
164	Nemertschanskij 1	92.8908	97.2506	72.0738	116.477	90.2199	78.1029	62.5873	21.4895	109.988	86.0551	88.8826	85.3152	70.4039	85.0698	88.447	4.4503	7.3388	11.4486	18.7588	40.0133	0.3483	0.3109	16.6369	4.5632	2.0486	2.218	4.8169	2.5303	0.3541	0.4636	0.7182	13.904	1.4665	38.1368	89.3709
165	Norde	88.0224	100	64.7374	121.743	84.2905	69.4749	73.9888	37.0482	109.079	105.658	85.1178	84.2398	58.1585	80.2141	81.348	3.2492	5.6528	8.8176	15.415	27.8507	0.3722	0.2742	14.8817	3.9074	1.8399	2.1673	4.1828	2.2043	0.3215	0.475	0.7103	14.8105	1.2741	35.4976	91.3902
166	Panter	84.741	94.8846	66.2821	118.35	84.0009	74.4667	68.5467	35.6937	113.112	93.3306	90.0365	90.5225	61.6646	87.3228	87.611	4.4477	7.8148	12.3785	20.3743	39.9557	0.4516	0.2818	17.3333	4.2523	2.3471	1.8163	4.6313	2.8773	0.3419	0.5727	0.7306	16.7767	1.5584	40.8422	90.7889
167	Quedlinburger Platzfester	89.1892	100.28	72.012	127.227	90.0901	76.957	69.5023	46.875	112.153	105.228	91.5823	85.808	65.3918	85.7893	90.225	4.5606	8.0778	12.027	21.033	37.0037	0.5458	0.26	17.1594	4.269	2.4028	1.781	4.5115	2.7846	0.3554	0.5753	0.7652	16.3148	1.6033	39.5898	90.2287
168	Ramses	88.8756	100.919	69.982	122.069	89.7144	78.55	75.0655	50.8611	110.389	102.639	92.2115	93.462	73.7406	96.1593	90.884	3.4111	6.6019	10.3511	16.0393	30.756	0.5367	0.2699	16.2503	4.0642	2.076	1.9853	4.3481	2.5724	0.3145	0.5107	0.705	15.3359	1.2321	37.2725	92.0254
169	Sarepta	87.6796	99.366	67.3922	127.388	89.8986	74.4717	67.4371	45.4582	108.617	104.785	88.6418	95.3932	62.1922	86.2192	87.09	4.0834	7.9072	12.4399	19.408	32.5952	0.7754	0.2334	17.4495	4.2299	2.3685	1.8193	4.5897	2.8574	0.3257	0.5612	0.7388	17.8233	1.3994	35.1128	92.0417
170	Skrzeszowicki	79.3177	93.9114	55.5319	122.08	83.7242	71.1206	64.1462	26.0899	115.35	92.5749	85.7048	94.0603	53.4574	85.2172	83.326	3.8006	6.8252	9.8921	15.5672	30.1135	0.5211	0.2696	15.8559	3.8178	2.2776	1.6923	4.0986	2.6286	0.3584	0.5972	0.7585	14.9147	1.305	36.8243	91.1352
171	Skziverskij	80.6007	95.9679	70.4176	114.668	85.394	77.4532	67.6221	34.5781	110.779	93.7424	89.0273	85.2709	63.7011	86.4571	87.077	3.9894	6.7107	10.5962	17.5939	30.7655	0.7236	0.246	15.6109	3.884	2.2143	1.765	4.1632	2.672	0.3671	0.5752	0.7394	15.4596	1.2521	36.0036	91.8563
172	Slovenska Krajova	79.8893	93.5327	63.3001	116.833	83.8981	72.5138	65.212	31.0889	111.43	91.1056	88.6736	81.5222	65.7012	86.3364	81.847	3.315	6.2222	9.5518	17.076	29.9984	0.3919	0.2742	16.1734	4.317	1.8408	2.4075	4.6032	2.314	0.3032	0.4295	0.667	17.5407	1.3481	38.6188	92.1572
173	Sobotkowski	83.1659	94.6894	68.7308	119.459	82.2842	72.1755	70.6272	33.9307	113.011	99.6299	94.34	89.1213	68.2272	88.1619	90.01	3.4433	6.1527	9.525	15.278	29.3614	0.3839	0.28	16.169	3.9247	1.9926	1.9992	4.2691	2.5406	0.2936	0.5118	0.6721	13.2546	1.1416	34.2421	91.3297
174	Sonnengold	86.6837	99.9787	66.2399	123.901	91.1012	75.8003	70.8013	41.6835	111.655	103.177	90.451	89.451	64.2745	89.1961	87.875	3.4165	6.4976	9.9899	16.7981	29.7612	0.5786	0.2606	15.2049	3.7446	2.2276	1.71	4.1174	2.6355	0.3585	0.6143	0.755	15.3187	1.1947	36.7168	92.4491
175	Start	87.7778	101.806	77.8373	118.948	90.3571	77.4008	72.8144	41.1043	110.334	99.4249	92.1598	93.676	72.1524	90.1257	93.8	3.5625	7.2277	11.2882	18.0726	34.0046	0.5701	0.2742	15.6836	3.8485	2.3865	1.627	4.2366	2.7793	0.3727	0.6263	0.7765	15.6136	1.4683	36.665	90.4562
176	Trebicska	91.0243	96.049	64.6124	124.329	88.1254	77.4748	71.6011	37.4488	114.599	102.457	92.004	95.0501	66.1924	90.8617	88.14	3.3407	5.9138	9.505	16.7555	24.8102	0.7697	0.2246	15.4996	3.5705	2.1099	1.7083	4.009	2.5956	0.323	0.595	0.7178	16.7027	1.2533	33.5181	92.5993
177	Victor	94.97	103.954	71.4966	127.137	94.2869	81.7222	80.2274	50.1015	112.667	109.48	93.0495	92.8515	66.8713	88.7921	85.292	2.9826	5.591	9.0666	14.419	24.0297	0.5768	0.2365	13.7622	3.4513	2.0457	1.7173	3.7641	2.3674	0.375	0.5917	0.766	13.7541	1.0752	36.4225	92.3492
178	Vinnickij 15/59	89.7848	99.1846	60.8834	127.157	85.7758	74.6093	72.1129	39.0857	111.111	105.731	86.7467	94.016	63.7168	89.0645	87.161	3.5419	6.0747	9.6289	15.6004	25.0599	0.8103	0.2216	15.0962	3.7762	2.0584	1.8818	4.1642	2.6009	0.3469	0.5477	0.7105	12.8663	1.158	36.3171	90.9561
179	Wolynski	93.2269	105.423	72.3348	127.624	90.2394	79.0874	63.4933	44.6551	114.845	105.829	89.2199	92.4147	67.7185	89.9843	87.888	4.2746	6.8382	11.709	19.754	39.5493	0.4699	0.2968	16.8258	4.0326	2.3366	1.746	4.4167	2.8023	0.3395	0.5833	0.7412	16.7389	1.5192	36.6828	91.1007
180	V8	87.5	97.7471	62.5484	123.086	91.2548	75.3149	70.3197	29.1474	108.943	103.8	85.6891	88.6394	64.9934	82.6949	82.206	1.408	2.8515	4.7597	7.8452	13.9155	0.1891	0.2832	8.8156	2.3075	1.4696	1.5992	2.4666	1.6128	0.468	0.6571	0.8228	8.5703	0.6878	34.2431	92.1265
181	1012-98	88.7458	97.7802	62.2863	123.64	87.8801	71.1876	60.4641	32.5316	110.042	102.932	91.2413	90.5268	62.4541	86.5864	87.315	2.0396	2.0349	3.2699	5.4184	9.1386	0.1736	0.2888	7.4178	1.8219	1.1068	1.6083	1.9773	1.2779	0.435	0.6443	0.7929	5.7183	0.4078	33.8329	92.2412
182	25629-3	80.1655	98.1757	68.4345	123.441	84.5991	74.0136	78.726	40.7452	116.306	104.828	91.9643	96.9415	72.7394	95.5547	94.779	2.0533	4.1447	6.6963	12.0688	20.2943	0.403	0.2544	12.8407	3.1614	1.6835	1.902	3.3919	2.01	0.3204	0.5328	0.7324	13.7834	1.0027	36.1393	92.8105
183	K26-96	80.7141	101.753	66.0894	128.031	83.5365	72.8458	70.6721	39.002	111.548	104.949	93.2041	86.6628	62.6518	87.7203	88.269	2.6113	5.089	7.7236	12.8373	23.0414	0.3712	0.2583	13.6559	3.1595	2.0511	1.5573	3.4169	2.3454	0.3398	0.6467	0.7745	14.2202	1.0911	35.381	92.3115
184	R53	83.5167	101.889	70.2304	131.576	91.6546	78.4928	61.6852	43.6804	113.971	111.367	95.5297	97.1826	71.7881	89.7821	94.562	1.6858	3.2444	5.19	8.6827	17.3427	0.1956	0.2832	10.1081	2.5947	1.5694	1.6677	2.7976	1.7675	0.4166	0.6347	0.7928	8.4295	0.6513	35.3167	92.6723
185	CANARD	85.2774	103.29	67.4119	125.754	83.0837	71.8625	60.2486	37.9584	108.028	101.997	84.2484	90.6542	62.4026	87.5389	89.269	2.2903	4.153	6.5265	12.0213	23.0456	0.2382	0.2915	11.7628	2.994	1.7651	1.7193	3.0323	2.0145	0.3926	0.6033	0.7943	14.9063	1.1801	37.8642	92.0481
186	MOANA, MOANA RAPE	80.7854	95.1409	61.7262	119.747	83.7142	71.4444	57.9235	28.6465	113.01	101.66	94.3096	87.9825	68.4043	91.7827	92.229	2.2317	4.331	6.8709	10.2936	24.2539	0.1486	0.3186	13.6323	3.4237	1.6208	2.1323	3.7341	2.0518	0.2999	0.4822	0.664	13.2875	0.951	29.1291	92.7717
187	WINFRED	91.3639	107.266	74.866	135.1	94.9772	81.4175	69.9808	51.0192	111.25	116.058	93.7291	89.3562	70.562	93.2267	91.332	1.8607	3.4192	5.3518	8.9577	17.1783	0.1791	0.2988	10.7379	2.8795	1.4158	2.0665	2.9975	1.7163	0.3858	0.4855	0.7388	9.8179	0.8043	30.8246	92.4909
188	EMERALD	92.0551	100.339	67.9449	129.237	90.9534	76.7797	81.8182	40.9903	112.601	107.934	86.7076	88.2726	60.9945	89.1442	89.392	2.3989	4.6846	7.1936	13.0948	22.1707	0.3058	0.2613	13.9631	3.3955	1.7407	1.9975	3.7467	2.2141	0.3051	0.5157	0.6979	14.134	1.0709	34.9513	92.1739
189	FORA	94.5268	96.8164	63.3668	124.945	87.8107	74.9237	79.5851	37.0124	107.988	109.834	90.24	97.14	70.9	93.7	90.016	2.7393	5.286	8.1404	14.0543	26.8289	0.2537	0.3026	14.1929	3.5831	1.8891	1.9378	3.8747	2.3204	0.3355	0.5465	0.723	14.3055	1.1235	35.856	92.2783
190	Aphid Resistant Rape	92.1875	100.041	69.0747	132.711	90.9091	75.1826	78.2793	54.8611	117.882	106.462	92.1893	94.0707	67.1988	90.821	93.859	1.939	3.8371	6.2637	11.9748	18.8176	0.2976	0.2594	11.032	2.8005	1.7244	1.6082	3.0378	2.0412	0.3978	0.6315	0.8029	13.9725	0.948	28.133	93.3364
191	Binera	93.0573	99.5262	66.6049	121.92	90.6675	77.7709	74.5976	41.225	114.193	106.91	91.2886	95.9588	70.3584	93.4808	95.122	2.9527	5.6557	8.6219	14.0565	26.6571	0.3551	0.2703	14.3996	3.6165	1.9873	1.8612	3.8573	2.3152	0.3605	0.5618	0.7501	14.8213	1.1952	36.0998	92.0729
192	Bladkool	89.3765	99.3048	63.8279	124.071	88.2251	79.383	69.1778	38.4808	113.189	109.015	91.7819	96.2663	70.8021	91.3275	90.895	3.6855	6.4627	10.0045	17.0826	29.9271	0.5979	0.2629	15.6447	3.8601	2.0973	1.829	4.1404	2.5197	0.3316	0.5513	0.7482	14.1004	1.2037	36.9888	91.5044
193	Dwarf Essex	88.3281	103.68	66.2671	124.437	86.4774	73.8591	76.7376	41.4223	114.223	103.978	89.6417	93.8474	68.2048	87.4221	90.756	2.9885	5.4345	8.1392	13.8147	25.0876	0.3762	0.2673	13.5068	3.0922	2.214	1.4033	3.3555	2.4744	0.3933	0.7257	0.8102	13.9565	1.1445	37.7616	91.7588
194	English Giant	93.4798	101.688	63.0751	126.89	87.9769	75.1908	76.9856	33.213	106.16	102.572	84.3476	95.972	61.9527	82.7058	85.85	4.0918	7.0807	10.7418	17.1992	34.4787	0.4124	0.2814	15.591	4.0122	2.2427	1.8312	4.3616	2.6661	0.3839	0.5785	0.7542	15.9305	1.3924	35.4865	91.0696
195	Liragrün	91.2898	102.575	67.3367	127.073	88.3375	76.6332	82.8325	45.653	111.238	111.679	90.7277	92.6643	64.8083	88.126	89.731	2.6781	5.1012	7.9865	13.2516	20.5226	0.5226	0.2277	13.845	3.55	1.8097	1.9605	3.7508	2.1096	0.3365	0.5127	0.7509	13.9679	1.1589	34.8361	91.7705
196	Michinaku natane	94.0464	98.8298	73.2498	124.02	87.0663	77.13	71.9929	32.5526	118.241	100.973	96.3705	87.845	70.6238	95.4064	92.819	3.1913	6.7147	10.8037	18.0801	31.9558	0.4855	0.2613	16.8577	3.8609	2.2134	1.747	4.2051	2.6697	0.3014	0.595	0.7344	15.5329	1.3082	38.5594	91.7553
197	Nunsdale	93.6816	106.529	73.8206	131.361	88.016	77.5063	70.1603	45.5912	111.904	104.048	87.4074	96.5107	65.4776	90.2339	91.635	2.5893	4.6344	7.2278	12.8249	24.4004	0.2883	0.2887	13.0023	3.2767	1.8053	1.8337	3.5049	2.1675	0.356	0.554	0.744	13.1702	1.0204	38.1492	92.2069
198	Palu	87.9494	99.9778	60.5637	129.139	79.494	73.1247	59.8237	32.0739	104.345	111.818	82.4097	87.1327	55.4576	81.5071	77.435	2.2917	4.5725	6.3414	9.9589	16.1912	0.4473	0.2265	11.8581	2.8743	1.8982	1.5302	3.1622	2.1382	0.3916	0.6798	0.784	11.279	0.8569	33.9911	92.3396
199	Parapluie	90.7556	100.612	64.6053	127.374	83.3052	77.8388	58.2268	NA	103.753	106.878	89.0038	88.7198	53.1345	85.1085	79.387	3.1425	5.2182	8.3756	14.1576	22.5662	0.5504	0.2306	14.4123	3.5084	1.8808	1.893	3.8688	2.3959	0.3174	0.5367	0.6921	14.8664	1.1177	33.1641	92.4641
200	Samo	91.7658	98.3341	55.6164	129.557	77.7963	72.1561	53.9155	20.4897	100.254	107.161	77.7778	75.976	47.7246	78.1243	73.55	3.2101	5.3752	8.6265	13.9541	26.7479	0.4062	0.2661	14.3842	3.5726	1.9334	1.911	3.8535	2.3638	0.3362	0.5437	0.7285	14.6435	1.0975	39.8471	92.4701
201	Silona	85.2429	95.1412	57.3107	117.876	78.3729	68.113	56.0145	29.6785	99.1697	99.5316	82.1375	80.7537	51.0964	73.3873	69.342	3.4107	6.1543	10.1339	15.8451	30.8941	0.498	0.2649	15.4975	3.8094	2.0645	1.8918	4.0453	2.3857	0.3472	0.5778	0.7562	14.5904	1.2524	37.0652	91.5969
203	Taisetsu	93.8411	99.5806	62.936	125.453	82.3841	73.6203	52.259	33.4374	100.666	103.789	84.3848	88.299	54.1745	82.969	75.078	2.9638	5.4555	8.8012	13.9532	23.0247	0.5067	0.2365	13.8269	3.6233	1.9194	1.9042	3.8311	2.2104	0.3753	0.5473	0.7587	13.0259	1.0755	36.7374	91.8524
204	Q100	96.4836	103.105	66.8106	132.305	87.8059	78.3673	70.5825	NA	114.027	112.78	92.7138	83.2652	64.1535	87.4927	86.83	2.5388	4.6412	7.6593	12.224	22.367	0.3381	0.2614	13.2792	3.1204	1.8843	1.6608	3.4558	2.2336	0.3312	0.607	0.7461	12.3289	0.9814	35.0375	91.9827
207	CHEMBERE DZAGUMHANA	93.4239	100.992	63.0013	124.062	81.0694	73.9112	62.7129	33.818	105.339	109.098	87.7648	80.2867	57.312	78.8118	77.15	1.9512	3.7964	6.6671	10.7944	19.4871	0.2671	0.2726	11.4955	2.8914	1.7308	1.6825	3.1019	1.966	0.3815	0.6138	0.7853	11.1609	0.8627	40.2474	92.2393
208	COUVE NABICA	88.3426	97.1079	61.6463	120.601	77.3081	70.0111	63.2044	35.4587	102.633	106.849	88.0296	87.0218	57.5072	76.7791	NA	2.1622	4.2261	5.696	10.4009	20.8257	0.2032	0.2961	11.9036	2.9506	1.5676	1.945	3.2485	2.0019	0.328	0.529	0.6884	12.0317	0.9622	37.5778	91.9063
209	RAGGED JACK	87.7001	97.5255	51.1645	114.896	82.2416	61.0383	53.6804	23.474	102.873	106.149	79.4883	82.6526	46.9928	76.7056	72.442	1.4709	2.4808	3.7919	6.1461	11.3494	0.2567	0.2615	9.0989	2.3371	1.4017	1.6565	2.5345	1.6664	0.4373	0.6418	0.7465	7.4106	0.5626	32.5325	92.4307
210	RED RUSSIAN	86.9229	95.2922	54.4462	110.78	77.098	63.5433	51.6883	NA	101.342	102.121	80.0216	81.6883	45.8442	73.7662	74.437	1.4229	2.8125	4.5961	7.47	12.7314	0.2377	0.2567	9.3537	2.476	1.495	1.6825	2.6225	1.7545	0.4263	0.6047	0.7779	8.8037	0.6061	34.3943	93.0293
211	SIBERISCHE BOERENKOOL	93.4998	97.9552	56.9092	120.878	88.0758	75.9793	49.365	40.4138	104.486	110.139	85.8665	79.3118	55.0389	86.3376	80.172	1.387	2.2235	4.0351	7.0641	12.741	0.1429	0.2981	8.1822	2.0744	1.3385	1.5765	2.2201	1.5668	0.4115	0.6432	0.7862	11.2859	0.7598	36.9187	93.3957
212	SLAPSKA, SLAPY	88.4898	96.084	62.4405	121.16	83.254	73.3665	60.7535	34.4028	103.064	99.6274	91.2648	86.1726	56.1167	83.2954	80.729	0.9636	2.078	3.4322	4.7491	8.6436	0.1251	0.3824	9.0496	2.2311	1.223	1.8383	2.4228	1.521	0.3358	0.5965	0.7338	7.9644	0.73	35.7753	92.3771
213	ABUKUMA NATANE	90.0087	100.324	63.1704	116.977	82.3962	74.2647	51.4409	35.3232	107.904	103.335	92.9189	80.6711	61.4039	85.8378	NA	3.5252	6.5925	9.6059	14.8657	26.8174	0.5704	0.2479	15.8496	3.9239	2.1242	1.8867	4.2093	2.549	0.3281	0.5357	0.7369	14.5809	1.2898	37.1372	91.1791
214	PI271452	92.0563	99.8411	56.1961	133.545	86.7454	72.7871	57.8046	37.7327	105.964	113.452	83.4814	76.7132	57.5719	82.6777	82.276	1.6344	2.7276	3.7207	5.8092	11.3594	0.196	0.256	10.5118	2.7213	1.2642	2.2072	2.9224	1.6082	0.3064	0.4597	0.6691	7.6876	0.5485	33.291	92.6106
215	BLUE SIBERIAN	91.2246	98.7121	55.9485	124.711	86.0511	70.8142	45.6813	40.6689	107.04	112.325	87.5929	92.692	57.597	81.6268	81.441	1.7056	2.897	4.5473	7.5144	15.1814	0.1573	0.2828	9.7854	2.3259	1.5514	1.5262	2.5968	1.8316	0.3813	0.677	0.7816	11.2195	0.8937	38.8041	91.891
216	E94197	87.9621	96.4349	61.7518	120.973	78.8072	74.0537	65.5582	38.7747	112.676	104.635	94.2362	95.3043	67.0093	85.3285	85.47	3.423	6.0786	8.7559	14.7255	23.3874	0.6506	0.2368	17.046	4.0483	1.9197	2.1345	4.4679	2.5588	0.2647	0.476	0.6402	15.0165	1.3488	36.7884	91.2218
217	EVVIN	94.4456	102.496	59.4342	131.558	88.1423	79.6755	63.3427	39.4864	106.28	114.005	91.4928	84.1493	58.4671	88.3226	81.762	2.994	5.6269	9.5363	15.1038	26.2827	0.5262	0.2532	14.1881	3.3287	2.1552	1.5677	3.6247	2.5274	0.3541	0.6557	0.7753	13.934	1.1091	37.959	92.0726
218	GROENE GRONINGER SNIJMOES	90.8969	99.0406	56.4703	124.788	87.037	71.9991	58.905	29.5697	104.197	113.208	88.7303	82.7013	52.5565	79.3779	NA	3.549	6.3547	9.7192	15.691	24.5483	0.7524	0.2159	15.6772	3.8517	2.1107	1.8475	4.0957	2.553	0.323	0.547	0.7323	12.6254	1.0877	36.1299	91.576
219	GRÜNER SCHNITTKOHL	91.3352	99.441	63.3412	124.21	79.8753	75.2311	54.8596	45.9083	110.103	107.719	90.6648	91.0689	59.0624	90.7658	84.057	3.2569	5.8017	8.672	15.4097	27.967	0.3965	0.2756	13.8692	3.4781	2.0143	1.7555	3.7407	2.3424	0.3795	0.5937	0.7735	14.8413	1.2239	37.0364	91.6584
220	PI169083	93.0689	NA	58.1517	132.52	81.7568	74.5205	64.6856	48.6207	103.509	111.643	93.0426	93.9959	61.3996	NA	85.842	1.5408	2.6702	4.2725	7.9759	12.9074	0.5129	0.2054	9.3206	2.4576	1.3035	1.9575	2.5856	1.6074	0.3639	0.5203	0.7508	11.39	0.8532	34.9027	92.5059
221	RAPID CYCLING RAPE (CrGC5)	94.8788	103.33	60.1475	130.558	90.1581	74.6681	62.5743	41.5842	106.119	113.743	89.6436	89.9802	64.099	88.9505	84.851	1.737	3.4768	5.722	8.8895	14.3398	0.3472	0.2323	11.3003	2.6665	1.6537	1.6405	2.9175	1.9869	0.3423	0.6187	0.7509	9.4408	0.6459	32.8093	92.678
223	TAIWAN	86.5875	96.4845	55.777	121.563	87.6623	74.6082	46.1959	36.1172	105.488	102.536	89.484	81.9414	49.9125	79.0118	74.596	1.7017	3.4383	5.0719	7.5417	10.0461	0.5916	0.1717	10.3629	2.6804	1.6052	1.7743	2.8854	1.8403	0.4051	0.605	0.767	4.761	0.308	31.7204	93.4591
224	WILD ACCESSION	94.1189	100.506	62.774	129.005	85.8769	74.3044	53.8271	39.8719	103.663	112.33	91.6933	92.9944	62.0897	83.6669	81.545	2.3265	4.6085	7.0039	11.1455	21.8689	0.338	0.2826	12.2697	2.9731	1.9056	1.5708	3.2144	2.2306	0.386	0.6455	0.7772	12.6307	0.9618	35.6912	92.5272
228	SHEN-LI JUTSAJ	92.6514	102.774	62.2829	126.218	85.8534	76.8107	60.8731	45.7772	103.937	107.364	86.9441	90.4121	56.9155	76.1526	81.008	3.1784	5.8142	10.3267	17.6277	32.4326	0.3382	0.2991	15.1937	3.9258	1.8371	2.1482	4.2632	2.3206	0.335	0.4773	0.7047	15.8826	1.2701	30.9229	92.0791
229	SWU Chinese 1	92.1069	99.6737	62.6351	127.289	83.2959	78.2786	59.7037	33.9107	107.012	108.18	95.6177	90.7137	52.4624	77.5876	80.426	2.9372	5.1359	7.9881	13.6873	23.4882	0.4051	0.262	13.442	3.1374	2.0676	1.5365	3.4515	2.3587	0.3629	0.6537	0.7739	14.6303	1.1616	34.6377	92.0718
230	SWU Chinese 2	91.0756	103.624	65.6469	127.338	85.6976	76.5978	64.6031	55.3931	109.267	109.305	99.5822	89.8595	65.1728	86.1185	87.372	2.8869	5.8877	9.5234	15.2692	26.0756	0.5514	0.2494	15.4857	3.8487	1.908	2.0947	4.1533	2.3747	0.3024	0.493	0.6864	15.4938	1.0839	34.1856	92.9793
231	SWU Chinese 3	90.7618	98.4638	61.7635	123.864	86.0059	69.8653	65.8899	35.0175	104.991	104.351	91.0497	84.471	54.1555	76.5931	77.542	1.9162	4.2728	7.3673	11.6093	22.3285	0.2722	0.2877	12.5797	2.7594	1.9758	1.4545	3.2869	2.4793	0.3646	0.7263	0.7795	12.515	0.9609	30.2298	92.6498
232	SWU Chinese 5	92.1906	98.4186	68.0008	122.257	84.2249	77.294	60.8954	49.493	104.171	101.052	88.1385	84.7714	61.6606	79.5868	81.844	2.9114	5.7263	8.0718	13.864	19.4742	0.6488	0.2155	15.9521	4.0026	1.8276	2.2245	4.2247	2.2631	0.2915	0.463	0.6951	12.3001	1.1053	34.5274	91.432
233	SWU Chinese 6	89.6421	96.9006	62.4075	123.695	81.7037	68.5063	62.6986	56.1148	106.545	95.5215	86.8134	93.0718	62.8517	78.4689	80.019	2.6214	5.443	8.9521	15.4132	27.9527	0.3398	0.2795	15.292	3.624	1.9068	1.9177	3.8994	2.3801	0.2925	0.5288	0.7094	16.2388	1.2906	34.6282	92.0059
235	SWU Chinese 8	94.0913	99.5734	59.535	116.148	83.8311	70.9258	55.0813	30.974	106.022	108.071	92.3516	87.323	55.3983	78.1534	79.823	2.5547	6.0321	8.7619	15.3493	30.2665	0.3439	0.2985	14.6921	3.713	2.0619	1.7952	3.9647	2.5056	0.3624	0.5658	0.7625	15.805	1.1531	32.8912	92.8196
236	SWU Chinese 9	91.5302	97.6206	56.3414	115.826	81.3578	70.6178	55.3469	29.2423	102.967	108.388	89.1782	89.3063	49.6905	80.3629	77.311	2.6858	5.3817	9.0536	15.545	25.6109	0.3967	0.258	13.7957	3.347	2.0193	1.6482	3.6245	2.3259	0.3542	0.6103	0.7606	14.51	1.0869	35.0479	92.3614
238	DRAKKAR	93.5171	101.788	57.8505	126.384	86.3235	71.6132	53.446	38.925	102.124	111.357	87.8847	80.8626	49.7182	72.9085	74.967	2.2933	4.2011	6.1679	8.8448	12.4864	0.5713	0.1928	12.7299	3.3332	1.6237	2.1337	3.5754	2.0265	0.3253	0.4998	0.7084	10.5351	0.8052	38.941	92.3923
239	STELLAR DH	98.7357	104.435	64.1509	129.975	88.4069	81.5795	67.1998	45.8277	108.923	113.606	96.7238	88.5527	61.1679	93.5055	85.932	1.8449	3.6419	5.6686	9.1497	14.9667	0.3321	0.2409	10.4978	2.4966	1.8699	1.3243	2.7561	2.1189	0.4382	0.7607	0.8434	10.3049	0.776	40.7278	92.3726
240	WESTAR DH10	96.4999	103.335	59.8929	119.148	89.2526	80.3582	62.1954	38.8721	105.801	113.233	93.3535	80.8661	61.3092	86.0423	83.182	1.993	3.9087	6.4702	9.9303	15.5569	0.4534	0.2304	11.5389	2.5135	1.9603	1.2687	2.8458	2.1993	0.3778	0.7968	0.8266	10.508	0.9654	36.2759	91.3143
241	YUDAL	94.7699	100.858	61.7364	126.172	92.2176	77.7197	48.2436	33.7144	115.361	102.931	94.3671	82.7479	61.8998	85.5539	85.616	1.3016	2.8937	4.957	8.6718	16.919	0.1331	0.3202	9.757	2.5761	1.4423	1.8278	2.7408	1.7223	0.3799	0.559	0.7583	12.066	0.9388	36.8729	92.3664
242	BRUTOR	93.3306	105.065	62.9429	130.554	83.7015	76.6153	62.7644	40.6038	104.375	106.593	87.0405	81.0844	57.4245	81.0023	79.996	2.6384	4.7483	6.839	12.0445	23.0635	0.3115	0.2762	12.5868	3.013	1.983	1.5442	3.3382	2.3292	0.3791	0.6655	0.7807	11.8571	0.9544	39.0452	91.9466
243	CLUBROOT RESISTANT	91.9214	98.6322	59.7136	126.523	83.6717	75.358	60.9131	33.2291	106.025	107.234	90.0771	82.9685	56.9523	84.1359	81.134	2.324	4.3851	6.7936	12.1068	22.4222	0.2833	0.2781	13.3541	3.1976	1.7538	1.8054	3.4619	2.1709	0.3201	0.5624	0.723	13.272	1.0043	36.1811	92.305
244	COMET	92.8005	102.17	60.288	129.528	81.7404	61.5818	63.2439	38.6121	102.986	115.11	85.6163	85.0111	57.9383	80.4519	81.904	1.0303	2.1889	2.8161	5.5888	7.1367	0.1853	0.2924	8.102	1.8129	1.4721	1.2447	2.0218	1.642	0.4266	0.8085	0.8362	6.1598	0.4739	32.2103	92.4044
245	CRESOR	92.5838	99.6131	62.7687	126.505	84.0069	70.9157	46.3934	43.7705	104.713	114.652	87.418	86.0656	60.7172	80.2049	81.783	2.5864	4.5168	7.0132	11.2652	19.1299	0.41	0.2317	12.3703	2.9312	1.9336	1.5505	3.2507	2.2653	0.3711	0.672	0.7731	13.0571	0.9445	36.2217	93.1264
246	GLOBAL	88.5511	96.6497	63.0131	120.612	80.963	66.9847	61.9899	32.6041	108.204	98.4013	88.9146	90.1767	54.5646	80.6899	79.554	3.0725	5.4721	9.1622	15.6594	29.2324	0.3701	0.2812	14.7591	3.3984	2.0519	1.6805	3.7549	2.4682	0.3148	0.6012	0.7354	16.0932	1.3965	37.3965	91.3525
247	GUELZOWER	88.835	98.2693	60.8696	118.848	84.8248	71.3381	59.3542	38.5469	99.6166	108.597	86.1554	85.449	55.4793	76.6095	75.943	2.2099	4.3476	6.0723	10.3444	20.1579	0.1985	0.2994	12.0571	3.01	1.7887	2.0537	3.3323	1.9063	0.3173	0.5043	0.7112	11.4743	0.998	35.7275	91.8354
248	HANNA	91.5809	101.514	65.5562	125.318	82.5762	76.0549	61.2384	48.9907	106.91	111.258	95.4775	88.3735	60.462	83.0551	83.87	1.8569	3.4006	5.1784	8.4178	16.327	0.2063	0.2943	10.1479	2.5029	1.6817	1.5148	2.7712	1.9461	0.4105	0.6755	0.7897	11.9261	0.9678	35.7627	91.719
249	HERMES	91.12	96.6087	57.4074	129.875	83.7572	73.1593	57.5091	29.0963	105.17	104.828	89.9594	81.7988	54.0056	77.398	80.538	2.2716	3.6885	5.9866	9.3578	16.859	0.3198	0.2659	10.9653	2.807	1.6466	1.7308	3.0766	1.9197	0.3967	0.5937	0.7679	10.4894	0.9951	34.3844	90.8039
250	INDUSTRY	92.3417	105.307	67.2161	127.136	89.3869	77.7889	63.9807	52.9855	97.0435	113.43	89.1787	93.7778	57.43	86.1836	83.362	1.3574	2.4815	2.9533	2.4199	4.1074	0.2542	0.2496	10.7675	2.7968	1.1353	2.067	2.8004	1.4621	0.307	0.446	0.7256	7.6484	0.6577	35.8014	92.2051
251	KARAT	93.5332	103.896	65.8303	133.945	87.7805	76.9686	64.5022	43.5361	109.975	116.39	98.5136	83.6495	59.4954	86.7201	88.285	1.0782	1.9205	3.1425	5.3048	11.2012	0.1484	0.2931	7.423	1.923	1.2764	1.5067	2.0428	1.4045	0.4579	0.671	0.8357	5.8611	0.4918	36.7144	91.9206
252	MARINKA	80.7052	102.855	59.4203	131.149	85.6154	74.4538	64.5692	35.4925	97.9642	110.611	87.9498	84.0633	53.321	81.0405	80.341	1.9456	4.019	6.9466	11.362	19.2346	0.3295	0.25	11.5039	2.7641	1.8127	1.5397	2.9984	2.0661	0.3722	0.6562	0.8002	10.325	0.8315	38.0023	91.7875
253	NIKLAS	79.9088	104.561	69.1686	128.447	83.8068	77.2134	64.7117	40.4149	100.18	110.553	90.8039	85.8767	60.9017	82.8446	82.346	2.3247	4.4077	6.7021	11.4306	19.7696	0.3165	0.2612	12.8207	2.8704	1.9178	1.4677	3.1704	2.254	0.354	0.6912	0.7875	10.5294	0.9769	37.4793	90.7415
254	TARGET	81.2079	106.733	65.4764	128.3	91.9608	76.7598	68.0008	48.3777	102.914	113.639	91.937	84.2044	65.5139	81.9506	83.097	1.6186	3.2026	5.5628	9.3705	18.9785	0.1752	0.3062	10.1323	2.4529	1.6549	1.506	2.7212	1.9626	0.4086	0.6917	0.7737	11.6019	0.8479	36.9851	92.3582
255	TIRA	81.1342	99.1615	59.9515	124.757	80.406	71.293	63.4478	32.4256	99.1202	106.2	84.7717	87.9765	57.5199	75.0105	81.378	1.1405	2.213	3.6485	6.0981	9.5868	0.1832	0.2645	7.0964	1.9385	1.3681	1.4396	2.0803	1.529	0.5622	0.6942	0.8711	5.113	0.4896	30.9022	92.616
256	KAROO-057DH	85.3114	101.927	63.6437	125.198	84.0941	74.9848	64.0267	59.1985	107.615	115.534	94.2366	80.1336	58.7595	78.645	84.561	2.1605	4.3414	6.2177	8.4601	14.5418	0.3544	0.2362	13.3034	3.2074	1.7883	1.788	3.4466	2.1278	0.315	0.556	0.761	7.0449	0.5726	33.3395	92.5188
257	MONTY-028DH	88.7752	102.828	76.6829	119.431	87.2311	73.7856	73.9355	73.7525	100.2	105.855	93.3466	83.167	NA	79.0087	84.963	2.4812	2.4499	4.2006	5.2305	6.5934	0.197	0.3555	8.1114	1.9473	1.0341	1.6616	2.0974	1.3546	0.4735	0.6054	0.7567	5.09	0.3864	34.4256	93.5262
258	N01D-1330	93.0934	99.6256	61.8889	128.542	90.2018	71.7703	60.0684	44.9608	105.311	98.8131	80.8288	86.2201	58.3384	75.4778	78.696	2.4356	3.9281	6.6063	11.818	19.5303	0.3178	0.2922	13.2844	2.826	2.0708	1.3212	2.7069	2.3341	0.3962	0.7598	0.8219	13.1386	0.9885	32.1322	92.3122
259	N02D-1952	87.8598	100.368	58.0394	123.977	81.9087	70.4826	56.5742	30.6161	101.524	108.744	90.3028	81.8547	50.3917	81.029	79.949	1.7421	3.3433	5.4627	9.1629	16.942	0.2425	0.2776	10.3889	2.5174	1.5796	1.601	2.7178	1.8167	0.367	0.6448	0.783	9.929	0.637	30.8262	93.8764
260	SURPASS400-024DH	92.3782	99.6668	62.9321	131.258	87.7551	77.0929	49.5161	43.3266	106.835	116.31	97.7218	83.0645	59.4556	89.4153	86.673	0.0536	0.0846	1.2626	3.5537	4.0062	0.0921	0.3623	2.201	0.7363	0.8513	1.0771	0.8697	0.8475	0.7424	0.8882	0.9252	1.5633	-0.011	31.5192	92.3991
261	CUBS ROOT	88.6492	101.242	57.0806	124.227	79.4553	72.8322	52.2017	29.8234	100	112.699	81.3657	79.5788	52.6696	80.4084	79.494	1.4859	2.9977	4.9256	7.7139	13.394	0.2909	0.2672	10.1606	2.4952	1.5128	1.6745	2.7056	1.8078	0.3677	0.6108	0.7586	9.2825	0.6174	32.2994	93.2821
262	DUX	92.0635	100.522	60.5787	126.542	82.1378	72.5337	59.4942	50.9781	111.045	109.267	98.281	90.2193	62.7742	80.8931	87.453	0.8903	1.691	2.5903	4.659	7.1551	0.1853	0.2736	6.2543	1.6275	1.1085	1.4605	1.7725	1.2614	0.511	0.6927	0.8428	3.5144	0.354	29.8622	90.318
263	ERGLU	84.1321	93.7392	56.5199	123.338	78.3895	67.6382	61.9345	41.526	102.564	103.877	91.8908	85.9912	54.9927	81.6969	80.78	1.7396	3.2902	5.4539	9.2627	16.8333	0.2428	0.2766	9.8468	2.3907	1.7411	1.3862	2.606	1.9524	0.4386	0.7303	0.8228	9.6131	0.7475	37.9678	92.1685
264	HELIOS	89.8267	102.683	60.7099	126.764	86.5869	76.4342	65.6827	39.3574	105.723	110.683	91.4659	90.8835	60.7831	85.8835	81.285	2.3176	4.7507	7.6086	12.7201	21.9229	0.3423	0.2649	11.7206	2.8941	2.036	1.4383	3.1921	2.2957	0.441	0.7085	0.82	12.2888	1.0166	37.3945	91.6673
265	KROKO	89.4926	101.123	54.7149	123.799	82.1733	72.115	60.8085	31.3013	99.7838	107.263	85.5815	76.9996	50.9295	80.1773	78.923	2.9779	5.5174	8.8219	14.692	24.4964	0.5159	0.2417	14.2271	3.5263	1.9503	1.8192	3.7986	2.337	0.3592	0.56	0.7362	15.0408	1.1462	29.4858	92.7121
267	LINETTA	85.733	98.998	54.3672	126.683	82.9885	70.8342	56.3144	31.8975	103.362	108.657	88.7161	84.1353	53.8138	83.7571	81.509	2.0404	3.8779	6.2042	10.7425	19.2943	0.2673	0.2689	11.2856	2.7379	1.8197	1.5453	3.003	2.1359	0.4044	0.6617	0.7816	11.3886	0.9154	34.7212	92.1209
268	MAZOWIECKI	90.0959	101.897	59.6747	129.671	87.8857	76.5013	58.9992	38.5795	105.428	115.315	93.3212	95.2986	60.1291	82.4657	84.826	1.7309	2.8706	5.3254	9.1598	19.6273	0.1388	0.3216	10.8483	2.4463	1.4984	1.6638	3.0002	1.9322	0.3173	0.614	0.6683	10.8186	0.8116	33.9765	92.4953
269	TANTAL	90.1998	102.785	63.8605	126.722	89.2645	77.1896	51.4999	34.2354	101.28	108.16	87.833	81.2251	56.975	82.0222	81.162	1.2923	2.4975	3.9783	7.0977	14.5615	0.0868	0.3098	8.4189	2.1636	1.4642	1.4998	2.3454	1.6807	0.464	0.6934	0.8291	10.3673	0.7684	36.6458	92.7295
270	WEIHENSTEPHANER	91.4137	102.746	66.7763	123.651	81.7637	76.3489	63.2407	55.7407	105.093	115.148	92.1111	85.2593	62.6481	85.5185	86.593	1.3875	2.6833	4.7714	8.8612	14.4441	0.214	0.2534	9.1647	2.199	1.4927	1.4457	2.4405	1.74	0.3897	0.7013	0.7854	9.0548	0.7344	34.3581	91.7616
271	Liho	93.9505	104.801	59.4403	130.441	85.5974	72.9602	50.982	32.8458	97.7434	108.734	81.0071	84.9143	53.9072	73.6105	75.198	2.4271	4.7913	8.3187	12.1975	24.506	0.2976	0.2755	13.2036	3.3867	1.813	1.9105	3.6296	2.2119	0.374	0.5553	0.7342	12.6159	0.9507	36.0992	92.6143
272	Alku	91.1044	104.559	66.2209	124.377	86.2411	78.8247	68.7871	51.7532	103.391	111.496	90.8986	83.3301	60.8546	83.7708	86.166	2.5975	4.8323	8.1267	12.9658	23.4559	0.3783	0.2582	13.1969	3.3263	1.8615	1.812	3.5555	2.1872	0.3746	0.5672	0.767	13.3999	1.0482	34.0995	92.0799
273	Bronowski	90.3178	103.647	60.1408	124.099	82.2137	77.8844	60.5501	35.7964	101.56	107.759	85.7143	91.4819	56.4655	88.4031	83.456	1.3695	2.4243	3.948	6.4341	11.5029	0.1703	0.2643	8.3937	2.0987	1.4385	1.438	2.2871	1.6348	0.4539	0.7187	0.8167	6.6824	0.5343	40.0483	91.3587
274	Ceska Krajova	93.6696	103.304	62.4728	124.491	86.9238	77.9228	65.122	50.8417	105.201	107.301	93.4746	87.8192	68.3753	86.76	86.249	1.8928	3.3653	5.3361	8.8586	15.8148	0.3213	0.2532	10.6375	2.5749	1.6595	1.5518	2.7872	1.8839	0.3746	0.651	0.8001	10.8406	0.8584	35.7651	92.058
275	Duplo	88.6751	103.629	57.171	122.059	83.4937	74.1583	52.9833	35.4206	99.2199	114.695	86.5486	81.109	53.405	79.8229	79.549	2.1038	4.1385	6.5484	10.7654	18.5506	0.304	0.258	11.8654	2.8993	1.831	1.594	3.1558	2.1384	0.3852	0.6445	0.7916	11.3911	0.9045	39.1489	92.1745
276	Janetzkis Sommerraps	85.2282	102.801	60.9751	122.137	82.1784	72.7178	59.0504	45.1039	100.376	109.416	89.4164	79.8417	57.7052	79.3868	81.187	1.7746	3.2434	4.8398	8.2036	15.7223	0.2861	0.2755	9.9739	2.5261	1.6424	1.5433	2.7392	1.8965	0.4248	0.6572	0.7991	9.4676	0.7946	36.2285	91.3663
277	Line	87.5859	104.772	61.9693	129.054	82.8953	76.1019	45.798	45.798	103.855	115.054	94.9306	89.9383	58.3269	86.8735	82.016	1.9505	3.6446	5.7699	9.3415	14.8403	0.3626	0.2407	10.6721	2.7853	1.6632	1.721	2.9197	1.9295	0.4083	0.596	0.808	9.0204	0.744	40.7674	92.0518
278	Marnoo	89.6874	105.674	67.6289	126.02	89.0902	76.6673	NA	63.7158	99.1451	111.322	91.2804	93.3131	60.3533	80.3191	83.131	1.8798	4.4624	6.2251	10.1971	18.2356	0.3148	0.2601	12.098	2.9923	1.8657	1.575	3.3064	2.2655	0.4061	0.6448	0.7727	12.2617	0.9537	34.4132	92.3064
279	Nugget	90.1002	103.62	66.5371	125.731	86.3776	77.0096	60.6315	53.4009	103.839	111.635	93.4711	84.9737	61.7618	83.5315	83.59	1.8036	4.2053	7.3228	12.0177	25.7896	0.1927	0.2973	11.0543	2.9014	1.7478	1.6814	3.1162	2.0611	0.4614	0.606	0.8154	12.4943	1.0051	31.4431	92.2711
280	Olga	90.8385	103.884	68.4525	127.564	88.2693	82.7325	59.7452	47.8798	103.023	114.68	91.3862	84.6739	65.4497	89.3706	85.853	1.9745	3.8797	6.6852	10.735	20.0354	0.2686	0.2723	11.438	2.6833	1.8269	1.4713	2.9941	2.1405	0.3789	0.6987	0.7912	11.8816	0.9406	37.9661	91.9618
281	Spaeths Zollerngold	88.3726	98.5996	58.8373	122.279	85.0414	70.7405	58.9921	37.4314	106.381	108.799	93.4363	84.2715	59.2156	86.6287	82.158	2.0526	4.0194	6.4678	10.9468	20.6021	0.261	0.2722	10.7504	2.7324	1.8714	1.4673	2.926	2.0684	0.456	0.6942	0.8234	12.3354	0.9061	36.007	92.8068
282	Svalöf's Gulle	86.6576	97.0173	54.2122	125.956	76.5027	60.9745	54.7807	24.5614	103.662	109.846	88.7281	82.6974	51.4035	75.329	76.579	1.7177	3.047	4.8972	8.2116	15.0322	0.2304	0.263	10.4827	2.4398	1.569	1.5597	2.6378	1.8036	0.344	0.6493	0.7753	8.2354	0.6064	30.4723	92.7799
283	Topas	89.2314	102.977	59.2694	129.624	83.087	76.8581	58.4365	37.5635	103.898	111.919	84.3452	87.1878	58.2944	83.6142	83.655	2.4537	4.4813	7.2169	11.9175	21.1228	0.3941	0.2561	13.1876	3.05	1.8917	1.6112	3.3497	2.2871	0.3302	0.6465	0.7349	11.5236	1.0048	41.5453	91.227
284	Tribute	94.1622	106.037	64.475	129.428	89.5397	78.0434	NA	48.3987	109.589	113.606	93.3295	82.6038	70.5135	92.401	91.681	2.8822	5.5295	8.512	12.4265	23.1834	0.4202	0.2503	15.1887	3.4094	2.0138	1.6908	3.7278	2.509	0.3003	0.6155	0.7332	10.0873	0.755	33.6519	92.733
285	Wesway	88.0175	101.249	59.4962	125.104	83.6583	70.7338	50.8249	31.2192	99.7857	102.55	85.0653	75.8517	51.2749	74.4161	74.03	2.6437	5.1909	8.372	14.2817	24.3281	0.4416	0.2532	14.1669	3.4913	1.8767	1.8747	3.7873	2.3501	0.3369	0.5567	0.7098	11.6012	0.9297	36.0172	92.0284
286	Fido	92.4916	105.363	58.4804	129.654	83.5307	72.4693	56.014	25.5048	99.8464	114.355	87.9719	80.7946	50.417	77.6558	75	2.4584	4.5952	6.828	9.9938	17.9533	0.3905	0.2393	12.8636	3.0477	1.8826	1.6098	3.3001	2.173	0.3457	0.633	0.7763	12.6503	1.0034	37.0468	92.4145
287	Oro	92.5999	102.691	66.1456	129.422	91.4523	78.5714	46.7993	42.4266	106.126	114.556	96.7501	82.5094	63.9945	83.7896	88.005	2.6295	4.9034	8.1449	13.8434	24.6547	0.349	0.2704	12.5194	2.9056	2.1557	1.3808	3.2737	2.4695	0.4108	0.7457	0.8088	17.271	1.2823	34.0149	92.1698
288	Tower	93.7684	105.959	61.7919	130.088	93.5585	77.5073	62.4433	35.1875	105.315	115.822	88.0717	82.3239	58.3848	84.3222	83.848	3.0215	5.4032	9.0279	14.2525	25.7326	0.5159	0.2558	14.0003	3.4148	2.0173	1.7178	3.7251	2.5051	0.3708	0.6093	0.7429	12.3481	0.9094	39.541	92.6961
289	Regina II	90.4427	102.916	54.7041	124.606	91.358	80.5236	43.8889	40.2469	100.247	115.041	91.6255	80.535	60.7202	82.5926	82.675	1.6568	3.1319	4.9647	8.6392	16.4438	0.1673	0.2829	10.3093	2.5124	1.5621	1.6147	2.6783	1.8043	0.3739	0.622	0.7794	10.7526	0.8824	33.429	91.9976
290	Ability	88.6971	102.2	60.289	127.804	83.0242	74.9784	56.7797	37.6602	104.919	110.707	90.6366	90.554	58.2265	84.2497	81.087	2.0248	4.0377	6.6368	10.4434	18.094	0.319	0.2565	11.9498	3.1315	1.6046	1.97	3.2953	1.8756	0.3484	0.5115	0.7565	10.3462	0.9919	35.5684	90.4665
291	Campino	84.5043	97.6362	52.2872	125.104	79.5579	67.3233	33.9861	31.5435	108.612	112.571	96.1676	81.5961	54.4746	78.227	81.407	2.531	4.8691	7.9869	13.3863	23.3334	0.4699	0.2471	13.0717	3.2073	1.9201	1.6783	3.4268	2.2551	0.3659	0.602	0.7773	11.7534	0.977	41.9518	91.6332
292	Clipper	90.9584	101.942	58.8641	128.983	83.7336	74.1073	56.6673	40.5422	103.568	112.896	87.9011	84.8316	57.9829	85.1505	81.363	2.6996	3.9745	7.1581	10.4326	19.5233	0.3291	0.1936	13.7339	3.3631	1.6462	2.085	3.7184	2.0829	0.2898	0.4917	0.6977	10.4854	0.9093	36.9436	91.2148
299	Larissa	90.7604	103.904	61.529	127.146	83.933	77.9027	59.606	49.5416	107.041	114.375	90.9109	86.1713	62.2391	87.01	86.308	2.306	4.3861	6.777	12.0893	20.5646	0.3425	0.2578	12.5488	3.0193	1.8463	1.661	3.25	2.1381	0.3515	0.616	0.7728	11.4141	1.0107	34.405	91.0182
300	Magma	90.422	101.096	61.8122	127.286	81.3198	76.3136	62.1388	48.6927	106.369	103.322	95.0855	91.8223	59.308	82.7207	82.76	3.3396	6.1444	10.1896	16.7199	31.1262	0.3643	0.2753	15.6069	3.7804	2.0651	1.856	4.0619	2.5449	0.326	0.5537	0.7284	13.9125	1.2859	35.5726	90.7402
301	Monty	88.4383	102.623	66.9693	127.885	85.1897	78.1275	64.6763	45.4106	109.101	108.174	93.7005	85.3333	61.1401	83.9807	84.889	2.6549	4.9755	7.848	12.7195	22.037	0.4269	0.2519	12.9742	3.0875	2.056	1.5078	3.4105	2.4492	0.3863	0.6738	0.7751	14.4595	1.0891	37.598	92.5436
302	Mozart	94.2488	105.614	67.8013	126.506	84.7222	81.3772	NA	56.4552	105.205	111.493	95.9142	86.1381	65.8955	87.0336	88.545	1.8947	3.3948	5.5468	9.3924	17.0317	0.2453	0.2672	10.6398	2.485	1.7282	1.4573	2.7593	1.98	0.3839	0.6947	0.7897	10.95	0.7963	36.1462	92.5953
305	Pauline	91.5206	99.9396	60.1007	129.93	83.4844	71.3595	42.1415	43.6889	109.789	111.684	95.3498	87.2606	62.075	82.8449	86.538	2.5395	5.2757	8.5392	14.1773	23.3922	0.4664	0.2519	13.1921	3.2954	2.0495	1.636	3.5814	2.3665	0.4046	0.622	0.7844	14.1627	1.0486	30.9117	92.6057
306	Sophia	92.8787	103.335	59.6816	131.261	88.1024	77.1299	63.3542	35.0625	107.438	108.542	91.4167	91.25	59.3958	86.7292	82.875	2.2801	3.9929	6.1461	10.0316	17.3454	0.3568	0.2424	11.9265	2.9197	1.7407	1.6838	3.1216	2.0653	0.3566	0.6152	0.7562	11.4293	1.0936	37.548	91.0165
307	Tribune	90.9897	105.1	64.6442	131.163	83.4308	75.005	60.2984	49.2048	103.868	110.387	91.4981	79.7762	58.9633	83.3497	81.72	2.282	4.115	6.7969	11.6985	20.1065	0.329	0.2587	13.3856	2.9991	1.7332	1.7173	3.3714	2.1841	0.2902	0.5903	0.7055	9.1938	0.7333	30.8092	92.1434
308	Trigold	92.113	104.049	61.24	127.668	85.4913	74.0405	58.3887	39.9502	100.976	114.556	94.1653	85.4444	53.1146	76.8895	80.316	2.0409	3.6593	5.4463	9.1338	16.2545	0.3197	0.2563	11.6676	2.683	1.6919	1.5927	2.9434	1.9938	0.3625	0.6458	0.7613	8.3936	0.6532	33.7097	92.1007
310	Rivette	91.0018	103.59	53.4796	125.31	84.4415	74.4902	42.141	24.8687	96.1471	113.179	83.472	83.0998	46.4755	76.1384	73.971	2.5708	5.0173	8.1504	13.7859	23.061	0.3721	0.2569	13.5718	3.3518	1.8864	1.7787	3.6318	2.292	0.3492	0.5803	0.7162	14.1972	1.203	36.2507	91.4575
311	Q2	85.7952	97.8867	56.9281	124.532	76.4052	71.2854	35.1334	35.6205	100.127	104.32	90.3007	81.3427	53.4731	81.3003	78.738	2.9104	5.3989	8.5736	14.861	24.5325	0.505	0.2539	15.158	3.5945	1.9368	1.8748	3.828	2.3934	0.2994	0.5405	0.7159	14.2817	1.1921	39.9532	91.5771
312	Adamo	95.2463	100.077	74.5831	121.123	95.0163	78.6276	55.2006	NA	117.181	100.186	100.637	94.3507	78.6772	94.9707	94.141	2.4968	5.2865	7.9213	12.1498	20.2246	0.4209	0.2479	13.57	3.5152	1.9049	1.9227	3.7754	2.2463	0.3716	0.551	0.7378	13.3129	1.0921	33.8736	91.9296
313	Altex	99.8652	104.873	72.4961	129.257	94.1256	79.5455	69.0892	43.4201	112.528	112.026	93.185	97.0568	77.6454	97.1794	94.446	1.6	3.2951	6.0597	9.2664	16.3709	0.3048	0.2591	11.0112	2.7047	1.722	1.5788	2.9632	2.0138	0.4208	0.6367	0.7961	11.113	0.9101	36.4595	92.2955
314	Andor	89.0075	96.2006	56.4995	128.026	87.9189	71.9957	61.6353	46.0016	111.795	106.317	86.651	94.4248	61.6804	90.3808	89.615	2.4403	4.872	7.388	11.3322	18.4182	0.4421	0.2424	12.6535	3.0696	1.973	1.6115	3.3747	2.2877	0.4131	0.6605	0.7631	10.4215	0.7559	35.3312	92.9647
315	Astor	89.6538	100.696	67.631	130.072	93.8697	78.3214	68.6984	44.5986	115.735	108.965	94.8353	95.5387	67.2529	89.9852	93.473	2.5312	4.66	7.2092	11.7351	17.5559	0.551	0.2265	12.4932	3.128	1.8864	1.6387	3.4394	2.1847	0.4101	0.6213	0.771	9.6837	0.6656	32.5963	93.1594
316	Aurora	93.0765	100.82	71.543	128.762	91.1501	81.5564	68.631	45.4612	111.292	106.57	94.1105	98.5844	74.9563	98.13	95.886	1.7419	3.4688	5.3707	8.9658	16.3175	0.2787	0.2655	10.7124	2.487	1.766	1.4408	2.7752	1.9525	0.3773	0.705	0.7885	10.7204	0.8723	41.386	92.0874
317	Bingo	92.7194	100.037	72.4687	128.037	92.5884	77.6717	NA	54.9002	115.502	102.067	92.6465	92.278	70.7968	90.9617	91.235	2.1433	3.9648	6.5542	10.4023	20.5412	0.2413	0.2937	11.5239	2.8796	1.7457	1.6507	3.1166	2.0021	0.3844	0.6167	0.7885	14.3215	1.0373	38.5162	92.8065
318	Callypso	98.5649	104.631	72.656	131.688	91.2744	81.9556	75.5174	43.2003	117.535	114.339	99.982	93.2661	76.2874	99.6579	98.037	1.7894	3.5368	5.4158	9.0671	15.1146	0.2952	0.2651	10.8867	2.5507	1.6668	1.5485	2.7641	1.919	0.375	0.6532	0.7856	9.1255	0.7038	34.435	92.2768
319	Concord	96.9495	106.787	71.1344	133.079	92.45	85.1668	66.6913	43.5817	107.562	113.925	92.0321	97.6649	72.5668	90.7487	97.335	2.9387	5.5238	8.1947	12.9583	23.3556	0.4983	0.2575	14.3491	3.3189	2.1212	1.57	3.6384	2.4951	0.3399	0.6525	0.7519	10.872	0.8101	32.6725	92.4943
320	Conny	97.2527	104.065	77.8912	128.903	90.9783	77.1673	NA	52.7536	108.714	106.993	90.885	92.2478	71.0265	90.9557	89.457	1.9504	4.1227	6.4168	11.1115	19.2157	0.3669	0.253	11.8109	2.7981	1.8409	1.5495	3.0858	2.1164	0.3697	0.6582	0.778	11.5554	0.7738	32.152	93.3485
321	Czyzowska	93.3809	100.448	66.721	131.629	90.5092	75.9674	64.3769	45.0077	116.447	106.327	96.8973	99.906	71.7563	91.7826	93.72	2.0329	3.4541	5.6562	9.8431	17.0415	0.2666	0.2543	11.0873	2.7369	1.5784	1.7617	2.9697	1.908	0.3436	0.5795	0.7322	10.6531	0.7859	35.3163	93.2254
322	Daichousen (fuku)	96.5924	104.351	66.6095	128.976	91.4916	77.9683	60.3348	37.5982	107.916	106.821	94.9463	92.8372	64.0072	83.9236	87.204	2.1848	4.5307	6.9528	11.324	18.2779	0.426	0.2487	11.4107	2.8682	1.9936	1.4473	3.0157	2.092	0.4533	0.6965	0.8757	12.5205	0.974	35.6339	92.0813
323	Daichousen (mizuyasu)	90.8517	96.6561	63.6383	119.6	83.5962	69.8002	55.3096	37.0102	106.603	97.9624	79.8412	85.2246	59.4694	80.3253	83.691	2.9433	6.0963	9.8297	15.9068	29.697	0.3751	0.2729	15.0481	3.7742	2.0273	1.8573	3.9378	2.392	0.3367	0.5413	0.7663	13.617	1.0092	29.2932	92.4867
324	Daichousen (nakano)	99.101	101.72	70.3537	127.575	92.9451	78.5421	62.8847	NA	116.852	109.177	100.11	96.1213	70.239	92.1324	97.846	1.5899	3.18	5.5666	8.631	14.5595	0.295	0.2695	9.3459	2.4439	1.4398	1.7807	2.5064	1.5918	0.4455	0.5805	0.8499	9.3306	0.7052	27.1978	92.214
325	Erake	93.1703	102.766	73.7535	130.066	85.1552	78.1373	66.5036	47.3913	113.134	109.13	92.6874	89.4515	66.3254	86.5631	90.507	1.9244	3.6117	5.7738	9.892	16.9804	0.2777	0.2576	10.9592	2.7999	1.6657	1.7163	3.0273	1.9445	0.3945	0.6068	0.7579	11.0625	0.8489	36.844	92.4392
326	Furax	95.0029	102.913	66.1972	128.111	93.4401	75.902	69.5409	47.2564	110.358	106.738	90.5038	94.6176	69.0105	94.0558	94.709	2.5139	4.7179	7.5706	12.0774	23.1596	0.2913	0.2795	14.5218	3.9549	1.5326	2.6183	4.2337	2.021	0.2865	0.3995	0.6643	13.1378	1.048	35.1777	92.0401
327	Futura	96.4686	102.867	66.2235	133.319	89.8629	76.7553	62.7745	39.521	104.152	112.854	88.6488	89.3692	66.2773	87.8699	88.662	1.6625	3.0277	5.1659	8.4523	15.599	0.2578	0.2684	10.0711	2.4904	1.5481	1.6873	2.6834	1.8073	0.3695	0.6192	0.7788	8.5477	0.7014	38.4569	91.7688
328	Galant	94.2595	99.1828	62.5128	128.274	90.7048	78.6721	65.6009	43.5285	114.368	103.737	103.729	96.5182	78.6497	97.6493	96.042	2.1187	4.1882	6.8931	11.1281	20.227	0.2814	0.2701	11.7419	2.8568	1.8336	1.5613	3.1117	2.0955	0.4015	0.6477	0.8008	13.4068	1.0591	37.1535	92.1693
329	Giant Xr707	94.3166	103.142	71.1027	127.196	91.8151	78.7873	72.6433	52.3379	112.179	108.088	90.3131	91.8232	71.639	94.1989	91.444	1.6456	3.1165	5.3248	9.9977	19.5764	0.1448	0.3031	9.1501	2.4415	1.5385	1.6125	2.6621	1.7494	0.4665	0.6337	0.8105	11.6681	0.8696	34.1991	92.7344
330	Gisora	94.3958	103.091	76.5034	121.486	93.2601	79.8362	71.2871	50.4243	110.873	105.587	90.5741	91.6548	66.8675	89.8122	88.563	2.6671	5.0558	7.7868	12.868	22.867	0.4161	0.2699	14.5115	3.5768	1.7595	2.0123	3.9381	2.2409	0.2997	0.5037	0.6764	13.0291	1.0533	35.6888	92.0407
331	Gogatsuna	93.0589	100.08	66.2888	127.049	91.2092	75.1989	67.0086	44.3118	111.843	112.607	86.2708	90.5257	62.4811	91.8306	89.776	2.0102	3.4942	5.5467	9.1359	17.0084	0.2919	0.2649	10.6646	2.73	1.6343	1.727	2.9167	1.8735	0.3943	0.5955	0.7635	13.2981	1.0285	34.0844	92.8456
333	Granit	88.801	101.978	66.2989	134.034	87.0525	77.373	69.5618	44.5717	116.68	108.942	99.256	92.3121	71.1942	90.9386	94.099	1.9036	3.9521	6.3449	11.034	21.7303	0.2009	0.3052	12.2347	2.9849	1.6991	1.7737	3.1946	1.9746	0.3392	0.5697	0.7543	10.3644	0.7955	35.0017	92.4724
334	Gulliver	97.197	105.473	70.0189	130.379	93.2576	82.1402	66.1007	45.5037	106.623	108.022	85.1052	88.2983	70.7551	87.9977	86.036	2.2451	4.2508	6.8153	12.2652	20.8041	0.3343	0.2694	12.2517	2.8537	1.8928	1.5055	3.0801	2.132	0.369	0.6697	0.7986	11.6655	0.8798	34.4818	92.6382
335	Hankkija's Lauri	96.4083	107.041	71.9359	128.511	98.2549	84.4968	62.1	40.48	107.84	110.48	92.8222	97.407	72.2849	91.3566	93.046	2.2418	4.214	7.0705	12.1001	23.7881	0.2294	0.2913	12.755	3.0152	1.7646	1.7205	3.21	2.092	0.3258	0.5825	0.7542	12.4631	0.9871	34.8376	92.1935
336	Hiyauchina	97.4876	105.824	75.7328	125.676	92.1584	80.9859	66.7038	49.5169	110.071	108.417	95.2042	90.3173	67.0496	86.5791	90.758	2.2415	4.0068	5.5839	10.1084	19.6122	0.2144	0.2944	10.9394	2.5055	1.6797	1.4728	3.0553	1.8594	0.3581	0.6802	0.7965	10.7098	0.7763	33.9717	92.3794
338	Kajsa	90.7307	101.649	65.0731	133.862	86.7641	76.9729	64.5103	41.4551	111.991	110.218	96.9122	90.8899	69.9079	93.4983	93.021	2.0257	3.9847	6.4013	10.4165	20.2081	0.3042	0.2763	11.0919	2.726	1.7722	1.5092	3.0388	2.0438	0.4161	0.6702	0.7927	11.4283	0.8761	33.9207	92.4141
339	Korall	97.1773	105.924	76.9545	130.696	93.6304	79.2201	71.5449	44.8263	112.753	109.135	95.4776	86.3242	69.8082	88.115	92.511	1.6314	2.7314	5.5442	7.0019	13.0408	0.2908	0.2503	9.7883	2.4629	1.4058	1.7597	2.668	1.6879	0.3703	0.5832	0.7713	7.2595	0.5283	38.4239	92.5941
340	Korinth	94.33	101.55	58.1395	129.192	86.1794	75.6146	57.3901	29.3387	105.903	103.329	92.2873	90.6797	66.5446	90.4558	85.725	2.1089	3.9882	5.8447	10.2229	17.6439	0.3498	0.2581	12.2245	2.9955	1.7256	1.735	3.2373	1.991	0.3404	0.5797	0.7583	10.7641	0.8613	31.2332	92.2603
341	Kosa	88.8797	101.757	70.401	129.454	89.9132	75.8578	62.0499	37.6929	109.814	105.164	90.9108	95.5039	68.624	88.6434	89.349	1.9476	3.6256	5.6341	9.6248	18.6877	0.2399	0.2779	10.9666	2.8659	1.6148	1.8143	3.0629	1.8954	0.3908	0.5717	0.7746	12.3431	0.9566	37.945	92.1081
342	Kruglik	95.1561	99.9199	67.6541	123.539	88.811	78.0224	68.5468	38.6233	109.732	102.161	94.1636	101.32	71.1338	89.6282	90.555	2.2305	4.0328	7.0324	11.1358	20.3625	0.3792	0.254	12.4377	3.3373	1.6357	2.0978	3.5377	1.9813	0.3549	0.493	0.7323	10.6842	0.8552	34.2185	92.2961
343	Leonessa	91.8124	100.597	69.2656	124.81	89.9609	76.4452	62.4605	41.8444	108.531	103.594	87.8595	88.0837	70.7135	91.3709	89.421	2.0206	3.877	6.5721	11.2407	20.7929	0.2401	0.2928	12.3382	3.1373	1.5502	2.0488	3.2803	1.9004	0.3156	0.4975	0.7146	12.3201	0.9614	36.9313	92.1454
344	Lirafox	91.4564	105.291	75.0234	130.118	90.7833	78.538	72.4956	51.0796	111.947	110.779	91.2482	98.7801	72.2772	92.0615	97.24	1.707	3.4583	5.8127	9.6051	17.0844	0.2609	0.271	10.2358	2.5085	1.7391	1.4707	2.7979	1.9896	0.4163	0.7032	0.7953	8.7727	0.6813	36.447	92.146
345	Lirasol	97.5738	105.474	72.2826	130.726	91.3626	80.0272	67.833	55.1919	119.564	111.813	93.2527	90.9424	70.7187	96.278	95.761	2.2361	4.4912	6.6896	10.6683	16.9338	0.4866	0.2324	11.7088	2.9122	1.9547	1.5473	3.1964	2.2074	0.4327	0.678	0.8027	12.8044	0.9383	37.2343	92.6699
346	Liraspa	96.6209	104.413	69.9662	131.843	94.3948	80.9978	65.986	46.6356	117.522	109.821	88.5079	94.4235	70.4408	95.3655	91.108	1.7994	3.2952	6.0936	9.5313	15.1229	0.3556	0.2301	10.0373	2.4601	1.6871	1.4922	2.6869	1.9563	0.4321	0.6882	0.7874	8.871	0.6051	37.2001	93.1624
347	Lirawell	93.5796	104.504	73.1924	129.297	87.9297	79.6523	66.5786	40.5696	110.449	112.712	91.1798	92.2846	65.5431	93.8577	92.129	2.1349	3.6081	6.128	9.6233	19.8479	0.2119	0.2963	9.87	2.6258	1.6297	1.5872	2.8484	1.9151	0.4782	0.6562	0.8116	8.4418	0.7554	38.3398	91.2824
348	Lisandra	90.2184	103.387	53.9884	129.122	90.1515	76.4483	43.4682	38.032	103.582	113.464	82.3163	89.8582	57.6493	86.055	85.753	1.8289	3.6931	5.7583	9.0566	15.4815	0.2735	0.2539	11.1753	2.6658	1.6016	1.6485	2.9162	1.9029	0.3433	0.6152	0.77	9.3889	0.6924	36.9448	92.7561
349	Loras	98.5182	102.078	73.6357	124.973	95.374	82.3094	68.2247	59.258	111.616	107.94	95.3066	88.2665	75.0428	98.6468	94.768	2.5498	4.7462	7.707	12.9237	20.7872	0.4454	0.2423	14.0662	3.4462	1.7663	2.017	3.7058	2.1517	0.3082	0.5213	0.724	9.3925	0.758	34.2364	91.955
350	Mali	94.671	104.646	75.0237	129.433	92.0159	81.5475	70.7048	51.8722	112.812	109.104	90.2752	91.4466	70.9557	87.579	92.881	1.9319	3.8173	6.1744	9.9637	18.3689	0.2939	0.2674	11.2716	2.8527	1.7104	1.6725	3.1045	1.9856	0.4007	0.6145	0.7807	11.3906	0.8261	33.8122	92.8035
351	Maris Haplona	98.1125	101.434	79.0864	125.368	91.997	78.3692	72.974	49.1679	111.234	107.507	94.4097	96.684	74.7222	93.3333	92.822	2.0739	3.6949	5.9575	8.9841	16.2923	0.2764	0.2682	11.205	2.8438	1.6825	1.705	3.055	1.9679	0.3863	0.5982	0.7602	9.1147	0.7901	36.9243	91.8175
352	Masora	93.4506	99.9191	71.1744	128.785	90.2365	76.8749	66.9692	39.5422	112.056	110.635	94.8868	96.9434	71.9623	92.9811	90.531	2.9717	5.5778	9.274	14.7358	23.9233	0.5833	0.2352	15.2936	3.5231	2.0201	1.7717	3.8199	2.4767	0.3012	0.5978	0.7324	13.3847	1.03	34.2489	92.5115
354	Miyauchi Na	91.9178	98.7274	60.6609	128.488	88.033	73.0967	62.8836	38.6927	113.955	104.266	88.1712	90.0283	60.3149	88.696	85.951	2.0322	3.8627	6.0272	11.5931	20.379	0.2434	0.2824	12.2224	2.9566	1.6632	1.7883	3.1305	1.9363	0.3252	0.572	0.7452	13.8957	1.0732	34.6579	92.3778
355	Mlochowski	94.9582	102.817	64.4621	130.088	89.5081	78.4242	70.3997	50.3959	115.328	114.894	90.3967	90.6127	62.1956	87.9419	92.23	1.6171	3.3505	5.1613	9.0787	15.7031	0.2316	0.2719	11.2473	2.887	1.426	2.047	3.0738	1.7473	0.3198	0.501	0.7142	8.7114	0.7339	37.885	91.5425
358	Nosovskij 9	95.9057	102.516	73.7168	131.676	93.1895	78.9694	65.7049	50.2711	115.531	110.631	95.0398	90.0435	71.6329	95.0579	94.52	1.9564	3.7153	6.0175	9.8645	19.2764	0.1946	0.2834	11.9592	2.6813	1.7115	1.558	2.9065	1.9309	0.3256	0.6467	0.7894	13.5941	1.128	37.2479	91.4491
359	Odin	95.9417	102.857	65.5437	128.98	88.0615	78.8022	65.6062	37.3494	112.82	108.49	94.5009	99.2741	75.4265	93.8294	94.245	1.9522	3.571	5.3847	9.3233	18.0835	0.1751	0.3037	11.5237	2.8884	1.5787	1.8532	3.0813	1.9044	0.3509	0.546	0.7418	9.2466	0.749	37.6355	91.7219
360	Olivia	96.0166	103.037	70.7947	125.419	91.481	79.9842	NA	48.4312	111.628	113.104	92.6215	90.7179	70.4496	94.4706	95.743	1.8383	3.4329	5.7573	9.287	20.1948	0.2064	0.3258	10.7779	2.5428	1.6552	1.5418	2.7768	1.9145	0.3673	0.6528	0.7722	11.3882	0.9069	33.5219	92.0844
361	Omega	90.4241	102.84	76.7223	125.964	93.7056	81.4239	74.1121	44.4112	110.542	111.626	91.8262	89.2857	70.5817	95.0847	91.776	1.5579	3.1908	4.9936	7.6876	15.9126	0.1658	0.2829	10.5833	2.5936	1.5501	1.6777	2.749	1.7823	0.3525	0.598	0.7751	10.1357	0.8147	34.1177	92.0278
362	Optima	91.3405	102.738	71.8718	131.251	85.2971	77.3474	71.7804	42.9597	116.874	108.825	93.1453	89.4242	64.6298	89.5809	92.135	1.7	3.3	5.6607	9.1165	16.0789	0.2622	0.26	10.0054	2.5308	1.6524	1.547	2.7435	1.8874	0.4261	0.658	0.8098	10.511	0.8001	39.846	92.724
363	Orpal	88.9994	102.321	74.2149	131.012	92.4517	74.8586	61.4864	51.0777	109.179	109.216	89.3498	88.1913	63.0792	81.0164	88.477	2.7679	5.0685	7.8847	12.1126	19.6472	0.5689	0.2205	13.3303	3.1852	1.9926	1.6027	3.5181	2.3964	0.3631	0.6277	0.7611	12.0366	0.9935	39.4524	91.9551
364	Orriba	86.9695	100.615	70.6267	125.724	91.194	77.5883	64.9794	42.4822	114.398	109.505	90.8939	89.5717	69.1248	90.3538	87.78	2.0629	3.8572	6.6941	11.1773	19.3772	0.2941	0.2549	11.3667	2.7945	1.7255	1.6132	3.0197	1.9804	0.3825	0.6247	0.7837	14.2363	1.119	37.7479	92.0522
365	Pera	98.8139	100.364	77.0614	122.556	92.2518	79.912	53.0564	45.2493	111.398	101.716	92.2106	91.0566	69.8161	90.8583	92.168	2.3309	4.6543	8.1782	13.063	19.7144	0.5296	0.228	12.4587	3.0845	1.8303	1.7148	3.3324	2.1481	0.3579	0.5867	0.7469	11.3669	0.9799	35.9205	91.6474
366	Pivot	98.484	106.766	81.7526	127.916	95.3226	80.7358	72.4194	58.2079	108.871	107.867	91.4241	98.666	74.0471	95.8073	94.858	2.0012	3.8149	6.2681	9.6245	14.7224	0.4651	0.2335	11.2376	2.655	1.7719	1.483	2.9322	1.9966	0.4176	0.6877	0.8052	10.9743	0.932	37.3828	91.7419
367	Pobeda	96.8345	102.698	63.4162	129.254	86.8281	75.4833	65.2593	44.813	113.993	112.766	95.7154	89.1625	72.625	92.691	91.761	1.5854	3.2749	5.7042	10.306	17.9453	0.2485	0.2724	9.67	2.4495	1.6473	1.4923	2.6279	1.7891	0.4583	0.68	0.8267	10.4152	0.7865	35.3759	92.3817
368	Puma	95.1116	108.237	72.6905	136.239	91.3972	80.254	66.0328	46.4952	113.516	115.697	94.5246	96.6149	66.0192	93.3222	93.019	1.8047	3.3344	5.3935	9.0391	15.1272	0.2557	0.2621	10.1213	2.5473	1.5816	1.6737	2.7303	1.79	0.3958	0.6115	0.7647	8.6898	0.6593	33.0671	92.7128
369	Pura	91.4799	105.76	77.7181	132.525	99.0739	82.1078	69.9427	49.8568	110.992	112.818	91.9504	91.6844	70.266	89.4504	88.178	1.9165	4.2643	6.8342	11.7134	19.9524	0.3188	0.2578	11.899	2.7855	1.8982	1.4775	3.0585	2.1688	0.3892	0.69	0.7868	10.5361	0.7686	34.8269	93.041
371	Reston	91.0593	106.426	79.6218	129.851	96.9524	82.4674	73.1066	49.737	110.536	109.905	92.2311	87.7095	66.3757	87.3429	91.904	1.6158	3.2778	5.6201	9.0542	14.8566	0.3001	0.2489	9.8112	2.423	1.7	1.4255	2.6976	1.8977	0.4267	0.708	0.8303	7.6954	0.6149	32.8086	91.9312
372	Rsio	97.3312	105.181	78.1593	128.532	91.9937	79.3564	69.2766	46.7487	110.581	112.043	93.5418	88.0829	71.5211	88.2865	93.433	1.817	3.5393	5.986	9.9548	16.474	0.3359	0.2243	10.3599	2.5933	1.7009	1.5442	2.8198	1.8768	0.4073	0.6658	0.8141	10.103	0.8159	37.5724	92.2633
373	Rucabo	91.6473	104.737	77.5715	130.414	92.8268	81.4772	68.954	49.9629	112.964	109.329	94.7378	89.7468	71.2477	93.49	94.188	1.7571	3.1633	5.3843	6.4005	12.2496	0.1465	0.3181	10.4609	2.7122	1.4947	1.9695	2.9489	1.7102	0.3657	0.569	0.7564	8.3132	0.6211	34.7194	91.3584
374	Sabine	97.9474	104.273	72.6255	128.046	90.1474	78.8393	67.5488	46.3304	112.455	108.116	91.0596	97.6298	70.373	92.4015	84.178	1.8988	2.8422	5.0991	7.1757	16.1347	0.1227	0.3143	11.1542	2.6862	1.5479	1.7992	2.9065	1.911	0.3259	0.5727	0.7379	6.4289	0.5611	35.2228	90.9762
376	Suigenshu	96.0658	105.774	70.9924	128.401	89.5283	79.4872	68.5047	33.8505	109.364	112.28	87.3886	93.7221	67.1991	89.6174	94.891	1.7483	3.1727	4.9941	7.8458	12.9555	0.3843	0.2395	9.6485	2.4819	1.5453	1.6037	2.6899	1.8084	0.4363	0.641	0.7929	6.9749	0.4958	37.0965	92.8697
377	Sv 705152	95.3292	104.708	76.5171	127.308	92.2582	79.5329	75.4346	42.249	109.897	107.237	92.3936	92.4645	69.9645	91.0461	91.24	2.8117	5.3059	8.9115	13.6897	26.3225	0.3438	0.2769	14.3325	3.4479	1.9199	1.8142	3.7056	2.2887	0.3218	0.557	0.7349	14.4701	1.149	37.1724	92.0083
378	Sv 706118	95.6617	104.218	64.4542	133.467	89.7841	77.1491	57.3674	39.4499	109.902	103.438	97.3297	101.068	71.4917	96.372	91.251	2.1497	4.002	6.3041	10.8156	16.5753	0.4268	0.2278	10.612	2.6889	1.8692	1.4727	2.9487	2.066	0.4559	0.7035	0.8182	10.5393	0.9112	41.6439	91.3078
379	Sv 716	92.0719	101.875	71.8219	129.135	89.4747	74.8096	76.1024	53.8677	109.922	112.5	98.7142	81.8332	66.9177	91.0727	92.653	2.1212	3.9375	6.212	10.2129	17.4577	0.3567	0.2444	11.6728	2.7662	1.8071	1.5218	3.0083	2.0694	0.3802	0.6682	0.7946	10.8154	0.8028	32.5286	92.2487
380	Sv 75716	88.9034	106.4	75.2058	130.782	90.5314	78.1063	74.1498	60.4197	112.645	109.678	94.3993	91.1484	71.1484	89.6643	88.931	1.7085	3.333	4.7318	8.0337	14.9458	0.1748	0.285	9.9153	2.3728	1.5176	1.5547	2.557	1.7113	0.3648	0.6473	0.7969	7.3929	0.5624	35.4333	92.2904
381	Tanka	87.6609	102.533	68.8662	132.707	92.2574	80.715	63.953	46.3796	114.481	107.789	97.66	101.685	75.4586	96.1063	93.641	2.0519	4.0117	6.3701	10.355	18.7971	0.3915	0.2538	12.0494	2.8058	1.8262	1.5488	3.065	2.1104	0.3478	0.6558	0.7858	10.6846	0.8492	36.0908	92.0076
382	Toro	91.1347	108.524	79.0505	132.71	95.2886	86.4773	66.8893	NA	111.775	113.04	95.4592	93.3608	72.7038	92.9481	94.113	1.9339	3.9356	5.8848	9.6272	17.5575	0.3211	0.2628	11.632	2.9696	1.5828	1.9258	3.1235	1.8817	0.3405	0.531	0.7372	9.1142	0.7413	34.8001	92.1809
383	Triton	86.6864	105.72	70.4931	135.464	93.6292	83.432	67.4733	48.4184	115.32	114.672	96.4195	102.726	80.3708	101.236	96.423	1.9417	3.6997	5.9365	9.504	14.7557	0.4794	0.2227	10.536	2.6261	1.7577	1.5183	2.8061	1.9627	0.445	0.671	0.8343	7.9207	0.607	32.852	92.3823
384	Uranus	96.8499	103.7	64.482	136.047	89.4503	78.7738	62.2011	44.9128	115.586	114.491	91.2281	87.5399	65.4107	94.378	93.319	1.5887	3.6955	5.9728	10.5869	17.2957	0.3091	0.2558	11.5756	2.8525	1.65	1.7483	3.1155	1.9989	0.3501	0.5898	0.7381	10.8428	0.9792	35.6225	91.0055
385	Valecovska	95.2515	103.078	62.2334	130.483	89.9396	78.4708	43.9241	45.2593	108.998	108.727	90.7637	93.3597	72.1595	96.219	84.929	1.8067	3.477	5.2108	9.461	18.5912	0.2582	0.2868	11.4243	2.7512	1.6146	1.6953	2.9977	1.8874	0.3549	0.5997	0.7766	10.3552	0.831	36.8046	92.1916
386	Vanda	85.5286	102.875	68.9112	132.152	89.3877	82.2603	67.7091	41.1078	115.034	110.795	99.3782	93.3248	71.1046	98.226	96.586	1.5273	3.2447	5.6076	8.808	14.5117	0.2963	0.2484	10.8539	2.6681	1.5562	1.7357	2.8686	1.8151	0.3608	0.5797	0.7824	7.9363	0.6787	35.6929	91.675
387	Vankka	97.4318	94.7231	64.2657	132.123	90.4294	80.5578	62.8259	45.4946	113.804	111.791	102.516	103.14	77.0841	91.7921	98.258	2.1458	4.47	7.6277	14.2697	27.0798	0.2167	0.3134	12.12	3.262	1.7449	1.9098	3.5063	2.0288	0.3967	0.5475	0.7732	13.318	0.8746	25.3169	93.1913
388	Vega	87.0507	101.808	67.5005	130.208	93.7566	79.8823	64.6615	38.8051	112.092	104.486	90.9666	92.9229	75.2973	94.2654	95.442	2.0541	3.8479	6.443	10.5694	19.5125	0.2718	0.2736	11.9122	2.7106	1.7557	1.5805	3.0422	2.0472	0.3421	0.6468	0.7611	13.6418	1.0609	36.4926	92.1827
389	Wase Chousen	90.4772	100.992	64.6974	127.267	90.1054	79.5497	64.1386	47.3663	109.881	104.119	92.825	98.3702	70.1761	95.7849	90.919	2.0642	3.5132	6.0113	10.5745	19.8737	0.2579	0.2933	11.0962	2.6718	1.5422	1.7163	2.8638	1.7963	0.3496	0.5887	0.7693	13.5365	1.0564	32.5642	92.0942
390	Wesbell	95.2988	101.414	62.251	130.936	94.1036	81.2351	58.8304	40.2982	114.601	105.325	89.3761	98.3853	73.5046	100.128	94.526	2.4709	4.7366	7.6413	12.7449	21.7037	0.353	0.2562	12.2703	3.0322	1.9442	1.5535	3.2435	2.2204	0.411	0.6533	0.7985	11.814	0.9722	36.1068	91.8762
391	Wesbrook	98.4423	104.616	72.1695	133.359	96.1626	78.7424	66.7419	48.6644	114.974	108.126	95.4664	81.8097	70.1041	98.1234	93.185	1.6929	3.2317	5.3888	9.832	16.3639	0.2365	0.2913	10.3376	2.4868	1.5846	1.5892	2.772	1.8519	0.3794	0.6337	0.7545	8.4293	0.6742	36.2203	92.3941
392	Wesreo	95.6963	104.572	74.3114	124.024	91.4308	81.1783	66.5674	44.4155	111.485	111.039	95.2244	97.0736	77.0916	92.1185	92.323	1.6306	3.2352	5.2925	8.2883	15.0626	0.3438	0.2652	10.3822	2.5851	1.5042	1.6637	2.8111	1.8042	0.4268	0.6165	0.7779	9.3922	0.7105	35.0247	92.6244
394	Willi	88.3422	104.209	72.0016	135.724	92.215	80.3201	56.3079	48.3796	114.198	111.902	95.4665	92.2122	68.9992	92.8518	93.616	2.4048	4.4424	6.9193	11.1615	21.553	0.2856	0.2879	13.0389	3.0054	1.8849	1.5995	2.7394	2.2118	0.3327	0.6315	0.7665	12.341	0.945	36.3492	92.1879
395	Ww 1286	92.9386	103.088	64.8505	132.061	89.3588	82.081	49.2898	37.9655	113.34	110.288	90.2399	101.771	74.5941	97.1402	90.047	1.4756	2.4962	3.9149	5.6173	11.7408	0.1654	0.2931	9.3593	2.2285	1.3408	1.6375	2.4394	1.587	0.3967	0.6245	0.7808	8.7929	0.6918	35.5531	92.274
396	Ww1273	93.6203	104.751	72.581	131.278	92.961	82.2765	70.5572	51.0919	109.45	112.312	96.0498	100.409	78.4164	95.5338	97.158	1.9639	3.4907	5.2428	8.2149	15.739	0.349	0.26	10.7507	2.7861	1.5894	1.8403	2.958	1.8536	0.375	0.6038	0.7881	7.4296	0.5421	32.9678	92.6295
397	Ww1289	95.8659	108.002	74.9476	136.597	94.8181	84.1875	66.9476	44.5506	101.873	116.124	94.4545	91.1818	67.4364	93.6727	95.475	1.6023	3.199	5.1656	8.4418	14.5655	0.2441	0.2646	10.3665	2.5296	1.6147	1.6127	2.7562	1.852	0.3903	0.6493	0.7814	9.1479	0.6911	38.9057	92.6502
398	Zachodni	96.4789	102.855	73.0301	130.681	90.3502	78.7019	71.6231	46.5219	113.784	110.342	99.1743	99.104	81.0963	95.6781	96.978	1.5997	3.2523	5.0625	8.0518	16.0805	0.2185	0.2811	9.9317	2.6477	1.5662	1.6835	2.8389	1.7732	0.4333	0.6098	0.8008	11.1182	0.8092	32.1229	92.763
399	Zairai Chousenshu	95.4355	100.67	64.0704	126.34	90.6407	76.5913	70.9084	49.1597	113.485	106.202	91.3673	98.6095	67.8254	89.4361	91.722	2.2011	4.3507	7.1731	12.4765	23.2789	0.2654	0.2824	12.349	2.8969	1.9134	1.5088	3.0849	2.2036	0.3611	0.6663	0.8088	15.0602	1.0929	33.894	92.9304
401	VIGE DH1	87.9526	101.229	56.1993	123.02	89.4009	74.6544	40.8953	33.3478	103.179	108.002	85.2725	87.9325	53.2872	86.9377	74.935	1.3035	2.3505	3.6338	5.531	10.047	0.2139	0.2447	9.0494	2.4273	1.2091	2.026	2.5442	1.5559	0.3552	0.5062	0.7146	8.5514	0.6679	30.4243	92.0459
403	FORTIN FAMILY	89.9442	99.8968	65.5998	121.887	81.0655	75.0774	63.0496	38.6446	101.452	103.913	84.7116	89.5119	56.4139	79.0238	75.938	3.0172	6.2827	9.9429	16.3307	29.246	0.5547	0.2651	15.2317	3.9569	2.0305	2.0188	4.265	2.4426	0.3656	0.5323	0.7198	14.9553	1.0848	35.8317	92.7125
405	KOHALIK SININE	89.2727	99.7778	62.8687	118.606	81.3333	71.8384	58.906	50.3601	102.725	102.901	87.8723	87.2299	57.3681	86.7043	84.193	1.1597	2.12	3.3449	6.0574	10.9247	0.1454	0.294	8.7033	2.2285	1.2054	1.8967	2.3788	1.49	0.3498	0.5407	0.7391	8.7885	0.5325	32.5301	93.7767
406	LORD DERBY	91.5059	103.899	63.6364	124.329	84.1854	75.194	60.4571	46.3607	102.362	113.482	89.4949	90.1671	55.8287	85.6539	80.661	1.4273	2.6341	3.8255	7.0706	11.8378	0.209	0.244	9.3726	2.3215	1.4116	1.6897	2.543	1.7013	0.3684	0.6318	0.736	7.9462	0.6332	26.0061	91.7327
407	TURNIP/RUTABAGA HYBRID	95.8239	105.349	63.0734	125.201	88.2123	79.3458	53.1915	50.7025	106.965	111.18	94.5604	91.9309	57.9888	94.4199	NA	0.8471	1.8363	2.7357	4.2369	6.9471	0.2344	0.2242	7.5964	1.8548	1.2204	1.5462	2.0429	1.4414	0.4008	0.6678	0.7734	4.6513	0.3912	27.5933	91.9346
408	VOGESA	93.0724	102.992	60.5862	122.32	83.6647	75.6712	61.313	49.6874	108.304	109.984	91.8328	93.0832	62.3877	86.3814	86.889	1.4156	2.9093	4.1593	6.4054	11.3425	0.2536	0.2612	9.0164	2.4965	1.2697	1.9608	2.6342	1.5032	0.3981	0.5341	0.7519	7.8765	0.5892	31.2926	92.7699
409	BRONZE TOP	89.3791	100.932	60.3593	123.311	81.0098	73.5956	57.9961	26.8773	107.033	102.337	85.739	87.8598	57.52	80.264	77.862	3.2989	5.7197	8.8902	14.7032	30.4015	0.3403	0.3009	13.6478	3.4908	2.0799	1.6873	3.769	2.4212	0.3928	0.606	0.7929	16.0786	1.351	38.4038	91.4581
410	HUGUENOT	88.1659	100.197	58.9083	122.445	79.4978	71.3974	68.8975	51.0058	109.11	104.255	91.5087	87.969	69.7679	83.5203	90.097	1.8224	3.4212	5.8281	8.8292	17.9317	0.2164	0.2825	10.4827	2.3701	1.8423	1.287	2.7456	2.1364	0.412	0.7917	0.8	11.6138	0.9205	37.1347	92.1316
411	JAUNE A COLLET VERT	88.2703	101.912	61.5385	123.013	87.4841	72.5244	61.0921	38.8072	102.781	106.589	92.0814	94.0963	59.8025	84.6262	NA	1.2421	2.1551	3.6005	6.2816	12.3419	0.1122	0.2897	8.6878	2.0592	1.3145	1.5853	2.2749	1.5292	0.349	0.6517	0.7564	9.4724	0.6238	30.4404	93.4814
413	PIKE	88.2124	98.975	59.5736	122.407	84.7069	72.5297	52.7001	44.5998	105.692	106.41	92.1329	87.8982	59.5377	87.568	83.197	1.4703	2.7804	4.4486	7.2187	12.8213	0.2022	0.2633	8.4233	2.1908	1.6147	1.3747	2.4103	1.7956	0.5291	0.7623	0.8252	8.0909	0.5583	35.2909	92.7036
414	SENSATION NZ	81.2097	96.1752	54.8143	112.386	77.1848	63.3978	52.0212	37.2275	96.1905	92.127	81.3333	84.4021	53.2487	72.0847	72.974	2.0562	3.7391	6.2828	10.1569	18.135	0.2965	0.2711	11.0661	2.6186	1.7972	1.4518	2.8435	2.0329	0.3963	0.708	0.8022	10.4729	0.7972	29.5558	92.462
417	Aberdeenshire Prize	97.5075	100.399	68.9731	119.96	93.679	76.1515	64.2966	57.6453	112.443	103.88	88.0531	103.337	71.2389	91.6114	88.801	1.859	4.006	6.1623	9.7918	19.2339	0.2569	0.2789	11.25	2.9397	1.736	1.7457	3.0864	1.9652	0.4056	0.5838	0.8004	12.954	0.8348	31.1561	93.5742
418	Altasweet	93.7756	99.0913	64.1299	120.695	83.6211	65.6974	52.2968	6.8905	101.634	94.3021	74.4304	97.5949	56.8565	79.5148	NA	1.9363	3.74	6.572	9.6081	18.7763	0.2716	0.2624	10.765	2.6968	1.7475	1.57	2.8728	1.9676	0.4231	0.657	0.7996	10.5153	0.7857	33.0299	92.1818
419	Angus	92.6554	97.489	67.42	121.05	88.2402	68.9893	41.8683	NA	94.9821	96.5726	71.5874	83.3406	42.717	75.0545	64.334	1.1249	2.3528	3.7003	5.8439	9.9164	0.2342	0.253	8.6907	2.2478	1.3139	1.8972	2.4313	1.5012	0.3913	0.5847	0.7446	7.8298	0.5861	29.9447	92.6463
420	Balmoral PT	96.029	103.557	70.5895	127.756	90.4654	75.8428	69.8034	27.809	107.905	102.247	82.2149	94.647	61.54	88.7704	NA	1.9416	4.165	6.6189	11.9298	18.5269	0.474	0.2379	11.9697	2.978	1.7907	1.6955	3.2033	2.029	0.3891	0.6255	0.7798	11.2415	0.7959	30.745	93.0772
421	Bangholm PT	97.2489	100.301	76.1447	118.749	90.7292	73.1487	61.5469	35.8504	102.786	100.44	78.1877	99.1941	61.8374	84.4019	79.546	1.9814	3.6585	6.5282	10.0505	17.5131	0.39	0.2417	11.5208	2.7977	1.6296	1.7172	2.9846	1.8562	0.3381	0.5902	0.7727	12.8141	0.9788	32.7222	92.538
422	Best of All	96.1602	103.08	71.5811	127.269	91.3347	75.0719	58.64	44.6	107.22	105.68	82.0667	97.9449	65.8395	87.4951	79.455	1.8289	3.5641	5.6906	9.0919	16.2443	0.2701	0.2551	9.9104	2.4707	1.7336	1.4387	2.7068	1.906	0.5221	0.721	0.8436	9.9819	0.7325	28.2767	92.6041
423	Britannia	93.7857	105.888	79.9511	128.647	91.7278	78.586	68.7249	27.313	106.919	105.752	83.5195	95.1097	64.1124	88.2364	87.05	1.7204	3.3118	5.26	8.8848	16.1011	0.2595	0.2608	10.7349	2.5666	1.6201	1.6142	2.7124	1.8383	0.3599	0.6448	0.7837	11.3584	0.8127	31.1327	92.8518
424	Conqueror Bronze Green Top	90.2682	101.123	75.13	122.208	86.151	73.8199	66.0808	36.5657	105.798	106.061	92.1316	98.0569	62.6202	89.9	88.23	1.767	3.2068	5.4259	8.8987	15.7323	0.2701	0.2542	11.1649	2.7692	1.5528	1.8572	2.9598	1.8421	0.3451	0.5783	0.7401	8.4218	0.5946	27.8474	92.9782
425	Devon Champion	96.1986	102.638	71.0047	121.005	95.4034	74.4957	74.0185	16.4357	104.677	100.693	83.7631	94.9178	64.2564	87.4813	80.406	1.4875	3.2961	5.4897	8.3412	16.6283	0.2506	0.2693	11.2365	2.5198	1.6553	1.5165	2.7599	1.924	0.3298	0.6738	0.7603	10.4263	0.6479	28.4683	93.6517
426	Drummonds Purple Top	97.1964	101.027	62.2902	123.495	97.6308	82.5864	62.8699	25.0779	108.372	108.372	98.4865	102.448	75.4484	97.6644	87.508	1.6529	2.8317	4.4518	7.5518	13.0082	0.229	0.2579	10.047	2.4428	1.4785	1.708	2.63	1.7347	0.3464	0.5967	0.7641	8.7417	0.599	28.2946	93.3577
427	Essex Model	92.7882	98.4975	61.3436	120.756	85.5763	68.3408	48.2485	46.8839	108.758	99.3075	85.068	99.5728	63.6505	86.6019	84.926	1.1709	2.2766	3.0221	5.1765	9.9727	0.1219	0.2719	8.1119	2.1013	1.1552	1.7673	2.284	1.4027	0.4122	0.582	0.7625	6.9837	0.5267	29.5695	93.1943
428	Harrietfield	93.6335	99.1623	66.6806	120.984	89.4869	72.9634	67.2062	47.9217	109.073	99.8201	91.6443	99.7317	66.6922	90.8586	84.286	1.469	2.8503	4.727	7.3053	11.3071	0.4041	0.2263	9.2354	2.3247	1.5501	1.4932	2.5432	1.7309	0.433	0.6863	0.8199	6.358	0.4152	26.3923	93.1722
429	Magnificent	90.4192	98.3275	71.5053	126.616	87.7555	71.7117	59.8716	50.8026	106.461	99.1172	87.6762	94.5905	63.1048	87.4095	83.036	1.9005	3.6521	6.0119	10.6571	19.7322	0.3188	0.2748	10.687	2.7022	1.7112	1.6185	2.9569	1.914	0.4361	0.6608	0.8078	10.5368	0.8153	28.1165	92.394
430	Parkside	91.4598	97.9238	64.0197	128.125	91.5882	71.2329	65.7177	36.1267	107.137	109.182	84.9708	103.08	60.1754	90.8967	84.152	1.5625	3.4411	5.4138	10.5133	16.9997	0.279	0.2666	10.6335	2.6757	1.6366	1.6513	2.8636	1.8715	0.387	0.6115	0.7861	8.8263	0.6594	30.4717	92.7216
431	Peerless (Acme)	100.262	106.883	67.3777	127.41	93.8619	80.7003	66.49	29.2894	112.858	113.055	89.5865	103.271	70.282	95.0188	64.19	2.0806	3.6157	5.7855	10.7827	19.8199	0.3058	0.2719	11.9413	2.8663	1.5924	1.8548	3.0973	1.9355	0.3246	0.5733	0.7253	11.8089	0.8087	31.2463	93.2038
432	Purple Top	94.1188	101.461	72.8234	122.968	89.8905	80.9533	71.912	28.4763	116.494	107.933	102.316	102.139	74.8055	99.7878	69.721	1.4577	3.3691	4.9333	8.597	15.7295	0.2121	0.2724	9.8109	2.6091	1.4771	1.8117	2.7451	1.7406	0.401	0.5745	0.7735	9.6072	0.688	29.029	92.7091
433	Scotia	92.1426	95.4356	67.7366	123.885	89.9958	69.8833	69.8321	22.1112	108.836	101.819	88.5797	97.5048	62.9367	88.8484	85.385	1.2132	2.6261	4.4702	6.6836	11.5054	0.2648	0.2417	9.247	2.2785	1.4296	1.5872	2.4257	1.5811	0.3914	0.635	0.8054	9.6393	0.6428	29.1256	93.3747
434	Tankard Bronze Top	92.997	104.789	75.7556	124.564	89.9532	75.8834	75.6245	33.7209	104.845	101.593	86.0555	93.6913	61.6578	89.0772	81.926	1.9941	3.8845	6.6469	10.2611	18.7092	0.2899	0.2617	11.937	2.9642	1.6788	1.7793	3.1822	2.0045	0.3593	0.58	0.7565	13.2409	1.05	30.3746	92.1041
435	The Bell	90.2424	101.552	73.0655	118.878	87.4787	72.3852	60.9635	34.1362	105.15	99.4394	84.2637	98.2779	63.1631	88.559	77.502	1.7045	3.4495	5.4707	9.3222	16.2978	0.2817	0.2623	10.927	2.7984	1.571	1.8	3.0013	1.8458	0.3884	0.5898	0.7536	9.396	0.7047	27.9815	92.7549
436	Tina	96.051	102.821	65.5871	123.715	90.6603	74.906	53.931	32.2503	105.315	100.882	84.2442	97.0222	67.3389	90.5202	84.792	1.5954	2.9614	4.6069	7.7135	15.5895	0.1868	0.2757	9.975	2.4676	1.488	1.674	2.6848	1.7677	0.3793	0.6265	0.7486	8.692	0.6931	28.9619	92.4601
437	Tipperary (Magnificent)	87.3367	94.8588	59.0603	121.07	81.3106	59.4606	51.6088	6.3707	92.1922	89.9828	NA	84.5168	45.2731	69.0756	66.953	1.5872	3.2937	5.1528	8.6271	15.6214	0.2251	0.2669	10.5572	2.5343	1.6019	1.6108	2.766	1.7992	0.3611	0.6393	0.782	10.5926	0.7707	31.922	92.8079
438	York	96.0736	98.6154	70.8204	121.947	89.316	73.011	57.2766	32.8131	110.886	108.837	94.3587	102.554	75.5053	96.6005	67.706	1.2333	2.4848	4.288	6.7636	11.9438	0.2339	0.2487	8.8988	2.2073	1.3959	1.6155	2.3321	1.5434	0.392	0.6353	0.8226	6.4028	0.4994	28.7333	92.4347
442	Hollandse Gele Roodkop	98.6653	102.402	57.1253	121.807	93.1212	75.0719	52.224	34.1938	100.02	106.493	80.2362	91.3279	61.7499	85.9272	80.962	1.5202	3.1185	4.9006	7.9449	14.3703	0.2053	0.2716	10.0262	2.5227	1.5602	1.6475	2.6586	1.7299	0.3856	0.6198	0.8146	10.3506	0.7406	30.0387	93.053
443	Brandhaug	94.861	101.44	67.9864	124.855	93.8212	80.9438	55.5166	27.2125	118.187	109.181	102.468	101.786	73.5543	99.3002	93.833	1.6162	2.8951	3.8934	6.3507	11.1924	0.2267	0.2516	9.2843	2.2829	1.3467	1.6893	2.4436	1.6239	0.3538	0.5998	0.7572	6.5544	0.483	28.5143	92.7056
444	Brendbergli	95.7212	102.531	73.0615	126.497	86.2194	75.4721	69.6905	31.6828	107.969	101.103	89.8192	105.662	72.8329	94.1535	89.05	2.0062	3.7242	6.0978	9.2647	16.0328	0.3285	0.2484	11.882	2.9359	1.6214	1.8572	3.1222	1.9125	0.3276	0.5565	0.759	8.5034	0.5933	29.4136	93.19
446	Ranakaalrot	94.5822	100.7	66.7933	124.87	87.425	74.2303	58.4182	24.2756	105.442	100.509	84.5715	99.5283	57.1541	83.9426	80.517	2.0371	3.5402	5.5133	9.0836	16.0856	0.2684	0.2575	11.0725	2.9231	1.5491	1.936	3.0653	1.8512	0.3583	0.5413	0.7706	11.4032	0.8692	29.0865	92.5298
447	Rotabaggeue	94.7468	102.951	69.9456	126.392	88.7819	76.5592	57.5838	33.4628	109.096	103.291	88.2904	98.1655	68.0718	92.7986	86.169	1.9693	4.0726	6.548	10.9626	20.4951	0.2815	0.271	11.3378	2.7891	1.796	1.5567	3.0171	2.0206	0.4031	0.6672	0.7953	12.7556	0.8999	30.1598	92.9967
448	Wilhelmsburger; Reform	91.2199	100.71	57.0704	126.031	85.5504	71.2773	59.4268	22.5053	104.607	106.943	83.8926	91.6107	57.1309	85.5285	81.772	1.4647	2.5268	3.9188	6.4719	13.7936	0.1685	0.3337	9.433	2.4677	1.2735	1.8697	2.5821	1.4883	0.3575	0.5498	0.7589	9.1166	0.6516	27.3927	92.9582
449	Ap8308110106	87.7422	97.7693	53.808	123.073	79.7882	73.6142	58.6508	36.4971	101.873	109.066	87.9549	94.4669	60.6086	80.9534	78.74	4.1375	8.7219	10.0986	14.1802	25.7675	0.4912	0.3183	17.2126	4.0556	2.1438	1.8486	4.3333	2.5903	0.2913	0.5548	0.7275	12.6454	1.0817	35.9104	92.0562
450	Dalo Trifolium	92.0635	107.222	72.3214	126.607	88.0357	76.8254	68.5764	30.1312	110.378	108.931	90.663	104.954	70.1473	94.1989	78.27	1.8377	3.1432	5.3275	8.9927	17.4365	0.183	0.2896	11.1168	2.8064	1.4142	2.0392	3.0054	1.7091	0.3149	0.5102	0.7242	11.5885	0.8693	31.0326	92.7379
451	Kalfafellsrofa	91.2152	99.5608	65.1746	122.61	93.0349	74.4196	51.4718	37.6613	112.52	105.363	94.8757	104.126	76.3188	98.6624	91.586	1.2418	2.4211	3.6932	5.9048	9.7063	0.2928	0.23	8.5733	2.133	1.4543	1.586	2.3641	1.6582	0.4171	0.6632	0.7835	6.557	0.4472	30.8167	93.4686
452	Magres Pajberg	94.6483	105.221	63.9144	124.814	88.3792	75.1201	53.0021	17.2093	105.307	108.118	82.9722	96.8316	60.8545	86.9379	NA	1.6574	3.4477	5.3579	8.4711	14.7271	0.2936	0.2504	10.8078	2.7778	1.5652	1.777	2.9913	1.8322	0.3749	0.5763	0.7633	10.1427	0.6708	31.1925	93.493
454	Troendersk Kvithamar	90.247	102.765	66.7511	127.866	84.2728	72.9576	48.6626	34.9383	109.444	103.889	83.8344	97.5205	63.0223	92.1125	86.835	1.8507	3.1647	5.0168	8.1044	14.468	0.2461	0.2365	10.0392	2.5398	1.5674	1.6393	2.6628	1.7897	0.3931	0.6317	0.8137	10.5073	0.7467	29.7997	93.0236
455	Lollo	93.7744	97.37	55.2907	118.348	88.7816	73.7004	66.5689	19.9531	111.698	100.606	98.6181	100.574	77.6741	102.62	101.335	1.8376	3.9059	6.4362	9.8561	18.14	0.2722	0.264	11.5416	2.843	1.733	1.6705	2.5397	2.0073	0.3721	0.6162	0.7698	11.2208	0.8116	32.0177	92.7668
456	Friese Gele	95.0188	100.523	56.8439	120.636	88.1331	76.1616	60.3178	25.423	108.461	104.375	92.0262	98.9599	69.6456	93.3937	89.74	1.3572	2.8886	4.1815	7.4088	11.5621	0.2777	0.2317	9.6829	2.4696	1.4601	1.7173	2.617	1.6553	0.3878	0.5963	0.7757	9.4228	0.75	30.672	92.503
457	Patria	95.3988	103.118	59.1486	125.629	92.7327	76.0482	53.7182	36.2161	108.258	103.698	82.8335	99.9211	65.0947	92.3244	87.811	1.208	2.4617	4.2489	7.4487	12.6853	0.207	0.2689	8.1793	2.1334	1.4299	1.4688	2.2595	1.5954	0.4875	0.6905	0.844	9.3581	0.7164	30.7559	92.36
458	Kuusiku	98.0553	102.743	65.1996	125.404	93.0809	79.2631	NA	28.11	107.277	108.652	92.9868	94.7637	67.845	90.6049	89.103	1.7873	3.3238	6.0401	9.3699	19.4641	0.1865	0.292	10.9016	2.8806	1.4619	2.0225	3.121	1.7352	0.3536	0.5223	0.7284	13.7306	1.0027	30.6846	93.0126
459	BRA_1001	95.5146	97.0097	67.3592	116.214	89.4951	68.3495	58.8513	33.4969	105.816	91.5667	73.9674	95.9783	61.7935	80.4529	64.878	1.7642	3.5981	5.7355	9.9894	18.2746	0.2353	0.2854	11.1609	2.7477	1.6713	1.639	2.9049	1.9033	0.3657	0.6135	0.7882	12.9092	0.964	30.8298	92.6798
460	BRA_1042	94.2542	96.6155	61.4719	117.336	89.7875	71.7237	65.3016	37.0067	108.861	107.427	99.1867	101.503	76.6796	94.9788	94.366	1.1617	2.6137	4.2498	7.4572	14.814	0.1234	0.2786	9.3127	2.4145	1.3638	1.8077	2.6022	1.6204	0.3881	0.5927	0.7714	9.6245	0.6368	27.6209	93.4093
461	BRA_1222	101.391	103.508	61.1584	124.787	94.7893	80.2159	47.6451	40.0041	107.155	109.567	97.7838	98.4837	67.535	90.902	76.702	1.4491	2.7114	4.6936	8.0789	16.399	0.1286	0.3019	10.37	2.4417	1.3866	1.8183	2.6201	1.6211	0.3086	0.5723	0.76	10.0158	0.7662	29.6249	92.5555
462	Cyclon	94.816	100.183	66.8429	119.232	87.8837	70.6444	67.0823	49.6239	110.412	103.207	81.4491	94.3862	60.5672	84.2657	78.597	1.758	3.1019	5.4611	9.0033	16.1986	0.2481	0.2603	10.1153	2.5563	1.533	1.6417	2.7551	1.7755	0.3901	0.6283	0.7873	12.6046	0.9481	29.7943	92.5423
463	Niko	97.3231	100.291	64.2457	124.735	91.7618	73.9158	52.6092	32.2006	107.929	100.243	83.1474	91.0158	64.2555	85.3405	82.563	2.2544	4.2279	6.9397	11.19	21.0293	0.3328	0.2637	11.787	2.9539	1.8082	1.6788	3.1458	2.0863	0.3814	0.6263	0.7661	14.5366	1.1516	34.7166	92.2976
464	Oana	95.9209	105.952	65.64	124.37	90.6556	76.025	60.5059	16.2791	104.529	105.426	85.4694	99.5325	61.8037	89.7546	84.781	1.8131	3.6284	5.8959	10.0531	17.1514	0.2769	0.2591	10.9165	2.7129	1.707	1.5972	2.9662	1.95	0.3987	0.6462	0.7767	11.0185	0.8144	29.9643	92.5946
465	Ostgota	93.7163	99.1794	61.7793	116.087	90.5636	73.3967	53.1173	37.3452	110.879	105.595	97.4486	95.0495	70.5826	96.0015	79.343	1.6116	3.1974	5.2118	8.5585	15.3489	0.3042	0.2535	10.1683	2.5305	1.6321	1.5692	2.7215	1.8074	0.4063	0.6595	0.805	9.5307	0.666	32.0289	92.8828
466	Ruta Otofte	97.6181	103.544	72.9086	120.914	92.1379	78.2339	63.1492	57.7227	106.201	104.096	90.2953	95.6968	69.0133	88.4768	61.483	1.9139	3.6683	5.9005	9.9787	13.4616	0.526	0.215	10.7891	2.7398	1.6724	1.6758	2.9316	2.0023	0.4013	0.6155	0.7632	11.4414	0.7914	32.3092	92.8178
467	Sator Otofte	98.0509	103.016	70.1682	123.779	89.8441	73.533	67.0028	25.3731	112.303	105.486	99.5647	102.801	69.7578	96.3475	81.346	1.8488	3.5786	5.6798	9.4593	19.0746	0.2097	0.2868	11.0941	2.9737	1.5088	2.0025	3.1559	1.8149	0.3697	0.507	0.7378	13.8951	0.9383	32.2148	93.0841
468	BRA_1684	98.1013	106.942	75.439	124.214	91.7517	81.2168	59.8962	42.4781	112.61	106.764	90.8692	99.4853	70.2059	97.2932	87.65	1.7714	3.1809	5.1192	7.9415	14.3939	0.3039	0.249	11.0913	2.8212	1.4505	1.9598	3.0506	1.7823	0.3503	0.5277	0.7284	9.3421	0.6038	35.1623	93.5189
469	BRA_1685	94.154	101.003	64.2842	120.034	87.9667	76.8295	58.1471	36.4283	112.84	103.982	95.2136	100.706	71.4912	99.733	84.24	1.6618	3.384	5.277	8.1214	15.7375	0.3013	0.253	10.6562	2.7765	1.5738	1.7882	2.9822	1.81	0.3965	0.5945	0.7752	8.917	0.7142	33.4215	92.017
470	Seefelder	97.1435	105.345	67.2582	125.968	90.5648	74.5077	59.1733	45.0021	107.486	101.687	80.0624	94.6362	57.5052	83.6175	66.482	1.8044	3.2056	5.4553	8.1471	14.2926	0.3305	0.2394	11.0605	2.7565	1.5424	1.8063	2.9794	1.838	0.3486	0.5945	0.7414	8.335	0.5794	29.5616	93.1117
471	Angela	96.2805	103.061	74.8935	123.072	91.3406	79.446	73.9366	39.0112	116.287	108.825	105.29	108.963	78.1195	100.738	84.447	1.8009	3.7967	4.9957	8.5967	17.4843	0.159	0.2957	10.6342	2.6844	1.5532	1.7587	2.8928	1.7779	0.3742	0.5928	0.7691	11.0774	0.8732	30.286	92.3022
472	Pastewna Zolta, Saba	97.1066	96.7895	71.7004	118.629	90.6461	73.7812	60.0078	46.651	107.266	101.116	79.4743	88.9641	57.0158	79.0877	80.29	1.8128	3.6768	5.6973	9.0574	16.0879	0.2981	0.2515	11.3553	2.878	1.6254	1.7992	3.0761	1.8935	0.3669	0.5923	0.7554	10.3657	0.7365	33.421	93.0001
474	Mecklenburger Weiße	94.5404	99.186	68.4336	122.414	92.0389	75.6601	62.4082	37.6111	107.712	109.065	90.2757	99.8529	62.0037	89.7978	87.589	1.3703	2.9481	4.8469	7.6647	13.0644	0.2995	0.2609	8.5643	2.3152	1.5905	1.512	2.4952	1.714	0.5225	0.687	0.8538	11.17	0.7852	32.2492	93.2711
476	Nemuro Ruabaka	97.729	100.596	76.6754	122.99	92.4423	75.8935	71.2061	49.9638	112.351	103.821	94.712	97.9407	72.7225	93.0018	69.314	1.86	3.3692	5.2212	8.5419	16.338	0.3721	0.2512	10.3849	2.6226	1.5637	1.7187	2.7932	1.8219	0.3768	0.5998	0.7598	10.7992	0.7836	31.0637	92.7212
477	BRA_1814	98.3619	91.5335	74.3241	134.162	93.0926	79.3369	68.7883	51.6296	108.57	110.008	92.1526	94.6461	73.5974	75.2475	77.673	1.0901	2.4209	4.1796	8.5652	15.5187	0.1166	0.3267	9.7474	2.3959	1.2381	1.9793	2.5179	1.5152	0.3255	0.523	0.7335	10.6852	0.8585	27.2333	92.0677
478	Östgöta II	95.9161	102.96	75.6276	121.675	92.3754	76.6767	68.8913	42.2319	112.473	106.109	92.1329	101.696	69.8601	93.8112	91.405	1.2599	2.6454	5.2028	8.4218	12.8967	0.3513	0.2391	8.7002	2.1829	1.5025	1.4608	1.8293	1.6234	0.4606	0.6962	0.8303	8.1414	0.5431	31.4857	93.0747
479	Gransa	97.1463	100.898	69.2477	127.48	91.4788	74.4562	66.862	38.9036	116.503	110.794	92.4776	105.386	71.6517	96.4452	96.047	1.5397	2.9209	4.9692	7.9997	15.6263	0.1637	0.2575	10.3972	2.4858	1.4735	1.7532	2.6861	1.7175	0.3324	0.5915	0.7453	8.9281	0.688	31.4405	92.2448
480	Dsira Pchali	90.8873	99.9601	70.2094	128.036	84.7458	73.4596	67.214	51.6988	116.988	109.211	96.3004	100.659	69.9451	93.4066	93.138	1.756	3.3532	5.7945	9.9037	14.4592	0.377	0.2276	10.718	2.6792	1.588	1.6897	2.9003	1.8831	0.3707	0.6002	0.7654	11.5459	0.8739	34.8998	92.4445
481	Laitiala AP0106	89.8408	100.607	68.0561	127.482	92.0612	78.7809	57.1082	33.9459	107.795	110.763	89.143	96.5988	64.5081	96.887	92.396	1.6258	2.9545	4.9647	8.3186	13.3056	0.315	0.2433	9.8419	2.3716	1.5437	1.5663	2.2273	1.7355	0.3785	0.6537	0.782	8.7989	0.6058	30.7306	93.7655
482	Cavolo piccolo	93.7514	101.334	58.1944	NA	82.9442	76.5399	60.8509	32.037	101.955	103.524	79.7403	NA	64.6125	94.5177	NA	1.4536	2.3628	3.7544	5.6303	9.6429	0.2293	0.2475	8.9034	2.229	1.3677	1.6832	2.4777	1.6396	0.3746	0.6272	0.7546	3.0723	0.2726	39.0361	91.752
483	BRA_1729	95.9295	NA	71.1624	128.028	89.9554	70.9194	59.1566	46.4077	115.287	102.44	91.0654	85.8318	71.8879	NA	89.444	2.4848	4.4103	7.1053	12.5781	19.2672	0.454	0.2441	12.7941	3.3289	1.6802	2.003	3.5283	2.0155	0.3364	0.5093	0.7465	13.7631	0.7355	33.8503	94.4558
484	BRA_1730	102.128	98.1675	73.3005	133.123	92.9458	77.734	61.2209	46.6667	116.415	116.008	94.5065	94.6555	71.0987	86.7039	93.001	2.3843	4.033	6.2333	10.7648	18.7859	0.2901	0.2134	12.248	3.255	1.5763	2.0637	3.3914	1.961	0.3402	0.4915	0.7103	14.9524	1.0347	38.7211	93.1575
485	BRA_2912	96.9935	92.4741	73.2286	128.265	92.6082	74.301	65.2269	47.9136	112.244	115.52	94.2241	93.2324	74.3563	84.2206	97.611	2.3372	3.9474	6.4297	11.3774	20.6096	0.271	0.2754	12.0551	3.1959	1.5424	2.0525	3.3414	1.8886	0.3331	0.4978	0.7443	12.3643	0.7712	34.178	94.2055
487	Orpal	93.3333	102.846	71.3433	128.796	89.7313	78.607	69.3719	46.6515	116.648	109.724	88.7947	87.0057	69.6987	92.1469	90.133	1.9489	3.8911	6.2206	11.4979	20.8	0.2318	0.2888	12.1913	3.1182	1.5961	1.9677	3.375	1.9707	0.3336	0.5197	0.707	11.9649	0.9743	34.8888	91.9936
489	Argentine	88.7093	103.865	64.3372	126.076	85.9795	73.6624	48.0552	32.706	99.059	109.264	85.6336	86.5747	56.2108	80.4893	77.604	2.0533	3.8821	6.5264	10.9736	19.6453	0.2586	0.2806	10.9419	2.684	1.666	1.6047	2.9336	1.9628	0.3743	0.6288	0.7864	11.4337	0.9105	36.4338	92.0216
490	Golden	87.584	97.4519	54.8066	129.21	82.0246	66.435	56.0238	31.1121	100.419	107.48	86.6064	80.6046	54.5013	77.9567	75.905	1.8045	3.1977	5.0579	8.9895	16.5801	0.2215	0.2864	10.3541	2.4944	1.6415	1.5393	2.7565	1.9499	0.3939	0.6667	0.782	11.3195	0.8263	37.7222	92.7104
491	DTN-3	95.6176	104.403	62.4541	129.861	89.8084	79.6576	61.3092	38.8721	104.854	116.314	90.2115	88.4995	63.6052	84.9547	81.833	4.0989	7.7594	12.7074	20.2636	31.6062	0.8152	0.2331	17.0524	3.8578	2.5463	1.5453	4.2654	2.9565	0.3362	0.6652	0.7721	17.393	1.3608	37.8451	92.2954
492	Regent	95.1724	103.895	60.3651	131.46	91.9878	79.8377	64.5071	44.6111	106.239	114.937	88.4223	90.4419	57.8284	87.5225	86.503	2.9295	5.8914	8.7231	12.6759	22.9034	0.5337	0.2405	13.4235	3.2172	2.3352	1.3815	3.5495	2.681	0.4328	0.7385	0.8132	13.1635	0.9525	36.8176	92.9072
493	Zephyr	92.6049	103.113	60.3091	133.819	88.83	76.3135	38.0358	34.9774	97.997	112.987	86.9481	89.0373	52.7891	79.7545	76.696	2.3178	4.8117	7.5348	13.4378	25.4075	0.2257	0.2974	13.1246	3.0744	1.9798	1.5855	3.3675	2.3525	0.3639	0.6343	0.7501	13.0975	0.9872	38.9065	92.4393
494	Midas	96.3391	104.41	61.1646	131.321	92.2286	77.6493	57.0828	31.8621	102.186	113.22	91.0467	91.1938	57.7974	81.3367	80.685	3.7129	6.744	10.8623	18.3831	33.3814	0.4822	0.276	15.8271	3.7829	2.2522	1.7063	4.1593	2.7122	0.3465	0.6015	0.7353	16.5505	1.3899	38.6221	91.6339
495	Quantum	92.132	100.228	61.1792	129.562	86.5684	75.0052	41.4703	37.5305	104.102	108.347	91.0642	84.342	57.697	86.2307	80.422	2.7652	5.1896	8.7529	14.3972	24.949	0.5169	0.2459	15.2506	3.4192	2.0313	1.7025	3.7108	2.4759	0.2936	0.5945	0.7342	14.5816	1.1239	35.0199	92.2489
496	Profit	89.0564	100.939	55.8541	129.795	86.7191	74.9454	54.2857	30.6878	104.825	109.524	88.254	81.8624	60.9524	86.9841	79.81	2.28	4.2263	6.8476	11.5877	16.6733	0.5666	0.2193	12.7704	2.8071	1.8993	1.4788	3.087	2.2142	0.3228	0.6852	0.7626	8.5877	0.7032	36.9128	92.1894
497	Sprint	95.4213	102.58	60.9845	129.256	91.1651	77.0206	49.2875	32.3554	105.868	109.179	92.3093	86.7561	59.8491	86.0855	79.338	3.6286	7.1794	10.8234	17.1737	28.2389	0.6517	0.2387	16.7148	4.0706	2.2427	1.8298	4.384	2.7833	0.3321	0.5582	0.739	14.187	1.1966	33.005	91.6116
498	46A65	87.554	100.546	55.1308	126.849	83.0489	68.8737	50	21.4735	96.2938	109.479	86.8598	80.1213	44.4519	75.8311	75	2.2564	4.4255	7.2054	11.7311	19.7948	0.3565	0.2458	11.2026	2.8939	1.9008	1.5433	3.1059	2.1805	0.4463	0.6678	0.8065	11.5684	0.9058	35.2305	92.5447
499	ACS N01	80.3357	92.3848	46.7184	123.747	79.7094	66.2826	44.4035	11.242	90.6726	106.431	79.9214	75.4541	NA	66.0285	67.133	1.8741	3.639	5.6246	9.4586	18.8398	0.2002	0.2885	10.7836	2.5576	1.8084	1.4353	2.8411	2.065	0.405	0.703	0.8072	9.407	0.6858	37.0698	92.7177
500	ACS N89-C239	89.8611	102.072	58.3205	126.934	89.8832	69.4512	48.1316	30.1486	106.709	109.448	93.3333	92.6539	61.2314	80.6369	81.38	2.6738	5.1334	8.0112	13.4196	23.8108	0.3898	0.2588	13.1829	3.1752	2.0535	1.5413	3.3955	2.3696	0.3768	0.6522	0.8052	13.9034	1.0405	37.3187	92.4139
501	ACS N17	93.5092	102.6	67.9825	124.103	85.7468	76.0296	70.5747	61.45	107.975	110.256	93.6339	87.6216	70.0442	83.3068	87.25	2.1528	4.0195	6.9581	11.653	17.9858	0.3686	0.2395	12.0247	2.8311	1.7925	1.5963	3.105	2.0954	0.3463	0.6358	0.7623	12.3353	0.8435	35.7668	92.9086
502	ACS N18	90.9337	99.7713	62.6949	122.021	81.2019	75.9617	59.3598	51.0572	108.264	115.946	88.8846	90.5335	62.9874	85.7032	85.082	2.4635	4.1318	7.2307	12.0767	21.3349	0.299	0.2699	12.2337	2.9505	1.7592	1.6842	2.722	2.1206	0.354	0.5998	0.7488	14.7439	1.2511	36.6735	91.6022
503	ACS N21	90.8962	100.224	61.9183	120.077	85.8769	76.1024	58.9961	50.1158	105.463	110.097	90.8687	80.4247	59.8456	65.2124	80.077	1.8249	4.0992	7.0716	12.2636	19.3892	0.3106	0.2552	11.7994	2.8491	1.7766	1.6258	3.1284	2.063	0.3612	0.6188	0.7741	9.963	0.7058	35.1583	93.2482
504	ACS N07-C090	92.6237	102.387	62.6237	122.151	84.4086	72.1505	63.6271	41.3079	105.95	116.288	90.8408	86.251	55.4427	78.1885	83.347	2.719	5.4245	8.9627	15.2061	29.1128	0.3171	0.2889	12.6965	3.1834	2.1626	1.5123	3.4846	2.46	0.4286	0.6822	0.7952	13.5001	1.1425	35.5289	91.8432
505	ACS DH12075	88.1458	99.3081	55.4197	121.125	82.4262	71.4945	32.5451	31.033	92.7692	111.978	81.8242	75.033	51.2308	74.4615	74.923	2.1918	4.0869	6.4139	10.0844	19.6353	0.3025	0.2728	11.9944	2.8245	1.8535	1.517	3.1727	2.1564	0.3825	0.6773	0.7762	12.5521	1.0266	39.0248	92.0922
506	ACS N16	90.2662	101.206	63.9143	129.097	87.7288	74.2512	61.7828	41.1753	102.263	114.652	89.8551	77.2682	56.6607	80.7028	81.219	2.2123	4.1245	6.5964	10.8834	20.1711	0.2962	0.268	11.9751	2.9251	1.8044	1.613	3.2063	2.1554	0.3837	0.6307	0.7686	10.6365	0.8243	37.6639	92.2331
508	ACS N40	89.5361	101.227	64.8013	128.729	84.6058	74.8492	54.6289	46.2291	105.088	108.839	90.3432	81.7239	58.2801	83.2402	83.121	1.892	3.1482	5.4574	9.065	17.5502	0.2028	0.2791	10.4836	2.4621	1.7338	1.434	2.7065	1.9767	0.3981	0.7125	0.7938	9.7418	0.805	41.0747	91.7189
509	ACS N39	92.4048	102.104	65.9319	125.07	89.2986	77.4549	60.9955	48.5995	107.116	109.709	90.916	86.7146	65.1022	84.9167	84.765	3.2203	6.3661	9.8434	16.1426	24.7969	0.6608	0.2296	15.16	3.4178	2.3628	1.4647	3.8205	2.7629	0.3564	0.7102	0.7743	13.7584	1.1752	38.421	91.5542
510	ACS N47	89.2027	97.3713	64.3711	126.961	84.836	72.7569	35.1207	43.9217	98.6261	108.43	88.7802	80.0166	55.1207	80.4954	78.289	2.7579	4.9026	8.4282	14.5881	24.9167	0.4128	0.2572	12.8026	3.105	1.9832	1.5705	3.3443	2.3021	0.3921	0.6472	0.7878	12.9912	1.2044	39.0311	90.739
511	ACS N22	90.6704	100.738	60.5554	123.454	84.9425	71.7943	49.8969	40.8416	100.639	109.798	89.5833	78.6097	53.8366	77.5784	75.763	2.2426	4.1542	6.8506	10.6915	19.3214	0.3232	0.2575	12.4878	2.8456	1.8565	1.5873	3.1388	2.1587	0.3344	0.6545	0.7739	11.6397	0.862	37.0079	92.6702
512	ACS N04	89.7633	92.6567	52.6743	120.298	87.8562	71.701	60.7868	32.601	107.407	111.613	89.7887	83.5949	57.0412	84.1808	80.142	2.2966	4.6696	6.3756	12.8721	21.7565	0.3439	0.2645	11.2013	2.7824	2.1511	1.3212	3.0261	2.3554	0.4939	0.7628	0.8503	9.945	0.6457	33.8493	93.2744
513	ACS N12	90.1055	99.6625	60.7595	129.726	85.5485	73.4388	63.9596	43.1313	107.293	117.03	94.2828	84.7879	59.3535	84.0202	83.212	1.9448	4.3054	7.5104	12.2466	18.804	0.4822	0.2388	11.037	2.7082	2.0335	1.3257	3.0398	2.2626	0.479	0.7575	0.8462	13.0281	0.9155	36.1858	93.0842
514	ACS N14	90.4125	97.9148	55.825	122.325	88.1006	72.8015	53.2864	33.8976	101.847	109.277	87.8655	82.2159	51.9894	81.2926	76.324	2.8684	5.8188	9.6031	16.0474	29.0242	0.4293	0.2708	14.6215	3.4739	2.1201	1.6527	3.7838	2.5061	0.3458	0.6122	0.7644	16.6223	1.1468	33.1182	93.146
515	ACS N28	94.1212	103.011	67.1074	129.76	89.6664	78.4581	59.2847	38.3512	105.112	115.781	91.6751	84.4615	59.8303	82.845	82.219	2.477	4.603	7.4698	11.4493	20.6288	0.3704	0.2552	12.5881	3.0638	1.8983	1.6343	3.3348	2.1555	0.3749	0.6292	0.7842	12.0319	0.9921	40.0471	92.0173
516	ACS N08	91.4885	99.2729	63.7938	126.967	88.9008	76.1762	55.1731	33.9316	103.927	110.241	92.8209	85.473	58.5515	82.9603	77.47	2.5819	5.0607	7.9482	13.2964	21.3834	0.4579	0.2426	13.3983	3.1571	2.0311	1.5613	3.431	2.3257	0.352	0.6435	0.7814	13.2057	1.0561	38.6268	92.2175
517	ACS N45	89.1051	99.2807	58.9169	122.213	82.8432	72.1811	60.4733	33.9215	103.342	108.802	90.7826	85.1775	55.0135	78.1607	79.531	2.7061	4.6959	7.8527	13.0845	25.4911	0.2733	0.2886	12.3654	3.2794	1.8099	1.8367	3.5184	2.1634	0.3995	0.5602	0.7585	13.2452	1.0657	35.782	92.0213
518	ACS N44	93.0074	100.574	58.3634	125.441	90.457	73.4963	56.2319	34.9154	108.44	114.713	91.1061	91.4981	56.2113	87.3091	82.233	1.9098	3.626	5.8011	9.4321	16.4953	0.3109	0.2536	10.7348	2.597	1.7772	1.4777	2.8832	2.0294	0.4029	0.6967	0.7937	10.4186	0.8239	37.0554	91.9384
519	ACS N07-C053	89.4345	96.3832	53.9456	130.886	85.3573	72.5559	55.7005	33.0038	102.335	113.483	87.6735	87.926	52.6083	81.91	79.659	1.7627	3.1166	5.2655	7.7212	14.1609	0.311	0.2417	10.5058	2.4415	1.5875	1.6103	2.6592	1.7987	0.3429	0.6518	0.7681	7.3337	0.5895	38.255	92.4451
520	ACS N05-C491	89.8461	99.2946	55.5366	128.794	87.6015	73.9419	63.0128	31.6853	101.452	113.213	90.6165	70.9868	49.6318	75.8047	77.046	2.1281	4.1343	6.584	10.1777	18.1964	0.3242	0.2567	12.2475	3.0272	1.7277	1.7967	3.2589	2.0733	0.3451	0.5757	0.7494	11.9753	0.8247	35.5524	93.0093
521	ACS N48	89.5737	98.034	55.8869	132.759	86.8566	74.6852	54.0259	30.0404	102.146	111.196	92.7555	85.4685	60.102	88.0391	81.389	2.6031	4.7955	7.681	12.2357	20.0599	0.7144	0.2337	11.9193	3.051	2.0175	1.5483	3.3272	2.2739	0.4587	0.6883	0.8009	10.5674	0.9381	39.4258	91.1867
522	ACS N01-C102	93.6785	102.926	63.5528	127.387	89.9456	77.9216	62.009	64.0362	103.222	117.52	97.3213	92.362	64.0362	84.3258	87.964	3.05	5.4344	8.8822	14.3153	22.535	0.5778	0.228	13.713	3.5451	1.928	1.8777	3.7987	2.3216	0.3848	0.5567	0.7491	14.2076	0.9793	34.1085	93.3482
523	ACS N01-C011	90.9887	100.975	63.4971	122.876	84.8021	75.6515	62.1051	47.7351	104.187	113.704	95.4511	87.6665	63.1519	82.5276	86.125	2.6248	4.9152	7.8959	11.4055	19.7163	0.4798	0.2364	12.5605	3.2024	1.9507	1.6587	3.4532	2.2656	0.4107	0.6185	0.7853	10.218	0.8187	36.8116	92.0996
524	ACS N01-C113	92.8682	103.721	67.655	123.411	85.0581	79.7287	53.3728	51.9067	105.461	114.865	96.7049	83.3395	63.6246	87.6157	83.599	1.7184	3.3607	5.0703	9.4604	15.8823	0.2634	0.2673	11.1739	2.8833	1.5171	1.9548	3.1002	1.8956	0.3676	0.5462	0.7042	11.6562	0.7834	34.0697	93.4191
525	ACS YN03-C634	86.9613	96.372	52.1548	121.658	85.2902	72.0317	41.9255	35.4248	103.004	114.812	90.2901	80.7241	54.8858	81.8144	79.243	2.3643	4.5409	7.7493	12.87	22.6363	0.4299	0.2639	12.6715	3.2177	1.7656	1.8183	3.4687	2.1389	0.3598	0.565	0.7552	13.6322	1.1145	34.6675	91.9676
526	ACS YN03-C652	89.2529	102.17	66.2354	128.652	85.6845	76.4399	56.6969	38.8721	102.518	110.373	89.708	80.8258	57.422	75.5086	81.067	2.6973	4.8254	7.8585	14.3875	24.342	0.3645	0.2704	13.8967	3.266	1.8793	1.7412	3.5193	2.2971	0.3333	0.5822	0.7352	12.1534	1.0507	39.4648	91.6958
527	ACS YN03-C656	89.8358	99.213	51.1356	128.941	91.5898	75.9163	50.0322	28.4366	93.9309	107.056	83.2726	80.0558	51.8979	77.0319	74.265	3.2419	6.0255	9.6872	14.2919	23.3392	0.7448	0.2188	14.5607	3.6646	2.1019	1.7975	3.9472	2.5249	0.3803	0.5837	0.7538	12.4994	1.0348	34.3795	91.4612
528	ACS YN07-C1383	92.8486	105.498	63.008	132.709	93.9044	81.3147	44.6606	52.5091	107.652	116.381	98.4234	82.4072	63.3147	91.6362	85.676	2.0487	3.4707	5.7061	9.5009	17.3396	0.2402	0.2772	11.9119	2.6996	1.6478	1.6784	3.0464	1.9519	0.3194	0.626	0.7276	10.202	0.7171	29.5836	92.5637
529	ACS YN07-C1384	NA	NA	85.3688	NA	89.7643	NA	NA	NA	NA	NA	NA	NA	NA	NA	NA	2.0239	3.4037	5.563	9.5533	17.1475	0.237	0.2694	11.0833	2.6447	1.5992	1.6448	2.9387	1.949	0.3372	0.6198	0.7442	11.109	0.916	37.7803	91.7924
530	ACS N07-C1373	92.0395	101.911	63.8521	126.738	87.1666	76.2655	66.0781	49.737	112.885	108.79	97.9902	89.3877	70.2479	92.562	93.82	1.8783	3.8815	6.1275	10.6728	17.6756	0.3195	0.2551	11.7116	2.8636	1.7383	1.6707	3.1717	2.0499	0.3738	0.623	0.7468	9.5039	0.7256	36.4394	92.2785
531	ACS N07-C1374	90.7631	103.128	65.7214	123.999	92.2018	78.1485	56.0008	42.0845	106.83	113.995	89.696	88.0576	63.1465	86.4193	83.044	2.388	4.9619	7.8949	13.9246	26.4406	0.2417	0.2957	13.1815	3.1508	1.9965	1.5872	3.4224	2.2898	0.359	0.6345	0.7831	14.3629	1.1601	37.5087	92.1416
532	ACS Rsyn2-11	91.1018	104.764	60.1049	133.137	89.8216	81.3641	41.4055	40.2875	104.192	115.312	90.8764	89.9181	63.8251	89.5189	83.809	2.6339	4.8769	7.1164	12.8785	21.2898	0.3789	0.2504	14.1847	3.4518	1.7786	1.938	3.7619	2.2677	0.3035	0.5297	0.6796	11.3353	0.882	29.5889	92.2818
533	ACS Rsyn 1-43	89.6012	101.801	62.4357	128.859	83.1904	72.7487	44.5995	37.7611	102.677	108.254	97.1608	82.8635	55.1207	84.1006	84.628	1.6845	3.0062	5.0488	8.5165	16.8571	0.203	0.2992	10.4808	2.6789	1.4167	1.8775	2.8738	1.715	0.3439	0.5393	0.7468	8.3054	0.5686	22.818	93.09
534	ACS Rsyn1	87.7953	94.9282	61.8573	121.144	81.0792	67.4849	41.5504	30.6883	100.114	106.472	84.3128	80.5168	45.5294	75.646	71.827	2.4773	4.4088	7.0572	11.372	21.8805	0.2983	0.2833	12.5159	3.0306	1.7541	1.7103	3.2772	2.1716	0.3578	0.5963	0.7461	10.9774	0.8195	31.4872	92.5949
535	ACS YN90-C1016	90.7764	98.9383	51.6036	127.958	86.1535	73.5236	55.6046	36.6141	115.079	108.055	95.3312	78.7802	59.4532	88.7066	83.239	2.2857	4.0548	6.4367	11.6604	21.7785	0.2271	0.2892	11.8495	2.9608	1.7386	1.7055	3.1532	2.0977	0.3832	0.5935	0.7684	12.351	1.0209	31.8253	92.0644
536	ACS YN97-C262	94.2224	102.52	60.0348	129.322	88.8141	75.0652	60.7158	31.1988	104.614	110.479	88.2708	78.4605	51.5093	80.552	76.8	2.9403	5.9977	9.5995	14.8651	26.9993	0.442	0.2579	15.4667	3.5682	2.14	1.6723	3.9203	2.6547	0.3201	0.6173	0.7223	13.9465	1.2133	36.8909	91.4622
537	ACS YN01-C429	88.748	97.8557	55.7759	127.923	87.4568	68.5497	59.7385	33.138	104.982	99.7069	87.5113	85.5951	49.9775	82.642	75.789	3.1797	5.8961	8.6071	14.8846	28.2233	0.3551	0.2794	15.842	3.5896	2.094	1.7157	4.02	2.579	0.3106	0.5987	0.7162	12.1258	1.1224	35.268	90.883
538	ACS YN-DH27285	86.3542	92.6258	45.4859	119.55	79.0719	67.2869	57.3659	24.0985	104.771	104.969	82.8716	75.3298	51.6711	73.5048	78.056	2.06	3.8337	6.0589	10.2916	19.7445	0.2984	0.2805	10.2191	2.4478	2.0058	1.2293	2.7674	2.1827	0.4873	0.8232	0.843	10.7393	0.8203	34.6522	92.2309
539	ACS YN94-C9306	92.886	104.884	60.034	128.605	90.2739	73.2215	59.936	29.4243	105.437	109.382	91.4073	84.1791	58.209	84.8401	78.934	2.0873	3.788	5.4944	8.8718	17.425	0.2348	0.2632	11.5283	2.8146	1.6919	1.6508	3.0714	2.0138	0.3673	0.621	0.7774	10.4842	0.7786	29.7616	93.123
540	ACS YN9592	86.0972	94.1845	57.3603	122.876	83.0986	69.7865	56.9162	25.4525	104.179	104.089	87.1061	85.7207	50.7709	80.4022	77.654	2.9581	5.4212	8.7544	14.0944	28.6504	0.3163	0.2909	13.8558	3.2699	2.0883	1.5888	3.6118	2.461	0.3597	0.6372	0.7632	13.0428	1.1288	34.7331	91.4646
541	ACS YN95-C9392	92.4753	95.4895	61.8042	117.58	92.4312	74.5215	57.3336	40.2326	106.224	101.055	92.031	79.6683	59.1643	82.5113	81.37	2.8885	5.348	8.4642	13.0904	22.6818	0.4834	0.2535	12.777	3.1815	2.1261	1.4845	3.4876	2.4304	0.4169	0.6823	0.8171	12.3236	0.933	35.5926	92.3574
542	ACS YN06-C0846	87.4181	96.2866	60.6378	122.892	85.9764	69.2661	60.1295	38.5547	107.999	101.734	92.335	87.1763	61.132	85.9649	84.524	2.6124	5.022	7.766	13.1489	24.9648	0.3317	0.2908	14.6477	3.3822	1.8975	1.8108	3.6698	2.3682	0.3009	0.5733	0.7057	12.2956	0.9982	33.3091	91.9288
543	PSA12	99.6659	106.701	74.2189	132.659	94.832	83.3956	77.0115	54.1342	118.187	111.902	96.3003	97.0366	74.3534	99.12	98.091	2.7625	5.0779	7.8218	13.2235	22.8729	0.4947	0.2508	13.6994	3.4247	1.8748	1.8355	3.6392	2.1678	0.3492	0.5598	0.7637	13.3609	0.8957	38.6619	93.6776
544	MPIPZ_01	92.1847	103.958	64.7611	124.325	80.9514	74.8351	48.9426	48.9426	107.496	112.915	92.2583	83.2515	62.9909	85.8572	86.273	2.6089	5.1223	8.3976	13.578	23.4317	0.4006	0.2562	13.4343	3.1231	2.0885	1.5062	3.4037	2.4011	0.3559	0.6782	0.8085	11.8996	1.0343	38.3947	91.5993
545	MPIPZ_02	88.6472	103.19	62.7719	124.073	77.0458	70.6029	54.7835	38.8721	98.1672	111.682	91.1178	74.2195	46.7875	73.2326	77.382	2.2063	4.3409	6.6677	10.8927	18.5311	0.3853	0.2429	12.7959	2.9566	1.8509	1.612	3.1612	2.1248	0.3294	0.6257	0.7715	11.232	1.0486	40.2954	91.0938
546	MPIPZ_03	92.8542	99.2978	56.5262	127.22	87.0508	74.0397	60.2962	47.305	107.463	106.91	95.1037	76.4462	58.3416	82.9023	83.021	2.0564	3.8141	6.1245	9.8323	16.863	0.3999	0.2442	11.4176	2.7738	1.7539	1.5998	2.986	2.0543	0.3749	0.6317	0.7805	9.0705	0.7289	36.601	92.1438
547	MPIPZ_04	88.2023	101.448	58.7295	125.735	82.6059	71.5212	50.185	48.3553	92.4548	110.547	82.7508	87.6234	49.815	75.0206	77.22	2.132	4.1643	6.7582	10.8244	17.0467	0.4217	0.23	11.7604	2.8481	1.8592	1.5648	3.0894	2.1921	0.3963	0.669	0.7764	10.8539	0.8495	36.881	92.4802
548	MPIPZ_05	91.3071	99.4501	59.5812	124.852	82.8892	70.7699	55.7882	43.1373	107.529	107.392	93.3529	86.1569	61	80.0588	86.902	1.9332	3.726	5.882	9.3912	17.5988	0.2786	0.2671	10.5821	2.5943	1.835	1.4467	2.8695	2.0524	0.4375	0.7103	0.8276	12.2163	1.026	38.5299	91.4061
549	MPIPZ_06	90.4453	103.617	59.4397	130.546	83.3159	74.0748	46.7805	48.2528	107.558	111.739	90.3808	82.0181	59.8351	83.1959	85.159	3.4065	6.661	10.1172	14.8967	24.5835	0.7114	0.2238	15.466	3.5618	2.3861	1.5178	3.9391	2.7217	0.3592	0.6833	0.7894	12.5318	1.0219	36.1176	91.9843
550	MPIPZ_07	90.5268	101.452	54.7366	135.075	86.408	76.4795	49.4557	35.1974	104.162	111.825	87.4493	82.3693	54.8132	84.0128	80.021	2.6419	5.1044	8.0776	12.1942	20.7821	0.4558	0.2443	13.3888	3.1279	2.073	1.4982	3.4239	2.3577	0.3744	0.6693	0.8016	11.7968	0.9678	43.1419	91.6843
551	MPIPZ_08	86.1869	97.2467	52.7996	121.472	79.2457	65.8491	55.4779	19.6573	104.869	101.623	87.624	78.4716	50.2931	81.0415	74.955	2.7611	5.1954	7.6203	12.5394	23.5223	0.3004	0.268	14.0245	3.1391	1.9966	1.5715	3.4655	2.3638	0.3341	0.6507	0.7532	10.9492	0.9485	38.2987	91.848
552	MPIPZ_09	92.2947	104.75	60.1013	134.347	85.5394	77.1796	51.1394	40.2792	106.097	119.75	90.659	85.7524	57.3394	82.7961	84.356	1.9653	3.9767	6.4987	11.1201	19.0573	0.3013	0.2652	11.0891	2.73	1.8495	1.4762	2.9573	2.0669	0.415	0.6823	0.8216	11.5137	0.9018	36.3082	91.9034
553	MPIPZ_10	91.0276	96.2652	62.0552	125.878	88.1547	76.5746	67.2124	34.6558	111.587	101.721	94.6283	101.635	71.4091	91.4753	87.443	2.8631	5.4704	8.8166	13.3214	20.7974	0.6489	0.2326	13.8646	3.392	2.0391	1.6933	3.7728	2.3298	0.3569	0.6115	0.7577	12.3136	1.1123	42.375	91.1893
554	MPIPZ_11	91.9221	100.873	68.013	123.97	90.7043	78.8512	70.9589	39.726	114.227	106.301	94.1702	92.0243	72.7497	94.2461	94.227	3.4337	6.6737	10.3731	18.1088	32.183	0.4768	0.275	15.3	3.7472	2.2543	1.6752	4.0214	2.6409	0.3615	0.608	0.7698	14.3234	1.1301	35.5511	92.1336
555	MPIPZ_12	95.7271	105.41	77.2602	125.784	94.3884	82.3767	72.7173	54.8221	118.225	102.347	93.3381	97.3353	70.7778	91.6997	84.78	3.388	5.8451	9.5822	13.9993	26.3788	0.5725	0.2528	14.7096	3.7397	1.9556	1.9027	4.0505	2.3643	0.3438	0.533	0.7434	14.248	1.1753	37.2543	91.7493
