# Supplementary material for: Seedling development traits in Brassicanapus examined by gene expression analysis and association mapping
Source: BMC Plant Biol. 2015 Jun 9;15:136. doi: 10.1186/s12870-015-0496-3 (PMC4459455; doi:10.1186/s12870-015-0496-3)
Supplement: Additional file 5 — Table S5. SNP data. Single nucleotide polymorphism (SNP) data of the 509 inbreds of the ASSYST diversity set of B. napus. [file 12870_2015_496_MOESM5_ESM.xlsx]

## Sheet: 6k SNP-chip data
Table S5. Single nucleotide polymorphism (SNP) data of the 509 inbreds of the ASSYST diversity set of B. napus. The inbred lines were assayed at Agriculture and Agri-Food Canada using a customized Brassica napus 6K Illumina Infinium SNP array (http://aafc-aac.usask.ca/ASSYST/).
SNP array code	Chr.a	Position	Allele	ASSYST-No	ASSYST-No	ASSYST-No	ASSYST-No	ASSYST-No	ASSYST-No	ASSYST-No	ASSYST-No	ASSYST-No	ASSYST-No	ASSYST-No	ASSYST-No	ASSYST-No	ASSYST-No	ASSYST-No	ASSYST-No	ASSYST-No	ASSYST-No	ASSYST-No	ASSYST-No	ASSYST-No	ASSYST-No	ASSYST-No	ASSYST-No	ASSYST-No	ASSYST-No	ASSYST-No	ASSYST-No	ASSYST-No	ASSYST-No	ASSYST-No	ASSYST-No	ASSYST-No	ASSYST-No	ASSYST-No	ASSYST-No	ASSYST-No	ASSYST-No	ASSYST-No	ASSYST-No	ASSYST-No	ASSYST-No	ASSYST-No	ASSYST-No	ASSYST-No	ASSYST-No
		(bp)	1/2	1	2	3	4	5	6	7	8	9	10	11	12	13	14	15	16	17	18	20	21	22	23	24	25	26	27	28	29	30	32	33	34	35	36	37	38	39	40	41	42	43	44	45	46	47	48
Bn-ctg7180014738361-p2012	A1	269428	G/A	1	1	1	1	1	1	0	1	1	1	1	NA	0	1	NA	1	1	1	1	1	1	1	1	1	0	1	1	0	1	1	1	0	1	1	1	1	1	0	0	1	0	1	1	1	1	1
Bn-Scaffold000011-p4061164	A1	309524	C/T	1	1	1	1	1	1	1	1	1	1	1	1	1	1	NA	1	1	1	1	1	1	1	1	1	1	1	1	1	1	1	1	1	1	1	1	1	1	1	1	1	1	1	1	1	1	1
Bn-Scaffold000011-p4001075	A1	369613	A/G	0	0	0	0	0	0	0	0	0	0	0	0	0	1	NA	0	0	1	0	0	0	0	0	0	0	0	0	0	0	0	0	0	0	0	0	0	0	0	0	0	0	0	0	0	0	0
Bn-Scaffold000011-p3808093	A1	562595	T/G	0	0	0	0	1	0	0	0	NA	0	NA	NA	NA	NA	NA	0	0	0	NA	0	NA	NA	NA	NA	0	0	1	NA	0	0	NA	NA	0	1	0	1	0	0	0	0	1	1	1	1	0	0
Bn-Scaffold000011-p3644290	A1	726398	T/G	1	1	1	0	1	1	1	0	0	1	0	NA	0	0	NA	0	1	1	0	0	0	0	0	0	0	0	0	0	1	0	1	0	1	0	1	0	1	1	0	0	0	0	0	0	0	0
Bn-Scaffold000011-p3402310	A1	968378	C/T	0	0	0	1	0	0	0	1	1	0	1	NA	1	1	NA	0	0	1	1	0	1	1	1	1	1	1	1	1	1	1	1	1	0	1	0	1	0	0	1	1	1	1	1	1	1	0
BN062003-0054	A1	1027802	A/C	0	0	0	1	0	0	0	1	1	0	1	NA	1	1	NA	0	0	1	1	0	1	1	1	1	0	1	1	1	1	0	1	1	0	1	0	1	0	0	1	0	1	1	1	1	1	0
Bn-Scaffold000011-p3214750	A1	1155938	A/G	0	0	0	0	0	0	0	0	1	0	0	0	1	0	NA	0	0	1	0	0	0	1	0	1	0	0	1	0	1	NA	0	0	0	1	0	0	0	0	0	0	1	1	0	0	0	0
Bn-Scaffold000011-p3116730	A1	1253958	A/C	1	1	1	1	1	1	1	1	NA	1	1	NA	NA	0	NA	1	1	NA	0	1	0	NA	0	NA	0	0	NA	0	NA	1	NA	0	0	NA	1	0	1	1	1	1	NA	NA	1	1	1	1
Bn-Scaffold000011-p2769350	A1	1601338	A/G	0	0	0	0	0	0	0	0	0	0	0	0	0	0	NA	0	0	0	0	0	0	0	0	0	0	0	0	0	0	0	0	0	0	0	0	0	0	0	0	0	0	0	0	0	0	0
Bn-ctg7180014756689-p3336	A1	1709277	C/A	1	0	0	0	0	1	1	0	1	0	0	NA	1	0	NA	0	1	0	1	0	0	0	0	1	1	0	0	1	0	1	0	0	0	0	0	1	1	0	0	1	1	0	1	0	1	0
BSNP4322	A1	1768188	C/T	1	1	1	1	1	1	1	1	1	1	1	1	1	1	NA	1	1	NA	1	1	1	1	1	1	1	1	1	1	1	1	1	1	1	NA	1	1	1	1	1	0	0	1	1	1	1	1
Bn-Scaffold000011-p2503918	A1	1866770	G/A	1	0	0	1	1	0	0	1	0	0	1	NA	1	0	NA	1	0	1	1	1	1	1	1	1	1	NA	1	1	1	1	1	1	1	1	1	1	1	0	1	1	1	1	1	0	1	0
snp_BGA_1864	A1	1951989	A/G	0	1	1	0	0	1	1	0	1	1	0	NA	0	1	NA	0	1	0	0	0	0	0	0	0	0	1	0	0	0	0	0	0	0	0	0	0	0	1	0	0	0	0	0	1	0	1
Bn-Scaffold000011-p2326572	A1	2044116	C/T	0	0	0	0	0	0	0	0	0	0	0	0	0	0	NA	0	0	0	0	0	0	0	0	0	1	1	NA	0	0	0	0	0	0	1	0	0	0	0	0	1	0	0	0	0	0	0
Bn-Scaffold000011-p2162454	A1	2208234	C/T	0	0	0	1	1	0	0	1	0	0	1	0	1	0	NA	1	1	1	0	1	1	1	1	1	1	0	1	0	1	1	0	0	1	0	1	0	1	0	0	0	1	1	0	0	1	0
Bn-Scaffold000011-p2061508	A1	2309180	T/G	0	0	0	0	0	0	0	0	0	0	0	0	0	0	NA	0	0	0	0	0	0	0	0	0	0	0	0	0	0	0	0	0	0	0	0	0	0	0	0	0	0	0	0	0	0	0
Bn-Scaffold000011-p1801492	A1	2569196	G/A	1	1	1	1	1	1	1	1	0	0	1	1	1	0	NA	1	1	1	1	1	1	1	1	1	0	1	1	1	1	1	1	1	1	0	1	1	1	1	1	0	1	1	1	1	1	1
Bn-ctg7180014728288-p3516	A1	2704064	G/A	1	1	1	1	1	0	1	1	1	1	1	1	1	1	NA	1	0	1	1	1	1	1	1	0	0	1	1	1	1	1	1	1	1	0	1	1	1	1	1	0	1	1	0	1	1	0
Bn-Scaffold000011-p1364245	A1	3006443	A/G	0	0	0	0	0	0	0	0	0	0	0	0	0	0	NA	0	0	0	0	0	0	0	0	0	1	1	0	0	0	0	0	0	0	0	0	0	0	0	0	0	0	0	0	0	0	0
Bn-ctg7180014757443-p7662	A1	3036849	C/A	1	1	1	1	1	1	1	1	1	1	1	1	1	1	NA	1	1	1	1	1	1	1	1	1	0	1	1	1	1	1	1	1	1	1	1	1	1	1	1	1	1	1	1	1	1	1
Bn-Scaffold000011-p1284363	A1	3086325	T/C	0	0	0	0	0	0	0	0	0	0	0	0	0	0	NA	0	0	0	0	0	0	0	0	0	1	0	0	0	0	0	0	1	0	0	0	0	0	0	0	0	0	0	0	0	0	0
Bn-Scaffold000011-p1187753	A1	3182935	C/T	0	1	1	1	1	1	1	1	1	1	1	1	1	1	NA	1	1	1	1	1	1	1	1	1	0	1	1	1	1	0	1	0	0	0	0	1	0	1	1	0	1	1	1	1	0	1
Bn-Scaffold000011-p992154	A1	3378534	T/G	0	0	0	0	0	0	0	0	0	0	0	0	0	0	NA	0	0	0	0	0	0	0	0	0	1	0	0	0	0	0	0	1	0	0	0	0	0	0	0	1	0	0	0	0	0	0
Bn-Scaffold000011-p838584	A1	3532104	G/T	1	1	1	1	1	1	1	1	1	1	1	1	1	1	NA	1	1	1	1	1	1	1	1	1	1	1	1	1	1	1	1	1	1	1	1	1	1	1	1	1	1	1	1	1	1	1
Bn-Scaffold000011-p744250	A1	3626438	T/G	0	0	0	0	0	0	0	0	0	0	0	0	0	0	NA	0	0	0	0	0	0	0	0	0	0	0	0	0	0	0	0	0	0	0	0	0	0	0	0	0	0	0	0	0	0	0
Bn-Scaffold000011-p660692	A1	3709996	G/A	0	1	1	1	1	1	1	1	1	1	1	1	1	1	NA	1	1	1	1	1	1	1	1	1	1	1	1	1	1	0	1	1	1	0	1	1	0	1	1	1	1	1	1	1	0	1
Bn-Scaffold000011-p315137	A1	4055551	A/G	0	1	0	0	0	1	1	0	1	1	1	1	0	1	NA	0	0	1	1	0	0	0	0	0	0	1	0	1	1	0	0	1	1	0	0	1	0	1	0	1	0	0	0	1	1	0
Bn-Scaffold000011-p46668	A1	4324020	C/T	1	1	1	1	1	1	1	1	1	1	1	1	1	1	NA	1	1	1	1	1	1	1	1	1	1	1	1	1	1	1	1	1	1	1	1	1	1	1	1	1	1	1	1	1	1	1
Bn-ctg7180014738313-p15565	A1	4442412	T/C	0	0	0	0	0	0	0	0	0	0	1	0	0	0	NA	0	0	0	0	0	0	0	0	0	0	0	0	0	1	0	0	1	1	0	0	1	0	0	0	0	0	0	0	0	1	0
Bn-Scaffold000190-p80161	A1	4450948	A/G	0	0	0	0	0	0	0	0	0	0	1	0	0	0	NA	0	0	0	0	0	0	0	0	0	0	0	0	0	1	0	0	1	1	0	0	1	0	0	0	0	0	0	0	0	0	0
Bn-Scaffold000190-p147724	A1	4518511	G/T	0	0	0	0	0	0	0	0	0	0	1	0	0	0	NA	0	0	0	0	0	0	0	0	0	1	0	0	0	1	1	NA	1	1	1	0	0	0	0	0	0	0	0	0	0	1	0
Bn-Scaffold000014-p44391	A1	4593907	A/G	1	0	0	0	0	0	0	0	0	0	1	0	0	0	NA	0	0	1	0	0	0	0	0	0	0	NA	0	0	1	1	0	1	1	0	NA	0	0	0	0	1	0	0	0	0	0	0
Bn-ctg7180014740716-p6804	A1	4626854	C/T	1	1	1	0	0	1	1	1	1	1	1	1	1	1	NA	0	0	1	1	0	0	1	0	1	0	1	1	1	0	0	1	1	1	1	1	1	1	1	1	1	1	1	0	1	0	1
Bn-Scaffold000014-p149807	A1	4699323	C/T	1	1	1	1	1	1	1	1	1	1	0	1	1	1	NA	1	1	1	1	1	1	1	1	1	1	1	1	1	0	1	1	0	0	1	1	1	1	1	1	1	1	1	1	1	1	1
Bn-Scaffold000014-p299914	A1	4849430	C/T	1	1	1	1	NA	1	1	NA	1	1	1	1	NA	1	NA	1	1	1	1	1	1	1	1	1	1	NA	1	1	1	1	1	1	1	1	1	1	1	1	1	1	1	1	1	1	0	1
Bn-Scaffold000014-p388778	A1	4938294	C/T	0	0	0	0	0	0	0	0	0	0	1	0	0	0	NA	0	0	0	0	0	0	0	0	0	NA	1	0	0	1	0	0	0	1	0	0	1	0	0	0	0	0	0	0	0	1	0
Bn-Scaffold000014-p467072	A1	5016588	T/C	0	0	0	0	0	0	0	0	0	0	0	0	0	0	NA	0	0	0	0	0	0	0	0	0	1	0	0	0	0	0	0	0	0	0	0	0	0	0	0	1	0	0	0	0	0	0
Bn-ctg7180014740829-p5983	A1	5058910	T/G	0	0	0	0	0	1	0	0	0	1	0	0	0	1	NA	0	0	0	1	0	0	1	0	1	0	1	0	1	1	0	0	1	1	1	1	1	1	1	1	0	0	1	0	0	0	1
Bn-Scaffold000014-p693042	A1	5242558	T/C	0	1	1	1	1	1	1	1	1	1	1	1	1	1	NA	1	0	0	1	1	1	1	1	1	0	NA	1	1	1	1	1	1	1	1	1	1	1	1	1	0	1	1	1	1	0	1
Bn-ctg7180014747340-p4257	A1	5297180	C/T	0	1	1	1	0	1	0	0	0	1	0	NA	0	1	NA	0	1	1	1	0	0	1	0	1	0	1	0	1	1	1	0	1	1	1	1	1	1	1	1	1	1	1	1	1	1	1
Bn-Scaffold000014-p752449	A1	5301965	NA	1	0	0	0	0	0	0	0	0	0	1	0	0	0	NA	0	0	0	0	0	0	0	0	0	0	NA	0	0	1	0	0	0	1	0	0	0	0	0	0	0	0	0	0	0	0	0
Bn-Scaffold000014-p848941	A1	5398457	T/C	0	0	0	0	0	0	0	0	0	0	0	0	0	0	NA	0	0	0	0	0	0	0	0	0	0	0	0	0	0	0	0	0	0	0	0	0	0	0	0	0	0	0	0	0	0	0
Bn-Scaffold000014-p940008	A1	5489524	T/C	0	0	0	0	0	0	0	0	0	0	0	0	0	0	NA	0	0	0	0	0	0	0	0	0	0	0	0	0	0	0	0	0	0	0	0	0	0	0	0	1	0	0	0	0	0	0
Bn-Scaffold000014-p1024152	A1	5573668	A/G	0	0	1	1	1	0	1	1	0	0	1	NA	1	0	NA	1	0	1	1	1	1	1	1	1	0	NA	1	1	1	1	1	1	1	1	1	0	1	0	1	0	1	1	1	0	1	1
UQ01A0014061	A1	5590998	G/T	1	1	0	0	0	1	0	0	1	1	0	NA	0	1	NA	0	1	0	0	0	0	0	0	0	1	NA	0	0	0	0	0	0	0	0	0	1	0	1	0	1	0	0	0	1	0	0
Bn-Scaffold000014-p1199287	A1	5748803	A/G	1	1	0	0	0	1	0	0	1	1	1	NA	0	1	NA	0	1	1	0	0	0	0	0	0	0	NA	0	0	1	1	0	0	NA	1	0	1	0	1	0	0	0	0	0	1	1	0
Bn-Scaffold000014-p1286294	A1	5835810	T/G	0	0	0	0	0	0	0	0	0	0	0	0	0	0	NA	0	0	0	0	0	0	0	0	0	0	0	0	0	0	1	0	0	0	0	0	0	0	0	0	0	0	0	0	0	0	0
UQ01A0014646	A1	5887475	A/G	0	0	0	0	0	0	0	0	0	0	0	0	0	0	NA	0	0	0	0	0	0	0	0	0	1	0	0	0	0	0	0	0	0	0	0	0	0	0	0	1	0	0	0	0	0	0
Bn-Scaffold000014-p1475902	A1	6025418	A/G	0	0	0	0	0	0	0	0	0	0	0	0	0	0	NA	0	1	0	0	0	0	0	0	0	0	0	0	0	0	1	0	0	0	0	0	0	0	0	0	1	0	0	0	0	0	0
Bn-Scaffold000014-p1552925	A1	6102441	C/A	1	1	1	1	1	1	1	1	1	1	1	1	1	1	NA	1	1	1	1	1	1	1	1	1	1	1	1	1	1	1	1	1	1	1	1	1	1	1	1	0	1	1	1	1	1	1
Bn-Scaffold000014-p1648537	A1	6198053	C/T	1	1	1	1	1	1	1	1	1	1	1	1	1	1	NA	1	1	1	1	1	1	1	1	1	1	1	1	1	1	1	1	1	1	1	1	1	1	1	1	1	1	1	1	1	0	1
Bn-Scaffold000014-p1821833	A1	6371349	T/C	0	0	0	0	0	0	0	0	0	0	0	0	0	0	NA	0	0	0	0	0	0	0	0	0	0	0	0	0	0	0	0	0	0	0	0	0	0	0	0	1	0	0	0	0	0	0
Bn-Scaffold000014-p1907110	A1	6456626	A/G	0	0	0	0	0	0	0	0	0	0	0	0	0	0	NA	0	0	0	0	0	0	0	0	0	0	0	0	0	0	0	0	0	0	0	0	0	0	0	0	1	0	0	0	0	0	0
Bn-Scaffold000014-p1987912	A1	6537428	G/A	1	1	1	1	1	1	1	1	1	1	1	1	1	1	NA	1	0	1	1	1	1	1	1	1	1	1	1	1	1	1	1	1	1	0	1	1	1	1	1	1	1	1	1	1	1	1
Bn-Scaffold000014-p2074717	A1	6624233	G/A	1	1	1	1	1	1	1	1	1	1	1	1	1	1	NA	1	1	1	1	1	1	1	1	1	0	1	1	1	1	1	1	1	1	1	1	1	1	1	1	NA	1	1	1	1	1	1
Bn-Scaffold000014-p2169912	A1	6719428	A/G	0	0	1	0	1	0	1	1	0	0	1	NA	0	0	NA	1	NA	1	1	1	1	1	NA	1	0	1	1	1	1	NA	1	1	1	NA	1	0	1	0	1	0	NA	1	1	0	0	1
Bn-Scaffold000014-p2433279	A1	6982795	G/T	1	1	1	1	1	1	1	1	1	1	1	1	1	1	NA	1	1	1	1	1	1	1	0	1	1	1	1	1	1	1	1	1	1	0	1	1	1	1	1	1	0	0	1	1	1	1
Bn-Scaffold000014-p2614937	A1	7164453	C/T	1	1	1	1	1	1	1	1	1	1	1	1	1	1	NA	1	1	0	1	1	1	1	1	1	1	0	1	1	1	1	1	1	1	1	1	1	1	1	1	1	1	1	1	1	1	1
Bn-Scaffold000014-p2681040	A1	7230556	A/G	1	1	0	1	0	0	0	0	1	1	0	NA	1	1	NA	0	0	1	0	0	0	0	0	0	1	1	0	0	0	0	1	0	0	1	0	1	0	1	0	1	0	0	0	1	1	0
Bn-Scaffold000014-p2812218	A1	7361734	G/T	1	1	1	1	1	1	1	1	1	1	1	1	1	1	NA	1	1	1	1	1	1	1	1	1	1	1	1	1	1	1	0	1	1	1	1	1	1	1	1	0	1	1	1	1	1	1
Bn-Scaffold000014-p2874038	A1	7423554	A/G	0	0	1	0	1	1	1	1	0	0	0	NA	0	0	NA	1	1	1	1	1	1	1	1	1	0	0	1	1	0	1	1	0	1	0	1	0	1	0	1	1	0	1	1	0	1	1
Bn-Scaffold000014-p3049773	A1	7599289	G/T	1	1	0	1	0	0	0	0	1	1	1	NA	1	1	NA	0	0	0	0	0	0	0	0	0	1	1	0	0	1	1	0	1	0	1	0	1	0	1	0	0	1	0	0	1	1	0
Bn-Scaffold000014-p3146537	A1	7696053	G/A	1	1	1	1	1	1	1	1	1	1	1	1	1	1	NA	1	1	1	1	1	1	1	1	1	1	1	1	1	1	1	0	1	1	1	1	1	1	1	1	0	1	1	1	1	1	1
Bn-Scaffold000014-p3245279	A1	7794795	T/C	0	0	1	0	1	1	1	1	0	0	1	NA	0	0	NA	1	1	1	1	1	1	1	1	1	0	1	1	1	1	1	1	1	1	0	1	0	1	0	1	0	0	1	1	0	0	1
Bn-Scaffold000014-p3319701	A1	7869217	C/A	1	1	1	1	1	1	1	1	1	1	1	1	1	1	NA	1	1	1	1	1	1	1	1	1	1	1	1	1	1	1	0	1	1	1	1	1	1	1	1	1	1	1	1	1	1	1
BN111163-0490	A1	7877187	A/G	0	1	1	0	0	0	1	0	0	1	0	NA	1	1	NA	0	0	0	0	0	0	0	0	0	0	0	1	0	1	0	0	0	0	0	0	0	0	0	0	0	0	0	0	1	0	0
Bn-Scaffold000014-p3399720	A1	7949236	G/A	0	1	0	0	NA	0	0	0	1	0	0	0	0	0	NA	0	0	0	0	0	0	0	0	0	1	1	0	NA	0	0	0	0	0	0	0	NA	0	0	0	0	0	0	0	0	0	NA
Bn-Scaffold000014-p3488255	A1	8037771	A/G	0	1	0	0	0	0	0	0	0	0	1	0	0	0	NA	0	0	0	0	0	0	0	0	0	0	1	0	0	1	1	0	1	0	0	0	0	0	0	0	0	0	0	0	0	0	0
Bn-ctg7180014711708-p436	A1	8324881	T/C	0	0	0	0	0	0	0	0	0	0	0	0	0	0	NA	0	0	0	0	0	0	0	0	0	0	0	0	0	0	0	0	0	0	0	0	0	0	0	0	0	0	0	0	0	NA	0
Bn-Scaffold000014-p3902295	A1	8451811	T/C	0	0	0	0	0	0	0	0	0	0	0	0	0	0	NA	0	0	0	0	0	0	0	0	0	NA	0	0	0	0	0	0	0	0	0	0	0	0	0	0	0	0	0	0	0	0	0
Bn-Scaffold000014-p4007225	A1	8556741	A/G	0	0	0	0	0	0	0	0	0	0	0	0	0	0	NA	0	0	0	0	0	0	0	0	0	0	0	0	0	0	0	0	0	0	0	0	0	0	0	0	0	0	0	0	0	1	0
Bn-Scaffold000014-p4102663	A1	8652179	T/C	0	0	0	0	0	0	0	0	0	0	0	0	0	0	NA	0	0	0	0	0	0	0	0	0	0	0	0	0	0	0	0	0	0	0	0	0	0	0	0	0	0	0	0	0	0	0
Bn-Scaffold000176-p61866	A1	8750428	A/G	0	0	0	0	1	0	0	0	0	0	0	0	0	0	NA	1	0	0	0	1	0	0	0	0	1	0	0	1	0	0	0	0	1	0	0	1	0	0	0	0	0	0	0	0	0	1
Bn-Scaffold000176-p108608	A1	8797170	A/G	0	0	0	0	1	0	0	0	0	0	0	NA	0	0	NA	1	0	0	0	1	0	0	0	0	1	0	0	1	0	0	0	0	1	0	0	1	0	0	0	0	0	0	0	0	0	1
Bn-Scaffold000051-p1545660	A1	9027052	G/T	1	1	1	1	1	1	1	1	1	1	1	1	1	1	NA	1	1	1	1	1	1	1	1	1	1	1	1	1	1	1	1	1	1	1	1	1	1	1	1	1	1	1	1	1	1	1
Bn-Scaffold000051-p1490572	A1	9082140	T/C	0	0	0	0	0	0	1	0	0	1	0	0	0	1	NA	0	1	0	0	0	0	0	0	0	0	0	0	0	0	0	1	0	0	0	0	0	0	0	1	0	0	0	1	0	0	0
p5_8649_snp11	A1	9386825	A/G	0	0	0	0	0	0	0	0	0	0	0	0	0	0	NA	0	0	0	0	0	0	0	0	0	0	0	0	0	0	0	0	0	0	0	0	0	0	0	0	0	0	0	0	0	1	0
Bn-Scaffold000051-p1037220	A1	9535492	C/A	0	0	0	0	0	1	1	0	1	1	0	NA	1	0	NA	0	0	1	0	0	0	0	0	0	1	0	0	0	0	0	1	0	1	0	0	0	0	1	1	1	0	0	1	1	1	1
Bn-Scaffold000051-p945200	A1	9627512	A/G	0	0	1	0	0	1	1	0	1	1	NA	NA	1	0	NA	0	0	0	0	0	0	0	0	0	0	0	0	0	NA	1	0	0	0	1	0	0	0	1	1	1	0	0	1	1	1	1
Bn-Scaffold000051-p873951	A1	9698761	T/C	0	0	0	0	0	1	1	0	1	1	1	NA	1	0	NA	0	0	0	0	0	0	0	0	0	0	0	0	0	1	0	0	1	0	0	0	1	0	1	1	1	0	0	1	1	1	1
Bn-Scaffold000051-p653248	A1	9919464	T/C	0	0	1	0	0	0	0	0	0	0	1	0	0	0	NA	0	0	0	0	0	0	0	0	0	0	0	0	0	1	0	0	1	0	0	0	1	0	0	0	0	0	0	0	0	0	0
Bn-Scaffold000051-p490791	A1	10081921	T/G	0	0	0	0	0	0	0	0	0	0	1	0	0	0	NA	0	0	0	0	0	0	0	0	0	0	0	0	0	1	0	0	1	0	0	0	1	0	0	0	0	0	0	0	0	0	0
Bn-Scaffold000051-p418866	A1	10153846	A/C	0	0	0	0	0	0	0	0	0	0	0	0	0	0	NA	0	0	0	0	0	0	0	0	0	0	NA	0	0	0	0	0	0	0	0	0	0	0	0	0	0	0	0	0	0	0	0
Bn-Scaffold000051-p326399	A1	10246313	A/G	0	0	0	0	0	0	0	0	0	0	0	0	0	0	NA	0	0	0	0	0	0	0	0	0	0	0	0	0	0	0	0	0	0	0	0	0	0	0	0	0	0	0	0	0	0	0
Bn-Scaffold000051-p236373	A1	10336339	C/T	1	1	0	0	0	0	0	0	0	0	0	0	0	0	NA	0	0	1	0	0	0	0	0	0	0	1	0	0	0	0	1	1	1	1	0	1	0	0	0	0	1	1	0	0	0	0
p6_4209_snp19	A1	10451300	A/G	0	0	0	0	0	0	0	0	0	0	0	0	0	0	NA	0	0	0	0	0	0	0	0	0	0	0	0	0	0	0	0	0	0	0	0	0	0	0	0	0	0	0	0	0	0	0
Bn-Scaffold000188-p119855	A1	10644861	A/G	0	0	0	0	0	0	0	0	0	0	0	0	0	0	NA	0	0	1	0	0	0	0	0	1	0	0	0	0	0	1	1	0	0	0	0	0	0	0	0	0	1	1	0	0	0	0
Bn-Scaffold000188-p10422	A1	10754294	T/G	0	0	0	0	0	0	0	0	0	0	0	0	0	0	NA	0	0	1	0	0	0	0	0	1	0	0	0	0	NA	1	1	0	0	0	0	0	0	0	0	0	1	1	0	0	0	0
Bn-Scaffold000147-p345950	A1	10835745	A/G	0	0	0	0	0	NA	0	0	0	0	0	0	0	0	NA	0	0	1	0	0	0	0	0	0	0	0	0	0	0	1	1	0	0	0	0	0	NA	0	0	0	0	0	NA	0	NA	0
Bn-Scaffold000147-p181907	A1	10999788	C/T	1	0	0	1	1	1	1	1	1	1	1	1	1	1	NA	1	1	0	1	1	1	1	1	1	1	0	1	1	1	0	0	0	0	0	1	0	1	1	1	1	1	1	1	1	1	1
Bn-Scaffold000147-p118150	A1	11063545	C/A	1	0	0	1	1	1	1	1	1	1	1	1	1	1	NA	1	1	1	1	1	1	1	1	0	0	NA	1	1	1	0	1	0	0	1	1	0	1	1	1	1	0	0	1	1	0	1
snp_BGA_167	A1	11303911	A/G	1	0	0	0	1	1	0	0	1	0	0	NA	0	0	NA	0	0	0	0	0	0	1	0	0	0	1	0	1	0	0	1	0	0	0	0	1	NA	1	0	0	0	0	NA	0	1	1
Bn-Scaffold000168-p28970	A1	11719836	T/G	0	0	0	1	1	0	0	1	0	1	1	NA	0	0	NA	1	1	1	1	1	1	1	1	0	0	0	1	1	1	1	1	0	0	0	1	0	1	0	0	0	0	0	0	0	0	0
Bn-Scaffold000168-p243887	A1	11934753	G/A	1	1	1	1	1	1	1	1	1	1	1	1	1	1	NA	1	1	1	1	1	1	1	1	1	1	1	1	1	1	1	1	1	1	1	1	1	1	1	1	1	1	1	1	1	1	1
Bn-Scaffold000122-p532415	A1	12070623	T/C	0	0	0	0	0	0	0	0	0	0	0	0	0	0	NA	0	0	1	0	0	0	0	0	0	1	1	0	0	0	0	0	0	0	1	0	0	0	0	0	0	0	0	0	0	1	0
Bn-Scaffold000122-p456221	A1	12146817	C/A	1	1	1	1	1	1	1	1	1	1	1	1	1	1	NA	1	1	1	1	1	1	1	1	1	0	1	1	1	1	1	1	1	1	0	1	1	1	1	1	1	1	1	1	1	1	1
Bn-Scaffold000122-p365447	A1	12237591	T/C	0	0	0	0	0	0	0	0	0	0	0	0	0	0	NA	0	0	0	0	0	0	0	0	0	0	0	0	0	0	0	0	0	0	1	0	0	0	0	0	0	0	0	0	0	0	0
Bn-Scaffold000122-p281953	A1	12321085	A/G	0	0	0	0	0	0	0	0	0	0	0	0	0	0	NA	0	0	0	0	0	0	0	0	0	0	0	0	0	0	0	0	0	0	1	0	0	0	0	0	0	0	0	0	0	1	0
Bn-Scaffold000122-p11998	A1	12591040	C/T	1	1	1	1	1	1	1	1	1	1	1	1	1	1	NA	1	1	1	1	1	1	1	NA	1	1	1	1	1	1	1	1	1	1	0	1	1	1	1	1	1	1	1	1	1	0	1
Bn-ctg7180014740915-p472	A1	12813231	G/T	0	0	0	0	0	0	0	0	0	0	1	NA	0	1	NA	0	0	0	0	0	0	0	0	1	1	1	1	0	1	NA	0	0	0	0	0	0	0	0	1	0	0	1	1	0	0	0
Bn-Scaffold000154-p166711	A1	12817542	T/C	0	0	0	0	0	0	0	0	0	0	0	0	0	0	NA	0	0	0	0	0	0	0	0	0	0	0	0	0	0	0	0	0	0	1	0	0	0	0	0	0	0	0	0	0	0	0
Bn-Scaffold000154-p60765	A1	12923488	G/A	1	1	1	1	1	1	1	1	1	1	1	1	1	1	NA	1	1	1	1	1	1	1	1	1	1	1	1	1	1	1	1	1	1	1	1	1	1	1	1	1	1	1	1	1	1	1
Bn-Scaffold000090-p1008061	A1	13531194	C/T	0	0	0	0	NA	0	0	NA	0	0	0	NA	NA	0	NA	0	0	0	0	0	NA	0	NA	0	NA	1	0	NA	0	0	1	0	0	0	0	NA	NA	0	0	1	1	0	0	0	0	NA
Bn-Scaffold000090-p762951	A1	13776304	A/G	0	0	0	0	0	0	0	0	0	0	0	0	0	0	NA	0	0	1	0	0	0	0	0	0	1	0	0	0	0	0	0	0	0	0	0	0	0	0	0	0	0	0	0	0	0	0
Bn-Scaffold000090-p192321	A1	14346934	G/A	1	1	1	1	1	1	1	1	1	1	1	1	1	1	NA	1	1	1	1	1	1	1	1	1	1	1	1	1	1	1	1	1	1	1	1	1	1	1	1	1	1	1	1	1	1	1
Bn-Scaffold000068-p132653	A1	14672007	C/T	1	1	1	1	1	1	1	1	1	1	1	1	1	1	NA	1	1	0	1	1	1	1	1	1	0	1	1	1	1	1	1	1	1	1	1	1	1	1	1	1	1	1	1	1	1	1
Bn-Scaffold000068-p419850	A1	14959204	A/G	0	0	0	0	0	0	0	0	0	0	0	0	0	0	NA	0	0	0	0	0	0	0	0	0	0	0	0	0	0	0	0	0	0	0	0	0	0	0	0	0	0	0	0	0	0	0
Bn-Scaffold000068-p566450	A1	15105804	C/T	1	1	1	1	1	1	1	1	1	1	1	1	1	1	NA	1	1	1	1	1	1	1	1	1	1	1	1	1	1	1	1	1	1	0	1	1	1	1	1	1	1	1	1	1	1	1
Bn-Scaffold000068-p697973	A1	15237327	T/G	0	0	0	0	0	0	0	0	0	0	0	0	0	0	NA	0	0	0	0	0	0	0	0	0	0	0	0	0	0	0	0	0	0	0	0	0	0	0	0	0	0	0	0	0	0	0
Bn-Scaffold000068-p789257	A1	15328611	C/T	1	1	1	1	1	1	1	1	1	1	1	1	1	1	NA	1	1	1	1	1	1	1	1	1	1	1	1	1	1	1	1	1	1	0	1	1	1	1	1	1	1	1	1	1	1	1
Bn-Scaffold000068-p947220	A1	15486574	C/T	1	1	1	1	1	1	1	1	1	1	1	1	1	1	NA	1	1	1	1	1	1	1	1	1	1	1	1	1	1	1	1	1	1	0	1	1	1	1	1	1	1	1	1	1	1	1
Bn-Scaffold000068-p1025278	A1	15564632	T/G	0	0	0	0	0	0	0	0	0	0	0	0	0	0	NA	0	0	0	0	0	0	0	0	0	0	0	0	0	0	0	0	0	0	1	0	0	0	0	0	0	0	0	0	0	0	0
Bn-Scaffold000068-p1123029	A1	15662383	G/T	1	1	1	1	1	1	1	1	1	1	1	1	1	1	NA	1	1	1	1	1	1	1	1	1	1	1	1	1	1	1	1	1	1	0	1	1	1	1	1	1	1	1	1	1	1	1
Bn-Scaffold000068-p1236806	A1	15776160	A/G	0	0	0	0	0	0	0	0	0	0	0	0	0	0	NA	0	0	0	0	0	0	0	0	0	0	0	0	0	0	0	0	0	0	0	0	0	0	0	0	0	0	0	0	0	0	0
Bn-Scaffold000068-p1296598	A1	15835952	C/A	1	1	1	1	1	1	1	1	1	1	1	1	1	1	NA	1	1	1	1	1	1	1	1	1	1	1	1	1	1	1	1	1	1	1	1	1	1	1	1	1	1	1	1	1	1	1
Bn-Scaffold000105-p623152	A1	16015092	T/G	0	0	0	0	0	0	0	0	0	0	0	0	0	0	NA	0	0	1	0	0	0	0	0	0	1	1	0	0	0	0	0	0	0	0	0	0	0	0	0	0	0	0	0	0	0	0
Bn-Scaffold000105-p550259	A1	16087985	C/T	1	1	1	1	1	1	1	1	1	1	1	1	1	1	NA	1	1	1	1	1	1	1	1	1	1	1	1	1	1	1	1	1	1	1	1	1	1	1	1	1	1	1	1	1	1	1
Bn-Scaffold000105-p487910	A1	16150334	G/A	1	1	1	1	1	1	1	1	1	1	1	1	1	1	NA	1	1	0	1	1	1	1	1	1	0	1	1	1	1	1	1	1	1	1	1	1	1	1	1	1	1	1	1	1	1	1
Bn-Scaffold000105-p315182	A1	16323062	A/G	0	0	0	0	0	0	0	0	0	0	0	0	0	0	NA	0	0	1	0	0	0	0	0	0	1	0	0	0	0	0	0	0	0	0	0	0	0	0	0	0	0	0	0	0	0	0
Bn-Scaffold000105-p232095	A1	16406149	T/G	0	0	0	0	0	0	0	0	0	0	0	0	0	0	NA	0	0	0	0	0	0	0	0	0	0	0	0	0	0	0	0	0	0	0	0	0	0	0	0	0	0	0	0	0	0	0
Bn-Scaffold000105-p140162	A1	16498082	C/A	1	1	1	1	1	1	1	1	1	1	1	1	1	1	NA	1	1	0	1	1	1	1	1	1	0	1	1	1	1	1	1	1	1	1	1	1	1	1	1	1	1	1	1	1	1	1
Bn-Scaffold000076-p1186327	A1	16715638	A/G	0	0	0	0	0	0	0	0	0	0	0	0	0	0	NA	0	0	0	0	0	0	0	0	0	1	0	0	0	0	0	0	0	0	0	0	0	0	0	0	0	0	0	0	0	0	0
Bn-Scaffold000076-p1140157	A1	16761808	C/T	1	1	1	1	1	1	1	1	1	1	1	1	1	1	NA	1	1	1	1	1	1	1	1	1	0	1	1	1	1	1	1	1	1	1	1	1	1	1	1	1	1	1	1	1	1	1
Bn-Scaffold000076-p956936	A1	16945029	A/G	0	0	0	0	0	0	0	0	0	0	0	0	0	0	NA	0	0	0	0	0	0	0	0	0	1	0	0	0	0	0	0	0	0	0	0	0	0	0	0	0	0	0	0	0	0	0
Bn-Scaffold000076-p852718	A1	17049247	T/G	0	0	0	0	0	0	0	0	0	0	0	0	0	0	NA	0	0	0	0	0	0	0	0	0	1	0	0	0	0	0	0	0	0	0	0	0	0	0	0	0	0	0	0	0	0	0
Bn-Scaffold000076-p789370	A1	17112595	C/T	0	1	1	1	1	0	0	1	0	1	1	1	0	0	NA	1	1	1	1	1	1	1	1	1	1	0	1	1	1	1	0	1	1	0	1	1	1	0	0	0	1	1	0	0	1	0
Bn-Scaffold000076-p685727	A1	17216238	A/G	0	1	1	0	0	0	0	0	0	0	0	NA	0	0	NA	0	0	0	0	0	0	0	1	1	0	0	0	0	0	0	0	1	1	0	0	1	0	0	0	0	1	1	0	0	0	0
p7_3171_snp10	A1	17446436	G/A	1	0	1	1	1	1	1	1	1	1	1	NA	1	1	NA	1	1	1	1	1	1	1	0	0	1	1	1	1	1	1	1	0	0	1	1	0	1	1	1	1	0	0	1	1	1	1
Bn-Scaffold000076-p353032	A1	17548933	A/G	NA	1	0	0	0	0	NA	0	0	0	0	1	0	0	NA	NA	0	0	0	0	0	0	1	1	NA	0	0	NA	0	0	0	1	1	0	NA	1	0	0	0	0	1	1	0	0	0	0
Bn-Scaffold000076-p76700	A1	17825265	G/A	1	1	1	1	1	1	1	1	1	1	1	1	1	1	NA	1	1	1	1	1	1	1	1	1	1	1	1	1	1	1	1	1	1	1	1	1	1	1	1	1	1	1	1	1	1	1
Bn-Scaffold000061-p1362614	A1	17938067	T/C	1	1	0	1	NA	1	1	1	1	1	1	1	1	1	NA	1	1	1	1	1	1	1	1	1	0	1	1	NA	1	1	1	1	1	1	1	1	1	1	1	1	1	1	1	1	1	1
Bn-Scaffold000061-p1202208	A1	18098473	A/G	0	0	1	0	0	0	0	0	0	1	1	0	0	1	NA	0	0	0	0	1	0	0	0	0	1	0	0	0	1	0	0	0	0	1	0	0	0	0	0	0	0	0	0	0	0	0
Bn-Scaffold000061-p1099503	A1	18201178	T/G	0	0	1	0	0	0	0	0	0	0	0	0	0	0	NA	0	0	0	0	0	0	0	0	0	0	0	0	0	0	0	0	0	0	0	0	0	0	0	0	0	0	0	0	0	0	0
Bn-Scaffold000061-p1022772	A1	18277909	G/A	1	0	1	1	1	1	1	1	1	1	1	0	1	1	NA	1	1	1	1	1	1	1	0	0	1	1	1	0	1	1	1	0	0	1	1	0	1	1	1	1	0	0	1	1	1	1
Bn-Scaffold000061-p915356	A1	18385325	G/A	0	1	0	1	1	0	0	1	0	1	1	1	0	1	NA	1	1	1	1	1	1	1	1	1	0	0	1	1	1	0	0	1	1	0	1	1	0	0	0	0	1	1	0	0	1	0
Bn-Scaffold000061-p747111	A1	18553570	T/C	1	0	0	0	0	1	1	0	1	0	0	0	1	0	NA	0	0	0	0	0	0	0	0	0	1	1	0	0	0	1	1	0	0	1	0	0	1	1	1	1	0	0	1	1	0	1
Bn-Scaffold000061-p467521	A1	18833160	C/T	1	1	1	1	1	1	1	1	1	1	0	1	1	1	NA	1	1	1	1	1	0	1	1	1	0	0	0	1	0	1	1	0	0	1	1	1	1	1	1	1	0	1	1	1	1	1
Bn-Scaffold000061-p193482	A1	19107199	T/C	0	0	0	0	0	0	0	0	0	0	1	NA	0	0	NA	0	0	0	0	0	1	0	0	0	0	1	0	0	1	0	0	0	1	0	0	0	0	0	0	0	1	0	0	0	0	0
Bn-Scaffold000061-p129920	A1	19170761	T/C	1	1	1	1	1	1	1	1	1	1	0	NA	1	1	NA	1	1	1	1	1	0	1	1	1	0	0	0	1	0	1	1	0	0	1	1	1	1	1	1	1	0	1	1	1	1	1
Bn-Scaffold000061-p11212	A1	19289469	C/A	1	1	1	1	1	1	1	1	1	1	1	1	1	1	NA	1	1	1	1	1	1	1	1	1	0	1	0	1	1	1	1	0	1	1	1	1	1	1	1	1	1	1	1	1	1	1
Bn-Scaffold000042-p10254	A1	19311034	G/A	1	1	1	1	1	1	1	1	1	1	1	1	1	0	NA	1	1	0	1	1	1	1	1	1	0	1	1	1	1	1	1	1	1	1	1	1	1	1	1	1	1	1	1	1	1	1
UQ07A0005867	A1	19394159	C/T	1	1	0	0	1	0	0	0	1	1	0	NA	1	1	NA	0	0	1	0	0	0	0	0	0	1	0	0	1	0	0	1	0	0	0	0	1	1	1	1	0	0	1	0	0	0	0
Bn-Scaffold000042-p169175	A1	19469955	T/C	1	1	0	1	1	1	1	1	1	1	1	1	1	1	NA	1	1	1	1	1	1	1	1	1	0	1	1	1	1	0	1	1	1	1	1	1	1	1	1	1	1	1	1	1	1	1
Bn-Scaffold000042-p399225	A1	19700005	G/A	0	0	1	0	0	1	1	0	1	0	0	0	1	0	NA	0	0	0	0	0	0	0	0	0	0	0	0	0	0	1	1	0	0	0	0	0	1	1	0	1	0	0	0	1	0	1
Bn-Scaffold000042-p472432	A1	19773212	T/C	0	0	1	0	0	1	1	0	1	0	0	0	1	0	NA	0	0	0	0	0	0	0	0	0	0	0	0	0	0	1	1	0	0	0	0	0	1	1	0	1	0	0	0	1	0	1
Bn-Scaffold000042-p587990	A1	19888770	C/T	1	0	1	0	0	1	1	0	1	0	0	0	1	0	NA	0	0	0	0	0	0	0	0	0	0	0	0	0	0	1	1	0	0	0	0	0	1	1	0	1	0	0	0	1	0	1
Bn-Scaffold000042-p641024	A1	19941804	G/T	0	0	1	0	0	0	0	0	0	0	0	0	0	0	NA	0	0	0	0	0	0	0	0	0	0	0	0	0	0	1	0	0	0	0	0	0	0	0	0	0	0	0	0	0	0	0
Bn-Scaffold000042-p925687	A1	20226467	C/T	1	0	1	0	0	0	0	0	0	0	0	0	0	0	NA	0	0	0	0	0	0	0	0	0	0	0	0	0	0	0	0	0	0	0	0	0	0	0	0	0	0	0	0	0	0	0
Bn-Scaffold000042-p1189158	A1	20489938	G/T	1	1	0	1	1	1	1	1	1	1	1	1	1	1	NA	1	1	1	1	1	1	1	1	1	1	1	1	1	1	1	1	1	1	1	1	1	1	1	1	1	1	1	1	1	1	1
Bn-Scaffold000042-p1449335	A1	20750115	C/T	1	0	NA	0	0	0	0	0	0	0	0	0	0	0	NA	0	0	0	0	0	0	0	0	0	0	0	0	0	0	1	0	0	0	1	0	0	0	0	0	0	NA	0	0	0	0	0
Bn-Scaffold000042-p1558513	A1	20859293	T/C	0	1	0	1	1	1	1	1	1	1	1	1	1	1	NA	1	1	1	1	1	1	1	1	1	1	1	1	1	1	0	1	1	1	0	1	1	1	1	1	1	0	1	1	1	1	1
Bn-Scaffold000042-p1716054	A1	21016834	A/G	0	1	0	1	1	0	0	1	0	1	1	1	0	1	NA	1	1	1	1	1	1	1	1	1	0	0	1	1	1	0	0	1	1	1	1	1	0	0	1	0	0	1	1	0	1	0
Bn-Scaffold000042-p1803734	A1	21104514	C/T	1	1	0	1	1	0	0	1	0	1	1	1	0	1	NA	1	1	1	1	1	1	1	1	1	1	1	1	1	1	1	NA	1	1	1	1	1	0	0	1	0	0	1	1	0	1	0
Bn-Scaffold000042-p1923329	A1	21224109	C/T	1	1	0	1	1	0	0	1	0	1	1	1	0	1	NA	1	1	1	1	1	1	1	1	1	1	1	1	1	1	1	0	1	1	1	1	1	0	0	1	0	0	1	1	0	1	0
Bn-Scaffold000142-p235910	A1	21443093	C/A	1	1	0	1	1	1	1	1	1	1	1	1	1	1	NA	1	1	1	1	1	1	1	1	1	1	1	1	1	1	0	1	1	1	1	1	1	1	1	1	1	0	1	1	1	1	1
Bn-Scaffold000130-p49813	A1	21728915	C/T	1	1	1	1	1	1	1	1	1	1	1	1	1	1	NA	1	1	1	1	1	1	1	1	1	0	1	1	1	1	0	1	1	1	1	1	1	1	1	1	1	1	1	1	1	1	1
Bn-Scaffold000130-p122131	A1	21801233	A/G	0	0	0	0	0	0	0	0	0	0	0	0	0	0	NA	0	0	0	0	0	0	0	0	0	0	0	0	0	0	0	0	0	0	0	0	0	0	0	0	0	0	0	0	0	0	0
Bn-Scaffold000130-p209707	A1	21888809	G/A	1	0	1	0	1	1	1	0	1	0	0	0	1	1	NA	0	0	1	1	0	0	0	0	0	1	1	0	0	0	1	1	0	1	0	1	0	1	1	0	1	0	0	0	1	0	1
BN041101-0614	A1	21906954	G/A	1	1	0	1	1	1	1	1	1	1	1	1	1	1	NA	1	1	1	1	1	1	1	1	1	0	1	1	1	1	0	1	1	1	1	1	1	1	1	1	1	1	1	1	1	1	1
Bn-Scaffold000130-p362954	A1	22042056	G/T	1	1	1	1	1	1	1	1	1	1	1	1	1	1	NA	1	1	1	1	1	1	1	1	1	1	1	1	1	1	1	1	1	1	1	1	1	1	1	1	1	1	1	1	1	1	1
Bn-Scaffold000130-p478975	A1	22158077	T/C	0	0	0	0	0	0	0	0	0	0	0	0	0	0	NA	0	0	0	0	0	0	0	0	0	0	0	0	0	0	0	0	0	0	0	0	0	0	0	0	0	0	0	0	0	0	0
Bn-Scaffold000033-p2009691	A1	22257309	C/A	1	0	1	0	0	0	0	0	0	0	0	NA	0	0	NA	0	0	1	1	0	0	0	0	0	1	1	0	1	0	0	1	1	0	0	1	1	0	0	0	0	0	0	0	0	0	0
Bn-Scaffold000033-p1524232	A1	22742768	C/A	0	1	1	1	0	0	0	1	0	1	1	1	0	0	NA	1	1	0	0	1	1	1	1	1	1	0	1	NA	1	0	0	1	0	1	0	1	0	0	1	0	1	1	1	0	1	0
Bn-Scaffold000033-p1354554	A1	22912446	A/C	0	0	0	0	0	0	0	0	0	0	0	0	0	0	NA	0	0	0	0	0	0	0	0	0	0	0	0	0	0	0	0	0	0	0	0	0	0	0	0	0	0	0	0	0	0	0
Bn-Scaffold000033-p1183872	A1	23083128	G/A	1	1	1	1	1	1	1	1	1	1	1	1	1	1	NA	1	1	1	1	1	1	1	1	1	1	0	1	1	1	1	1	1	1	1	1	1	1	1	1	1	1	1	1	1	1	1
Bn-Scaffold000033-p1006233	A1	23260767	G/A	1	1	1	1	1	1	1	1	1	1	1	1	1	1	NA	1	1	1	1	1	1	1	1	1	1	1	1	1	1	1	1	1	1	1	1	1	1	1	1	1	1	1	1	1	1	1
Bn-Scaffold000033-p822857	A1	23444143	G/A	1	1	1	1	1	1	1	1	1	1	1	1	1	1	NA	1	1	1	1	1	1	1	1	1	1	1	1	1	1	1	1	1	1	1	1	1	1	1	1	1	1	1	1	1	1	1
Bn-Scaffold000033-p594082	A1	23672918	C/A	1	1	1	1	1	1	1	1	1	1	1	1	1	1	NA	1	1	1	1	1	1	1	1	1	1	1	1	1	1	1	1	1	1	1	1	1	1	1	1	1	1	1	1	1	1	1
Bn-Scaffold000033-p159495	A1	24107505	G/A	0	1	1	1	1	1	1	1	1	1	1	1	0	1	NA	1	1	1	1	1	1	1	1	1	1	1	1	0	1	1	NA	1	1	1	1	0	1	1	1	1	1	1	1	1	1	1
Bn-Scaffold000033-p66914	A1	24200086	T/C	1	0	0	0	0	0	0	0	0	0	0	0	1	0	NA	0	0	0	0	0	0	0	0	0	0	0	0	1	0	0	NA	0	0	0	0	1	0	0	0	0	0	0	0	0	0	0
Bn-Scaffold000034-p2017390	A1	24306999	A/G	0	0	0	0	0	0	0	0	0	0	0	0	0	0	NA	0	0	0	0	0	0	0	0	0	0	0	0	0	0	0	0	0	0	0	0	0	0	0	0	0	0	0	0	0	0	0
Bn-Scaffold000034-p1847442	A1	24476947	G/A	1	1	1	1	1	1	1	1	1	1	1	1	1	1	NA	1	1	1	1	1	1	1	1	1	1	1	1	1	1	1	1	1	1	1	1	1	1	1	1	1	1	1	1	1	1	1
Bn-Scaffold000034-p1679754	A1	24644635	C/T	1	0	0	1	1	1	1	1	1	0	1	NA	1	1	NA	1	1	1	1	0	NA	0	1	1	0	1	0	0	1	1	1	0	1	1	1	0	1	1	1	1	0	NA	1	1	1	1
Bn-Scaffold000034-p1406851	A1	24917538	A/G	0	0	0	1	0	1	0	1	0	0	0	NA	0	0	NA	NA	1	0	0	0	0	0	NA	1	1	0	0	0	0	0	0	0	0	0	0	0	0	0	NA	0	0	NA	1	0	0	0
Bn-Scaffold000034-p1057160	A1	25267229	C/T	0	NA	0	0	1	1	1	NA	NA	NA	0	NA	0	1	NA	0	1	0	1	0	0	0	1	0	0	NA	0	0	0	1	1	0	NA	1	1	0	1	NA	NA	1	NA	0	NA	NA	NA	1
Bn-Scaffold000034-p973054	A1	25351335	C/T	1	1	1	1	1	0	1	0	1	1	1	1	1	1	NA	1	1	1	1	1	1	1	1	1	1	1	1	1	1	1	1	1	0	1	1	1	1	1	1	1	1	1	0	1	1	0
Bn-Scaffold000034-p871223	A1	25453166	G/A	1	1	1	0	1	1	1	1	1	1	1	1	1	1	NA	1	1	1	1	1	1	1	1	1	1	1	1	1	1	1	1	1	0	1	1	NA	NA	1	1	1	1	1	NA	1	0	1
Bn-Scaffold000151-p61206	A1	26665109	G/A	1	1	1	1	1	1	1	1	1	1	0	1	1	1	NA	1	1	1	1	1	1	1	1	1	1	0	1	1	0	1	1	1	1	0	1	0	NA	1	1	1	1	1	1	1	1	1
Bn-Scaffold000062-p131643	A2	131643	C/T	1	1	1	1	1	1	1	1	1	1	1	1	1	1	NA	1	1	1	1	1	1	1	1	1	1	1	1	1	1	1	1	1	1	1	1	1	1	1	1	1	1	1	1	1	1	1
snp_BGA_342	A2	203213	G/T	0	1	0	0	0	0	0	0	0	1	0	NA	0	1	NA	0	0	1	0	0	0	0	0	0	1	0	0	1	0	1	1	1	0	1	1	1	NA	1	1	0	0	0	0	1	0	0
Bn-Scaffold000062-p316729	A2	316729	G/A	1	0	1	1	1	1	1	1	1	1	1	1	1	1	NA	1	1	0	1	1	1	1	1	1	1	1	1	1	1	1	1	1	1	1	1	0	1	1	1	1	1	1	1	0	1	1
Bn-Scaffold000062-p433881	A2	433881	A/G	0	0	0	0	0	0	0	0	1	1	0	0	0	0	NA	0	0	0	0	0	0	1	0	0	1	0	1	0	0	0	0	0	0	0	0	0	0	0	0	0	0	0	0	0	0	0
UQ02A0002253	A2	510727	T/C	0	0	0	0	0	0	0	0	1	0	0	0	0	0	NA	0	0	0	0	0	0	1	0	0	NA	0	1	0	0	0	0	0	0	0	0	0	0	0	0	0	0	0	0	0	0	0
Bn-Scaffold000062-p532968	A2	532968	G/A	1	1	1	1	1	1	1	1	1	1	1	1	1	1	NA	1	1	1	1	1	1	1	1	1	1	1	1	1	1	1	1	1	1	1	1	1	1	1	1	1	1	1	1	1	1	1
Bn-Scaffold000062-p628872	A2	628872	C/A	1	1	1	1	1	1	1	1	NA	1	1	1	1	1	NA	1	1	1	1	1	1	NA	1	1	1	1	NA	1	1	1	1	1	1	1	1	1	1	1	1	1	1	1	1	1	1	1
Bn-Scaffold000062-p926073	A2	926073	A/G	0	0	0	0	0	0	0	0	0	0	0	0	0	0	NA	0	0	0	0	0	0	0	0	0	NA	0	0	0	0	0	0	0	0	0	0	0	0	0	0	0	0	0	0	0	0	0
Bn-Scaffold000062-p1014688	A2	1014688	G/A	0	1	1	1	0	1	1	1	0	1	1	1	0	1	NA	0	0	1	0	0	0	0	0	1	1	0	0	1	0	1	1	1	1	1	1	1	NA	1	1	1	1	1	1	1	1	1
p6_4343_snp7	A2	1062188	C/T	1	1	1	1	1	1	1	1	1	1	NA	NA	1	1	NA	1	1	0	1	1	1	1	1	1	0	NA	1	1	1	1	1	1	1	1	1	1	1	1	1	1	1	1	1	1	0	1
Bn-Scaffold000062-p1221599	A2	1221599	C/A	0	1	1	1	0	1	1	1	1	1	1	1	0	0	NA	1	1	1	1	0	0	0	0	1	0	1	0	1	1	0	1	1	0	1	0	1	1	0	1	1	1	1	1	1	1	1
p8_1315_snp22	A2	1466565	T/C	0	0	0	0	0	0	0	0	0	0	0	0	0	0	NA	0	0	0	0	0	0	0	0	0	0	NA	0	0	0	0	0	0	0	0	0	0	0	0	0	0	0	0	0	0	0	0
Bn-ctg7180014745930-p2819	A2	1770376	C/T	1	1	1	1	1	1	1	1	1	1	1	1	1	1	NA	1	1	1	1	1	1	1	1	1	1	1	1	1	0	1	1	1	1	1	1	0	1	1	1	1	1	1	1	1	1	1
Bn-Scaffold000015-p3259559	A2	1880135	A/C	1	0	1	0	0	0	0	0	1	1	0	0	1	1	NA	0	1	0	1	1	1	1	0	0	0	0	0	1	0	0	0	0	0	0	1	0	0	1	0	0	0	0	0	1	0	0
Bn-ctg7180014729808-p10269	A2	2266175	C/T	1	1	1	0	1	1	1	1	1	1	1	NA	1	1	NA	1	1	1	1	1	1	1	1	1	0	1	1	1	1	1	1	1	1	1	1	1	1	1	1	1	1	1	1	1	1	1
Bn-Scaffold000063-p423758	A2	2342513	G/A	1	1	1	0	1	0	1	1	0	1	0	1	1	1	NA	0	0	0	1	1	1	0	0	0	1	0	0	1	0	0	1	0	0	0	1	0	0	1	0	1	1	1	1	1	0	0
Bn-Scaffold000041-p304831	A2	3071201	A/G	1	0	1	1	1	1	0	0	0	1	1	0	1	1	NA	1	1	1	0	1	1	1	1	1	0	0	1	0	1	1	0	1	1	1	1	1	1	0	1	1	1	0	0	0	1	1
Bn-Scaffold000041-p594314	A2	3360684	C/T	1	0	1	1	0	0	1	1	NA	1	1	0	1	NA	NA	NA	0	NA	NA	1	0	NA	NA	NA	1	0	1	NA	1	0	NA	NA	1	0	1	1	1	1	0	NA	1	0	0	1	0	1
Bn-Scaffold000041-p764334	A2	3530704	T/C	1	1	1	0	1	0	1	1	0	0	1	1	1	1	NA	1	0	1	1	1	1	1	1	1	0	1	1	1	1	1	1	1	1	1	1	1	1	1	0	1	1	1	1	1	0	0
Bn-Scaffold000041-p1259335	A2	4025705	T/C	0	0	0	0	0	0	0	0	0	0	1	0	0	0	NA	0	0	0	0	0	0	0	0	0	0	0	0	0	0	0	0	0	0	0	0	0	0	0	0	0	0	0	0	0	0	0
Bn-Scaffold000041-p1355005	A2	4121375	T/G	0	0	0	1	0	1	0	0	0	0	0	NA	0	0	NA	0	1	0	0	0	0	0	0	0	1	0	0	1	0	0	0	0	0	0	0	0	0	0	1	0	0	0	0	0	0	1
Bn-Scaffold000041-p1444893	A2	4211263	A/C	0	1	1	0	0	0	0	1	1	1	0	0	0	1	NA	0	0	0	1	0	1	0	0	NA	1	0	0	0	0	1	1	0	1	0	1	1	1	1	0	1	1	0	1	0	0	0
Bn-Scaffold000041-p1568613	A2	4334983	T/C	1	1	1	1	0	1	0	1	1	1	1	NA	0	1	NA	0	1	0	1	0	1	0	0	NA	0	0	0	1	1	1	1	0	1	1	1	1	1	1	1	1	1	0	1	0	0	1
Bn-Scaffold000041-p1681818	A2	4448188	A/G	0	1	1	0	0	0	0	1	1	1	1	0	0	1	NA	0	0	0	1	0	1	0	0	NA	0	1	0	0	1	1	1	0	1	1	1	1	1	1	1	1	1	0	1	NA	0	0
Bn-Scaffold000041-p1749852	A2	4516222	G/A	1	1	1	0	1	0	0	1	1	1	1	1	1	1	NA	1	0	1	1	1	1	1	1	1	1	1	1	1	1	1	1	1	1	1	1	1	1	1	1	1	1	1	1	1	1	0
Bn-Scaffold000041-p1805494	A2	4571864	C/T	1	1	1	1	1	1	1	1	1	1	1	1	1	1	NA	1	1	1	1	1	1	1	1	1	1	1	1	1	1	1	1	1	1	1	1	1	1	1	1	1	1	1	1	1	1	1
Bn-ctg7180014734797-p1609	A2	4830217	C/T	1	1	1	1	1	1	1	1	1	1	0	1	1	1	NA	1	1	1	1	1	1	1	1	1	1	1	1	NA	1	1	1	1	1	1	1	1	1	1	0	1	1	1	1	1	1	0
Bn-Scaffold000030-p572484	A2	5298620	T/C	0	0	0	0	0	0	0	0	0	0	1	1	0	0	NA	0	0	0	0	0	0	1	NA	0	1	0	1	0	1	0	0	1	0	0	0	1	0	0	0	0	0	1	0	0	NA	0
UQ02A0008071	A2	5571981	T/C	1	1	1	1	1	1	0	1	1	1	0	NA	1	1	NA	1	1	1	1	1	1	1	1	1	0	0	1	0	0	1	1	1	1	1	1	0	1	1	1	1	1	1	1	1	1	1
Bn-Scaffold000030-p856726	A2	5582862	C/A	0	0	0	0	0	0	1	0	0	0	1	NA	0	0	NA	0	0	1	0	0	0	0	0	0	1	1	0	1	1	0	0	0	0	0	0	1	0	0	0	0	0	0	0	0	0	0
Bn-ctg7180014760179-p379	A2	6054147	C/T	0	0	1	0	0	1	1	0	0	1	0	NA	0	1	NA	0	0	1	0	0	0	1	0	0	1	0	1	0	0	0	1	0	0	0	0	1	0	1	1	0	1	0	1	1	1	1
Bn-Scaffold000030-p1437895	A2	6164031	G/A	0	0	0	0	0	0	1	0	0	0	1	0	0	1	NA	0	0	1	0	1	0	0	0	0	1	1	0	0	1	0	0	0	0	0	0	1	0	0	1	0	0	0	1	0	0	0
Bn-Scaffold000030-p1540702	A2	6266838	A/G	0	0	0	0	0	0	1	0	0	0	1	0	0	0	NA	0	0	0	0	0	0	0	0	0	1	1	0	0	1	0	1	0	0	0	0	1	0	0	0	0	0	0	0	0	0	0
Bn-Scaffold000030-p1637799	A2	6363935	G/A	1	1	1	1	1	1	1	1	1	1	1	1	1	1	NA	1	1	0	1	1	1	1	1	1	1	1	1	1	1	1	1	1	1	1	1	1	1	1	1	1	1	1	1	1	1	1
Bn-Scaffold000030-p1831744	A2	6557880	A/G	1	1	1	1	1	1	0	1	1	1	0	1	1	1	NA	1	1	0	1	1	1	1	1	1	0	0	1	1	0	1	0	1	0	1	1	0	1	1	1	1	1	1	1	1	1	1
Bn-Scaffold000030-p1932615	A2	6658751	C/A	0	0	0	0	0	0	1	0	0	0	1	0	0	0	NA	0	0	1	0	0	0	0	0	0	1	1	0	0	1	0	1	0	1	0	0	1	0	0	0	0	0	0	0	0	0	0
Bn-ctg7180014739499-p3968	A2	6687257	G/A	1	1	1	1	1	1	1	1	1	1	1	NA	0	1	NA	1	1	1	1	1	1	1	1	1	1	1	1	1	1	1	1	1	1	1	0	1	1	1	1	1	1	1	1	1	1	1
Bn-Scaffold000030-p2025347	A2	6751483	T/G	0	0	0	0	0	0	0	0	0	0	0	0	0	0	NA	0	0	1	0	0	0	0	0	0	0	1	0	0	0	0	0	0	0	0	0	0	0	0	0	0	0	0	0	0	0	0
Bn-Scaffold000030-p2119822	A2	6845958	G/A	1	1	1	1	1	1	0	1	1	1	0	1	1	1	NA	1	1	1	1	1	1	1	1	1	0	1	1	1	0	1	0	1	0	1	1	0	1	1	1	1	1	1	1	1	1	1
Bn-Scaffold000107-p664887	A2	6979616	C/T	1	1	1	1	1	1	1	1	1	1	1	1	1	1	NA	0	0	0	1	1	0	1	1	0	0	1	1	1	1	1	0	1	1	1	1	1	1	1	1	1	1	1	1	1	1	1
BN062891-0378	A2	7019872	C/T	1	1	1	1	1	1	1	1	1	1	1	1	1	1	NA	0	0	1	1	1	0	1	1	0	1	1	1	1	1	1	1	1	1	1	1	1	1	1	1	1	1	1	1	1	1	1
Bn-Scaffold000107-p110445	A2	7534058	G/A	1	1	1	1	1	1	1	1	1	1	0	1	1	1	NA	0	1	1	1	1	0	1	1	0	0	1	1	1	0	1	1	1	0	1	1	1	1	1	1	1	1	1	1	1	1	1
Bn-Scaffold000038-p1814024	A2	7806578	A/G	1	1	1	1	1	1	NA	1	1	1	0	1	1	1	NA	1	1	0	1	1	1	0	0	1	0	1	0	1	0	1	NA	1	1	1	1	1	1	1	1	1	1	1	1	1	1	1
Bn-ctg7180014725917-p4124	A2	7864902	C/T	1	1	1	1	1	1	1	1	1	1	1	1	1	1	NA	1	1	1	1	1	1	1	1	1	0	1	1	1	1	1	1	1	1	1	1	1	1	1	1	1	1	1	1	1	1	1
Bn-Scaffold000038-p1539450	A2	8081152	G/A	1	1	1	1	1	1	1	1	1	1	1	1	1	1	NA	1	1	1	1	1	1	1	1	1	1	1	1	1	1	1	1	1	1	1	0	1	1	1	1	1	1	1	1	1	1	1
Bn-Scaffold000038-p1429502	A2	8191100	C/A	1	1	1	1	1	1	1	1	0	1	0	1	0	0	NA	1	1	0	1	0	1	0	0	1	1	1	0	1	0	1	1	0	1	1	1	0	1	1	1	1	1	1	1	1	1	1
Bn-Scaffold000038-p1342774	A2	8277828	A/G	0	0	0	0	0	0	0	0	0	0	0	0	0	0	NA	0	0	0	0	0	0	0	0	0	0	0	0	0	0	0	0	0	0	0	0	0	0	0	0	0	0	0	0	0	0	0
Bn-Scaffold000038-p1134305	A2	8486297	T/C	0	0	0	0	0	0	0	0	1	0	1	0	1	1	NA	0	0	1	0	1	0	1	1	0	1	0	1	0	1	0	0	1	0	0	0	1	0	0	0	0	0	0	0	0	0	0
Bn-Scaffold000038-p855533	A2	8765069	T/C	1	1	1	1	1	1	0	1	1	1	1	1	1	1	NA	1	1	1	1	1	1	1	1	1	0	0	1	1	1	1	1	1	1	1	1	1	1	1	1	1	1	1	1	1	1	1
Bn-Scaffold000038-p560740	A2	9059862	T/C	0	0	0	0	0	0	0	0	0	0	0	0	0	0	NA	0	0	0	0	0	0	0	0	0	0	0	0	0	0	0	0	0	0	0	0	0	0	0	0	0	0	0	0	0	0	0
Bn-Scaffold000038-p369909	A2	9250693	A/G	0	0	0	0	0	0	1	0	1	1	1	0	1	1	NA	0	0	1	0	1	0	0	1	0	1	0	1	0	1	0	1	0	NA	0	0	1	0	0	0	0	0	0	0	0	0	0
BN071368-0186	A2	9310865	G/A	1	1	1	1	1	1	0	1	1	0	1	1	1	1	NA	1	1	1	1	1	1	1	1	1	1	1	1	1	1	1	1	1	1	1	1	1	1	1	1	1	1	1	1	1	1	1
Bn-Scaffold000038-p272664	A2	9347938	G/T	0	0	0	0	0	0	1	0	1	1	1	0	1	1	NA	0	0	1	0	1	0	0	1	0	1	0	1	0	1	0	NA	0	0	0	0	1	0	0	0	0	0	0	0	0	0	0
Bn-Scaffold000092-p984593	A2	9958612	A/G	NA	1	1	1	NA	1	0	1	0	0	0	1	0	0	NA	0	0	0	1	0	0	NA	0	0	0	1	0	1	0	1	0	1	NA	1	1	0	1	NA	1	0	1	1	1	1	1	1
Bn-Scaffold000092-p786700	A2	10156505	A/G	1	1	1	1	1	1	0	1	0	0	0	1	0	0	NA	0	0	0	1	0	0	1	0	0	0	0	0	1	0	1	NA	1	1	1	1	0	1	1	1	0	1	1	1	1	1	1
Bn-Scaffold000092-p686791	A2	10256414	G/A	1	1	1	1	1	1	1	1	0	1	0	1	0	0	NA	1	1	0	1	0	1	1	0	1	0	1	0	1	0	1	NA	1	1	1	1	0	1	1	1	0	1	1	1	1	1	1
Bn-Scaffold000092-p598202	A2	10345003	A/G	1	1	1	1	1	1	0	1	0	0	0	1	0	0	NA	0	0	0	1	0	0	1	0	NA	0	1	0	1	0	1	NA	1	1	1	1	0	1	1	1	0	1	1	1	1	1	1
Bn-Scaffold000092-p393009	A2	10550196	T/C	0	1	0	1	1	1	0	1	0	0	0	1	0	0	NA	0	0	0	0	0	0	0	0	0	0	0	0	0	0	1	NA	0	0	1	0	0	0	0	1	0	1	1	1	0	1	1
Bn-Scaffold000092-p178079	A2	10765126	C/A	0	0	0	0	0	0	1	0	1	1	1	0	1	1	NA	1	1	0	1	1	1	0	1	1	1	0	1	0	1	0	1	0	1	0	0	1	1	0	0	1	0	0	0	0	0	0
Bn-Scaffold000092-p118560	A2	10824645	A/G	0	0	0	0	0	0	0	0	0	1	0	0	0	0	NA	1	1	0	1	0	1	0	0	1	0	0	0	0	0	0	0	0	1	0	0	0	1	0	0	0	0	0	0	0	0	0
Bn-Scaffold000144-p382411	A2	10992457	T/C	0	1	0	1	1	1	0	1	0	1	0	1	0	0	NA	0	0	1	1	0	0	0	0	0	0	1	0	0	0	0	0	0	1	0	0	0	1	0	1	0	1	1	1	0	1	1
Bn-Scaffold000144-p301705	A2	11073163	T/C	0	0	0	0	0	0	0	0	0	0	0	0	0	0	NA	1	1	0	0	0	1	0	0	1	0	0	0	0	0	0	0	0	0	0	0	0	0	0	0	0	0	0	0	0	0	1
Bn-Scaffold000144-p83261	A2	11291607	C/T	1	1	1	1	1	1	1	1	1	0	1	1	1	1	NA	1	1	1	0	1	1	1	1	1	1	1	1	1	1	0	1	1	0	0	1	1	0	1	1	1	1	1	1	1	1	1
Bn-Scaffold000007-p160526	A2	11535493	C/A	1	1	1	1	1	1	1	1	1	0	1	1	1	1	NA	1	1	1	0	1	1	1	1	1	1	1	1	1	1	1	1	1	0	1	1	1	0	1	1	1	1	1	1	1	1	1
Bn-Scaffold000007-p227693	A2	11602660	A/C	0	0	0	0	0	0	0	0	0	1	0	0	0	0	NA	0	0	0	1	0	0	0	0	0	0	0	0	0	0	0	0	0	1	0	0	0	1	0	0	0	0	0	0	0	0	0
Bn-Scaffold000007-p329604	A2	11704571	A/G	1	1	1	1	1	1	1	1	1	0	1	1	1	1	NA	1	1	1	0	1	1	1	1	1	0	1	1	1	1	0	1	1	0	0	1	1	0	1	1	1	1	1	1	1	1	0
Bn-Scaffold000007-p628934	A2	12003901	C/T	0	0	1	0	0	0	0	0	0	0	0	0	0	0	NA	0	0	0	1	0	0	1	0	0	1	0	0	1	0	0	0	1	1	0	1	1	1	1	0	0	0	0	0	1	0	1
Bn-Scaffold000007-p732222	A2	12107189	A/G	0	0	0	1	0	0	1	1	1	1	1	0	1	1	NA	0	0	0	0	1	NA	0	1	0	0	0	1	0	1	0	1	0	0	NA	0	0	0	0	0	0	1	0	0	0	0	0
Bn-Scaffold000007-p799084	A2	12174051	A/G	0	0	0	0	0	0	0	0	0	0	0	0	0	NA	NA	NA	0	0	0	NA	0	0	0	0	0	0	0	0	0	0	0	0	0	0	0	0	0	0	0	1	0	0	0	0	0	0
Bn-Scaffold000007-p912083	A2	12287050	A/G	0	0	0	0	0	0	0	0	0	0	0	0	0	0	NA	0	0	0	1	0	0	0	0	0	0	0	0	0	0	0	0	0	1	0	0	0	1	0	0	0	0	0	0	0	0	0
Bn-Scaffold000007-p1018651	A2	12393618	T/C	1	1	1	0	1	1	0	0	0	0	0	1	0	0	NA	1	1	1	0	0	1	1	0	1	0	1	0	1	0	1	1	1	0	1	1	1	0	1	1	1	0	1	1	1	1	0
Bn-Scaffold000007-p1232867	A2	12607834	A/C	0	0	0	0	0	0	0	0	0	0	0	0	0	0	NA	0	0	0	1	0	0	0	0	0	0	0	0	0	0	0	0	0	1	0	0	0	1	0	0	0	0	0	0	0	0	0
Bn-Scaffold000007-p1303635	A2	12678602	G/A	1	1	1	1	0	1	0	1	0	0	0	1	1	0	NA	1	1	1	0	0	1	1	0	1	1	1	0	1	0	1	1	1	0	1	1	1	0	1	1	1	0	1	1	1	1	1
Bn-Scaffold000007-p1465807	A2	12840774	C/T	0	0	0	1	1	0	1	1	1	1	1	0	0	1	NA	0	0	0	0	1	0	0	1	0	1	0	1	0	1	0	0	0	0	0	0	0	0	0	0	0	1	0	0	0	0	1
Bn-Scaffold000007-p1590115	A2	12965082	T/C	0	0	0	1	0	0	1	1	1	1	1	0	0	1	NA	0	0	0	0	1	0	0	1	0	1	0	1	0	1	0	0	0	0	0	0	0	0	0	0	0	1	0	0	0	0	1
Bn-Scaffold000007-p1692482	A2	13067449	T/C	0	0	0	1	1	0	1	1	1	1	1	0	0	1	NA	0	0	0	1	1	0	0	1	0	1	0	1	0	1	0	0	0	1	0	0	0	1	0	0	0	1	0	0	0	0	1
Bn-ctg7180014768065-p2774	A2	13303906	G/T	1	1	1	1	1	1	1	0	NA	1	1	1	1	1	NA	1	1	1	1	1	1	1	1	1	1	1	1	1	1	1	1	1	1	1	1	1	1	1	1	1	1	1	1	1	1	1
Bn-Scaffold000007-p2216867	A2	13591834	A/G	0	0	0	0	0	0	0	0	0	0	0	0	0	0	NA	0	0	0	0	0	0	0	0	0	1	0	0	0	0	1	0	0	0	1	0	0	0	0	0	0	0	0	0	0	0	0
Bn-Scaffold000007-p2282516	A2	13657483	G/T	1	1	1	1	1	1	1	1	1	1	1	1	1	1	NA	1	1	1	1	1	1	1	1	1	0	1	1	1	1	1	1	1	1	1	1	1	1	1	1	1	1	1	1	1	1	1
Bn-Scaffold000007-p2364150	A2	13739117	T/C	0	0	0	0	0	0	0	0	0	0	0	0	0	0	NA	0	0	0	0	0	0	0	0	0	1	0	0	0	0	0	0	0	0	0	0	0	0	0	0	0	0	0	0	0	0	0
Bn-Scaffold000007-p2736092	A2	14111059	A/G	0	0	0	0	0	0	0	0	1	0	0	0	0	0	NA	0	0	0	0	0	0	0	0	0	1	1	0	0	0	0	0	0	0	0	0	0	0	0	0	0	0	0	0	0	0	0
Bn-ctg7180014751724-p6778	A2	14166372	G/A	1	0	1	1	1	1	1	1	1	1	1	1	1	1	NA	1	1	1	1	1	1	1	1	1	0	1	1	1	1	1	1	1	1	1	1	1	1	1	1	1	1	1	1	1	1	1
Bn-Scaffold000007-p2977793	A2	14352760	A/G	0	0	0	0	0	0	0	0	0	0	0	0	0	0	NA	0	0	0	0	0	0	0	0	0	0	0	0	0	0	0	0	0	0	0	0	0	0	0	0	0	0	0	0	0	0	0
Bn-Scaffold000007-p3051377	A2	14426344	G/A	0	1	1	1	1	1	1	1	1	1	1	1	0	1	NA	1	1	1	1	1	1	1	1	1	1	1	1	0	1	1	NA	1	1	1	1	0	1	1	1	1	1	1	1	1	1	1
Bn-Scaffold000007-p3152159	A2	14527126	C/T	1	1	1	1	1	1	1	1	1	1	1	1	1	1	NA	1	1	1	1	1	1	1	1	1	1	1	1	1	1	1	1	1	1	1	1	1	1	1	1	1	1	1	1	1	1	1
UQ02A0018208	A2	14540346	G/A	1	1	1	1	1	1	1	1	1	1	1	1	1	1	NA	1	1	1	1	1	1	1	1	1	1	1	1	1	1	1	1	1	1	1	1	1	1	1	1	1	1	1	1	1	1	1
Bn-Scaffold000007-p3341496	A2	14716463	G/A	1	1	1	1	1	1	1	1	1	1	1	1	1	1	NA	1	1	1	1	1	1	1	1	1	1	1	1	1	1	1	1	1	1	1	1	1	1	1	1	1	1	1	1	1	1	1
Bn-Scaffold000007-p3478272	A2	14853239	T/C	0	0	0	0	0	0	0	0	0	0	0	0	0	0	NA	0	0	0	0	0	0	0	0	0	1	0	0	0	0	0	0	0	0	0	0	0	0	0	0	0	0	0	0	0	0	0
Bn-Scaffold000007-p3572750	A2	14947717	A/G	0	0	0	0	0	0	0	0	0	0	0	0	0	0	NA	0	0	0	0	0	0	0	0	0	1	0	0	0	0	0	0	0	0	0	0	0	0	0	0	0	0	0	0	0	0	0
Bn-Scaffold000007-p3618900	A2	14993867	T/C	0	0	0	0	0	0	0	0	0	0	0	0	0	0	NA	0	0	0	0	0	0	0	0	0	1	0	0	0	0	0	0	0	0	0	0	0	0	0	0	0	0	0	0	0	0	0
Bn-Scaffold000007-p3731259	A2	15106226	A/G	0	0	0	0	0	0	0	0	0	0	1	0	0	0	NA	0	0	0	0	1	0	0	0	0	1	0	0	0	1	0	0	0	0	0	0	0	0	0	0	0	0	0	0	0	0	0
Bn-Scaffold000007-p3832822	A2	15207789	A/C	0	0	0	0	0	0	0	0	0	0	0	0	0	0	NA	0	0	0	0	0	0	0	0	0	1	0	0	0	0	0	0	0	0	0	0	0	0	0	0	0	0	0	0	0	0	0
Bn-Scaffold000007-p4022161	A2	15397128	C/T	1	1	1	1	1	1	1	1	1	1	1	1	1	1	NA	1	1	1	1	1	1	1	1	1	1	1	1	1	1	1	1	1	1	1	1	1	1	1	1	1	1	1	1	1	1	1
Bn-Scaffold000007-p4116708	A2	15491675	T/G	0	0	0	0	0	0	0	0	0	0	0	0	0	0	NA	0	0	0	0	0	0	0	0	0	0	0	0	0	0	0	0	0	0	0	0	0	0	0	0	0	0	0	0	0	0	0
Bn-Scaffold000007-p4510913	A2	15885880	T/C	0	0	0	0	0	0	0	0	0	0	1	NA	0	0	NA	0	0	1	0	0	0	0	0	0	0	0	0	0	1	0	0	0	0	0	0	0	1	0	1	1	0	0	0	0	0	1
Bn-Scaffold000007-p4624644	A2	15999611	T/C	0	0	0	0	0	0	0	0	0	0	0	0	0	0	NA	0	0	0	0	0	0	0	0	0	0	0	0	0	0	0	0	0	0	0	0	0	0	0	0	0	0	0	0	0	0	0
Bn-Scaffold000007-p4685859	A2	16060826	A/G	0	0	0	0	0	0	0	0	0	0	1	0	0	0	NA	0	0	1	0	0	0	0	0	0	0	0	0	0	1	0	0	0	0	0	0	0	NA	0	0	0	0	0	0	0	0	0
Bn-Scaffold000007-p4854308	A2	16229275	A/G	0	0	0	0	0	0	0	0	0	0	0	NA	0	0	NA	0	0	0	0	0	0	0	0	0	0	0	0	0	0	0	0	0	0	0	0	0	NA	0	1	1	0	0	0	0	0	1
Bn-Scaffold000007-p4962192	A2	16337159	A/C	0	0	0	0	0	0	0	0	0	0	0	0	0	0	NA	0	0	0	0	0	0	0	0	0	0	0	0	0	0	0	0	0	0	0	0	0	0	0	0	0	0	0	0	0	0	0
Bn-Scaffold000007-p5205704	A2	16580671	A/C	0	0	0	0	0	0	0	0	0	0	0	0	0	0	NA	0	0	1	0	0	0	0	0	0	1	0	0	0	0	0	0	0	0	0	0	0	NA	0	0	0	0	0	0	0	0	0
Bn-Scaffold000086-p59781	A2	16660211	C/T	1	1	1	1	1	1	1	1	1	1	1	1	1	1	NA	1	1	0	1	1	1	1	1	1	1	1	1	1	1	1	1	1	1	1	1	1	NA	1	1	1	1	1	1	1	1	1
Bn-Scaffold000086-p163318	A2	16763748	A/G	0	0	0	0	0	0	0	0	0	0	0	0	0	0	NA	0	0	1	0	0	0	0	0	0	0	0	0	0	0	0	0	0	0	0	0	0	NA	0	0	0	0	0	0	0	0	0
UQ07A0002941	A2	16809439	G/A	1	1	0	1	0	1	1	1	0	0	1	1	0	0	NA	1	1	0	1	1	1	1	1	1	1	1	1	0	1	1	1	1	1	1	1	0	1	0	1	1	1	1	1	0	1	1
Bn-Scaffold000086-p219967	A2	16820397	A/G	0	0	0	0	0	0	0	0	0	0	0	0	0	0	NA	0	0	1	0	0	0	0	0	0	0	0	0	0	0	0	0	0	0	0	0	0	NA	0	0	0	0	0	0	0	0	0
Bn-Scaffold000086-p311633	A2	16912063	T/C	0	0	0	0	0	0	0	0	0	0	0	0	0	0	NA	0	0	1	0	0	0	0	0	0	0	0	0	0	0	0	0	0	0	0	0	0	NA	0	0	0	0	0	0	0	0	0
Bn-Scaffold000086-p472863	A2	17073293	C/T	0	0	0	0	0	0	0	0	0	0	0	NA	0	0	NA	0	0	0	0	0	0	0	0	0	1	0	0	0	0	0	0	0	0	0	0	0	0	0	1	1	0	0	0	0	0	1
Bn-Scaffold000086-p1120638	A2	17721068	T/G	0	0	0	0	0	0	0	0	0	0	0	0	0	0	NA	0	0	1	0	0	0	0	0	0	0	0	0	0	NA	0	0	0	0	0	0	0	NA	0	0	0	0	0	0	0	0	0
Bn-Scaffold000036-p295804	A2	18031979	A/G	0	NA	0	0	0	0	0	0	0	0	0	0	NA	0	NA	0	0	0	0	0	0	0	0	0	0	0	0	0	0	0	0	0	0	0	0	0	0	0	0	0	0	0	0	0	0	0
Bn-Scaffold000036-p485582	A2	18221757	T/G	0	0	0	0	0	0	0	0	0	0	0	0	0	0	NA	0	0	0	0	0	0	0	0	0	0	0	NA	0	1	1	0	0	0	1	0	1	0	0	0	0	0	0	0	0	0	0
Bn-Scaffold000036-p622750	A2	18358925	G/A	1	1	1	1	1	1	1	1	1	1	1	1	1	1	NA	1	1	1	1	1	1	1	1	1	1	1	1	1	1	1	1	1	1	1	1	1	1	1	1	1	1	1	1	1	1	1
Bn-Scaffold000036-p773461	A2	18509636	T/C	0	0	0	0	0	0	0	0	0	0	0	0	0	0	NA	0	0	0	0	0	0	0	0	0	0	0	0	0	0	0	0	0	0	0	0	0	0	0	0	0	0	0	0	0	0	0
Bn-ctg7180014776274-p2374	A2	18984598	C/T	1	1	1	1	1	1	1	1	1	1	1	1	1	1	NA	1	1	1	1	1	1	1	1	1	1	1	1	1	1	1	1	1	1	1	1	1	1	1	1	1	1	1	1	1	1	1
Bn-Scaffold000036-p1347818	A2	19083993	G/T	0	0	0	0	1	0	1	0	0	0	0	NA	0	0	NA	0	0	1	0	0	0	0	0	0	1	0	0	0	0	0	0	0	0	0	0	0	0	0	1	1	0	0	NA	0	0	1
Bn-Scaffold000036-p1476203	A2	19212378	T/C	1	1	1	1	0	1	1	1	1	1	1	1	1	1	NA	1	1	0	1	1	1	1	1	1	0	1	1	1	1	1	1	1	1	1	1	1	1	1	1	1	1	1	1	1	1	1
Bn-Scaffold000036-p1581812	A2	19317987	A/C	0	0	0	0	0	0	1	0	0	0	0	0	0	0	NA	0	0	0	0	0	0	0	0	0	0	0	0	0	0	0	0	0	0	0	0	0	0	0	1	1	0	0	NA	0	0	1
Bn-Scaffold000036-p1683593	A2	19419768	G/A	1	1	1	1	1	1	0	1	1	1	1	1	1	1	NA	1	1	1	1	1	1	1	1	1	1	1	1	1	1	1	1	1	1	1	1	1	1	1	0	0	1	1	NA	1	1	0
Bn-Scaffold000036-p1694063	A2	19430238	G/A	1	1	1	1	1	1	1	1	1	1	1	1	1	1	NA	1	1	1	1	1	1	1	1	1	1	1	1	1	1	1	1	1	1	1	1	1	1	1	1	1	1	1	1	1	1	1
Bn-Scaffold000036-p1924263	A2	19660438	G/A	1	1	1	1	1	1	1	1	1	1	1	NA	1	1	NA	1	1	1	1	1	1	1	1	1	1	1	1	1	1	1	1	1	1	1	1	1	1	1	1	1	1	1	1	1	1	1
Bn-ctg7180014740039-p16324	A2	19693356	C/A	0	0	0	0	0	0	0	1	1	0	0	NA	1	0	NA	0	0	0	0	0	0	0	0	1	0	1	1	1	1	0	1	1	0	0	1	1	0	0	0	1	0	0	0	0	0	0
Bn-Scaffold000052-p168079	A2	19891833	A/G	1	0	1	1	0	1	1	0	1	0	1	1	0	0	NA	1	1	0	1	0	0	0	1	1	0	1	1	0	1	1	1	1	1	1	0	0	1	0	1	0	1	1	1	0	1	0
Bn-Scaffold000052-p336786	A2	20060540	A/G	0	0	0	0	0	0	0	0	0	0	0	0	0	0	NA	0	0	0	0	0	0	0	0	0	0	0	0	0	0	0	0	0	0	0	0	0	0	0	0	0	0	0	0	0	0	0
Bn-Scaffold000052-p437877	A2	20161631	T/C	1	0	1	1	1	1	1	1	1	0	1	NA	0	0	NA	1	1	1	1	0	0	1	1	1	0	0	1	1	1	0	0	1	1	0	1	1	1	1	1	0	1	1	1	1	0	0
Bn-Scaffold000085-p467236	A2	22006832	A/G	0	0	0	0	0	0	0	0	0	0	0	0	0	0	NA	0	0	0	0	0	0	0	0	0	0	0	0	0	0	0	0	0	0	0	0	0	0	0	0	0	0	0	0	0	0	0
Bn-Scaffold000085-p275466	A2	22198602	G/A	1	1	1	1	1	1	1	1	1	1	1	1	1	1	NA	1	1	1	1	1	1	1	1	1	1	1	1	1	1	1	1	1	1	1	1	1	1	1	1	1	1	1	1	1	1	1
Bn-Scaffold000085-p89356	A2	22384712	G/A	0	1	0	0	1	0	0	0	0	1	0	0	0	1	NA	0	0	1	0	1	1	0	0	0	1	0	0	0	0	0	0	0	0	0	0	0	0	0	0	1	0	0	0	0	0	1
Bn-ctg7180014760233-p6317	A2	22405371	G/A	0	0	1	1	1	1	1	1	0	1	1	1	1	1	NA	1	1	1	1	1	1	0	1	1	0	1	1	1	1	1	1	1	1	1	0	1	1	0	1	0	0	1	0	0	1	1
Bn-Scaffold000115-p232092	A2	22706259	C/T	1	0	1	1	1	1	1	1	1	1	1	1	1	1	NA	1	1	1	1	1	1	1	1	1	0	1	1	1	1	1	1	1	1	1	1	1	1	1	1	1	1	1	1	NA	1	1
Bn-Scaffold000115-p355893	A2	22830060	G/T	1	1	1	1	1	1	1	1	1	1	1	1	1	1	NA	1	1	1	1	1	1	1	1	1	0	1	1	1	1	1	1	1	1	1	1	1	1	1	1	1	1	1	1	1	1	1
Bn-Scaffold000031-p2026171	A2	23205664	T/C	0	0	0	0	0	0	0	0	0	0	0	0	NA	0	NA	0	0	0	0	0	0	0	0	0	1	0	0	NA	0	0	0	NA	0	0	0	0	0	0	0	0	0	0	0	0	0	0
Bn-Scaffold000031-p1823909	A2	23407926	A/G	0	0	0	0	0	0	0	0	0	0	0	0	0	0	NA	0	0	0	0	0	0	0	0	0	0	0	0	0	0	0	0	0	0	0	0	0	0	0	0	0	0	0	0	0	0	0
Bn-Scaffold000031-p1631546	A2	23600289	A/G	0	0	0	0	0	0	0	0	0	0	0	0	0	0	NA	0	0	0	0	0	0	0	0	0	0	0	0	0	0	0	0	0	0	0	0	0	0	0	0	0	0	0	0	0	0	0
Bn-Scaffold000031-p1464982	A2	23766853	G/A	0	1	0	0	0	0	0	0	0	0	NA	NA	0	1	NA	0	0	0	0	1	1	0	0	0	1	1	0	0	NA	NA	0	0	NA	NA	0	0	0	0	0	0	0	0	0	0	0	1
Bn-Scaffold000031-p1285264	A2	23946571	A/G	0	0	0	0	0	0	0	0	0	0	0	0	0	0	NA	0	0	0	0	0	0	0	0	0	0	0	0	0	0	0	0	0	0	0	0	0	0	0	0	0	0	0	0	0	0	0
Bn-Scaffold000031-p1172599	A2	24059236	T/C	0	0	0	0	0	0	0	0	0	0	0	0	0	0	NA	0	0	0	0	0	0	0	0	0	1	0	0	0	0	0	0	0	0	0	0	0	0	0	0	0	0	0	0	0	0	0
Bn-Scaffold000031-p829104	A2	24402731	T/C	1	0	1	1	1	1	1	0	1	1	1	1	1	0	NA	1	1	1	1	0	0	1	0	1	0	0	1	1	1	0	1	1	1	0	1	1	1	0	1	0	0	1	1	0	1	0
UQ02A0028199	A2	24413764	T/C	1	0	1	1	1	1	1	0	1	1	1	1	1	0	NA	1	1	1	1	0	0	1	0	1	0	0	1	1	1	0	1	1	1	0	1	1	1	0	1	0	0	1	NA	0	1	0
Bn-Scaffold000031-p674411	A2	24557424	C/T	1	1	1	1	1	1	1	1	1	1	1	1	1	1	NA	1	1	1	1	1	1	1	1	1	1	1	1	1	1	1	1	1	1	1	1	1	1	1	1	1	1	1	1	1	1	1
Bn-Scaffold000031-p378640	A2	24853195	G/T	1	0	1	1	1	1	1	1	1	1	1	1	1	0	NA	1	1	1	1	0	0	1	1	1	1	0	1	1	1	1	1	0	1	1	1	1	1	1	1	0	0	1	1	1	1	0
Bn-ctg7180014743014-p5599	A2	24900111	C/A	1	1	1	1	1	1	1	1	1	1	1	1	1	1	NA	1	1	1	1	1	1	1	1	1	1	1	1	1	1	1	0	1	1	1	1	1	1	NA	1	0	0	1	1	1	1	1
Bn-Scaffold000031-p289314	A2	24942521	T/C	0	1	1	0	0	1	0	0	0	0	0	NA	0	1	NA	0	0	1	0	1	1	0	0	0	0	1	0	0	0	0	0	1	0	0	0	0	0	1	0	1	1	0	0	1	0	1
Bn-Scaffold000031-p55909	A2	25175926	C/T	1	1	1	1	1	1	1	1	1	1	1	1	1	1	NA	1	1	1	1	1	1	1	1	1	1	1	1	1	1	0	1	1	1	0	1	1	1	1	1	1	1	1	1	1	1	1
Bn-Scaffold000065-p1231177	A2	25377516	C/T	1	1	1	1	1	1	1	1	1	1	1	1	1	1	NA	1	1	1	1	1	1	1	1	1	1	1	1	1	1	NA	1	1	1	NA	1	1	1	1	1	1	1	1	1	1	1	1
Bn-Scaffold000065-p953441	A2	25655252	T/C	0	0	1	1	0	1	1	1	1	1	1	1	1	0	NA	1	0	1	1	0	0	1	1	1	0	0	1	1	1	0	0	0	0	0	1	1	NA	1	1	0	0	1	0	1	1	0
Bn-Scaffold000065-p855928	A2	25752765	T/C	0	1	0	0	0	0	0	0	0	0	0	0	0	1	NA	0	1	0	0	1	1	0	0	0	1	1	0	0	0	0	0	1	1	0	0	0	NA	0	0	1	1	0	1	0	0	1
Bn-Scaffold000065-p751567	A2	25857126	G/A	0	1	1	1	0	1	1	1	1	1	1	1	1	1	NA	1	1	1	1	1	1	1	1	1	1	1	1	1	1	1	0	1	1	1	1	1	1	1	1	1	1	1	1	1	1	1
Bn-Scaffold000065-p489510	A2	26119183	T/C	0	0	0	0	0	0	0	0	0	0	0	0	0	0	NA	0	0	1	0	0	0	0	0	0	0	0	0	0	0	0	0	0	0	0	0	0	0	0	0	0	0	0	0	0	0	0
Bn-ctg7180014748062-p8451	A2	26195715	C/T	1	1	1	1	1	1	1	1	1	1	1	1	1	1	NA	1	1	1	1	1	1	1	1	1	1	1	1	1	1	1	1	1	1	1	1	1	1	1	1	1	1	1	1	1	1	1
Bn-Scaffold000078-p1032116	A2	26816014	T/C	1	1	1	1	1	1	1	1	0	1	0	1	1	1	NA	1	0	0	1	1	1	1	1	1	0	1	0	1	0	1	1	1	1	1	0	1	1	1	1	1	0	0	1	1	1	1
Bn-ctg7180014750065-p35439	A2	27073607	G/T	0	1	1	0	0	0	0	0	1	1	1	NA	1	1	NA	0	0	0	0	0	0	1	0	0	0	0	1	0	1	1	0	1	0	0	1	0	0	1	0	0	0	0	0	1	0	NA
Bn-Scaffold000078-p738417	A2	27109713	G/A	1	1	1	1	1	1	1	1	1	1	NA	1	1	1	NA	1	1	1	1	1	1	1	1	1	1	1	1	1	NA	1	1	1	1	1	1	0	1	1	1	1	1	1	1	1	1	1
Bn-Scaffold000078-p563742	A2	27284388	T/C	0	0	0	0	0	0	0	0	0	0	0	0	0	0	NA	0	0	0	0	0	0	0	0	0	0	0	0	0	0	0	0	0	0	0	0	0	0	0	0	0	0	0	0	0	0	0
Bn-Scaffold000078-p451015	A2	27397115	A/C	0	0	0	0	0	0	0	0	0	0	0	0	0	0	NA	0	0	0	0	0	0	0	0	0	0	0	0	0	0	0	0	0	0	0	0	0	0	0	0	0	0	0	0	0	0	0
BN059230-0201	A2	27832416	G/A	1	0	1	1	1	1	1	1	0	0	NA	1	NA	1	NA	1	1	0	1	1	1	0	1	1	1	1	NA	1	NA	1	0	NA	0	1	0	1	1	0	1	1	1	1	1	1	1	1
Bn-ctg7180014723250-p2513	A3	82956	G/A	0	0	1	1	1	1	0	1	0	0	1	NA	0	0	NA	1	1	1	1	0	0	0	0	0	1	1	0	0	1	0	0	1	0	0	1	0	1	0	1	1	1	1	1	0	1	1
Bn-Scaffold000005-p251828	A3	251828	T/G	0	0	0	0	0	0	0	0	0	0	0	NA	1	0	NA	0	0	0	1	0	0	0	0	0	0	1	0	0	0	0	0	0	0	0	1	0	1	0	0	0	0	0	0	0	0	0
Bn-Scaffold000005-p556519	A3	556519	T/C	0	0	0	0	1	0	0	0	0	0	0	NA	1	0	NA	0	0	0	1	0	0	0	0	0	0	1	0	1	0	0	0	0	0	0	1	0	1	0	0	0	0	0	0	0	0	0
Bn-Scaffold000005-p1543856	A3	1543856	A/G	0	0	0	0	0	0	0	0	0	0	0	0	0	0	NA	0	0	0	0	0	0	0	0	0	0	0	0	0	0	0	0	0	0	0	0	0	0	0	0	0	0	0	0	0	0	0
Bn-Scaffold000005-p1648376	A3	1648376	C/T	1	1	1	1	1	1	1	1	1	1	0	1	0	1	NA	1	1	1	1	1	1	0	0	1	1	1	0	1	NA	0	1	1	1	0	1	0	1	1	1	1	1	1	1	1	0	1
BN064513-0298	A3	1748875	A/G	0	0	1	1	0	0	1	1	0	0	0	0	0	0	NA	0	0	0	0	0	0	0	0	0	0	1	0	1	0	0	0	0	1	0	0	0	0	0	0	0	0	0	1	0	0	0
Bn-Scaffold000005-p2460839	A3	2460839	T/C	0	0	0	0	0	0	0	0	0	0	0	0	0	0	NA	0	0	0	0	0	0	0	0	0	0	0	0	0	0	0	0	0	0	0	0	0	0	0	0	0	0	0	0	0	0	0
Bn-Scaffold000005-p2551860	A3	2551860	C/T	1	1	0	0	NA	1	0	0	0	0	0	1	0	0	NA	1	1	1	0	0	0	0	1	1	1	0	0	0	1	0	0	0	1	1	0	0	0	1	1	1	1	1	0	1	0	0
BN054115-0054	A3	2852962	G/A	0	1	1	1	1	1	1	1	1	1	1	1	1	1	NA	1	1	0	1	1	1	1	1	1	0	1	1	1	1	1	1	1	1	1	0	1	1	1	1	1	1	1	1	1	1	1
Bn-Scaffold000005-p2884929	A3	2884929	T/C	0	0	0	0	0	0	0	0	1	1	1	0	1	1	NA	0	0	0	0	0	0	1	0	0	0	0	1	0	1	1	0	0	NA	0	0	0	0	0	0	NA	0	NA	0	0	1	0
Bn-Scaffold000005-p3063089	A3	3063089	G/T	1	1	1	1	1	1	1	1	1	1	1	1	1	1	NA	1	1	1	1	1	1	1	1	1	0	1	1	1	1	1	1	1	1	1	1	1	1	1	1	1	1	1	1	1	1	1
Bn-Scaffold000005-p3159532	A3	3159532	G/T	1	1	1	1	1	1	1	1	1	1	1	1	1	1	NA	1	1	1	1	1	1	1	1	1	0	1	1	1	1	1	1	1	1	1	1	1	1	1	1	1	1	1	1	1	1	1
snp_BGA_4540	A3	3276018	T/G	0	0	0	0	0	0	0	0	0	0	0	0	0	0	NA	0	0	0	0	0	0	0	0	0	0	0	0	0	0	0	0	0	0	0	0	0	0	0	0	0	0	0	0	0	0	0
Bn-Scaffold000005-p3367474	A3	3367474	G/A	1	1	1	1	1	1	1	1	NA	NA	NA	1	1	1	NA	1	1	1	1	1	1	NA	1	1	0	1	0	NA	0	1	1	1	1	1	1	1	1	1	1	1	1	1	1	1	0	1
Bn-ctg7180014738384-p11259	A3	3384018	A/G	0	0	0	0	1	0	0	0	0	0	0	0	0	0	NA	0	0	1	0	0	0	0	0	0	1	0	1	0	1	0	0	0	0	1	1	0	0	0	0	1	1	0	0	0	1	0
Bn-Scaffold000005-p3862302	A3	3862302	G/A	1	1	1	1	1	1	1	1	1	1	1	1	1	1	NA	1	1	1	1	1	1	1	1	1	1	0	1	1	1	1	1	1	1	1	1	1	1	1	1	1	1	1	1	1	1	1
Bn-Scaffold000005-p3961277	A3	3961277	T/C	0	0	0	0	0	0	0	0	1	0	1	NA	0	0	NA	0	0	0	0	0	0	1	0	0	1	0	1	1	1	0	0	0	0	0	0	0	0	0	0	0	0	0	0	0	0	0
Bn-ctg7180014757763-p8235	A3	4226246	G/A	1	0	1	1	1	0	1	1	1	1	1	1	1	1	NA	1	1	0	1	1	1	1	1	1	1	1	0	1	1	1	1	1	1	1	0	1	1	1	1	1	1	1	1	1	0	1
Bn-Scaffold000005-p4372289	A3	4372289	A/G	0	0	0	0	0	0	0	0	0	0	0	0	0	0	NA	0	0	0	0	0	0	0	0	0	0	0	0	0	0	0	0	0	0	0	0	0	0	0	0	0	0	0	0	0	0	0
Bn-Scaffold000005-p4438673	A3	4438673	T/C	0	0	0	0	0	0	0	0	0	0	0	0	0	0	NA	0	0	0	0	0	0	0	0	0	0	0	0	0	0	0	0	0	0	0	0	0	0	0	0	0	0	0	0	0	0	0
Bn-Scaffold000005-p4561883	A3	4561883	T/C	0	0	0	0	0	0	0	0	0	1	1	NA	0	0	NA	0	0	0	0	0	0	0	0	0	1	1	0	0	1	1	0	0	1	0	0	1	0	0	0	0	0	0	0	0	1	0
Bn-Scaffold000005-p4878239	A3	4878239	G/T	NA	0	0	0	1	0	0	0	1	1	1	1	1	1	NA	0	0	0	0	1	1	1	0	1	1	0	1	1	1	0	1	1	1	NA	1	NA	NA	1	0	1	0	1	0	1	0	0
Bn-Scaffold000005-p4965702	A3	4965702	C/T	1	1	1	1	1	1	1	0	1	1	1	1	1	1	NA	1	0	1	1	1	1	1	0	1	1	0	1	1	1	0	1	1	0	0	1	0	1	1	1	0	0	1	1	1	1	1
Bn-Scaffold000005-p5062800	A3	5062800	C/T	1	1	1	1	0	1	1	1	1	0	1	NA	0	0	NA	1	1	1	1	0	0	1	1	0	1	NA	1	1	1	NA	NA	0	NA	1	1	0	1	NA	1	NA	1	1	1	0	0	1
Bn-Scaffold000005-p5170509	A3	5170509	G/A	1	1	1	1	1	1	1	1	0	1	0	NA	1	1	NA	1	1	1	1	1	1	0	1	1	1	1	0	0	0	1	1	1	1	1	1	1	1	1	1	1	1	0	1	1	1	1
Bn-Scaffold000005-p5267644	A3	5267644	T/G	0	0	0	0	0	0	0	0	0	0	0	NA	0	0	NA	0	0	0	0	0	0	0	0	0	0	0	0	1	0	0	0	0	0	0	0	0	0	0	0	0	0	0	0	0	0	0
Bn-Scaffold000064-p48471	A3	5468447	C/T	1	1	1	1	1	1	1	1	1	1	1	1	1	1	NA	1	1	1	1	1	1	1	1	1	1	1	1	1	1	1	1	1	0	1	1	1	1	1	1	0	1	1	1	1	1	1
UQ03A0033828	A3	5568139	G/A	0	1	1	1	1	1	1	1	1	1	1	1	1	1	NA	1	1	1	1	1	1	1	1	1	0	1	1	NA	1	1	1	1	0	1	1	1	1	1	1	0	1	1	1	1	1	1
Bn-Scaffold000064-p374951	A3	5794927	T/C	0	0	0	0	0	0	0	0	0	0	0	NA	0	0	NA	0	0	0	0	0	0	0	0	0	0	0	0	1	0	0	0	0	0	0	0	0	0	0	0	0	0	0	0	0	0	0
Bn-Scaffold000064-p460033	A3	5880009	A/G	0	0	0	0	0	0	0	0	1	0	1	1	1	0	NA	0	0	0	0	0	0	1	0	0	1	0	1	1	1	1	0	0	0	0	0	1	0	1	0	1	0	1	0	1	1	0
Bn-Scaffold000064-p553605	A3	5973581	G/A	1	0	0	0	0	0	0	0	1	0	1	1	1	0	NA	0	0	0	0	0	0	1	0	0	1	0	1	1	1	1	0	0	1	0	0	1	0	1	0	1	0	1	0	1	1	0
Bn-Scaffold000064-p619126	A3	6039102	G/A	1	1	1	1	1	1	1	1	1	1	0	NA	0	1	NA	1	1	1	1	1	NA	1	1	1	1	1	1	1	0	0	1	1	0	1	1	0	1	0	1	0	1	0	1	0	0	1
Bn-Scaffold000064-p806480	A3	6226456	A/G	0	0	0	0	0	0	0	0	0	0	0	NA	0	0	NA	0	0	0	0	0	0	0	0	0	0	0	0	0	0	0	0	0	1	0	0	0	0	0	0	0	0	0	0	0	0	0
Bn-Scaffold000064-p911393	A3	6331369	G/A	1	1	1	1	1	1	1	1	0	1	1	1	1	1	NA	1	1	1	1	1	1	0	1	1	1	1	0	1	1	1	1	1	1	1	1	1	1	1	1	1	1	1	1	1	1	1
p5_893_snp20	A3	6414568	G/A	1	1	1	1	1	1	1	1	1	1	1	NA	1	1	NA	1	1	1	1	1	1	0	1	1	1	1	0	1	1	1	1	1	1	1	1	1	1	1	1	1	1	1	1	1	1	1
Bn-Scaffold000064-p1041838	A3	6461814	G/A	1	0	1	1	0	0	1	1	1	1	1	1	0	1	NA	1	1	0	1	0	0	1	1	1	0	1	0	1	0	1	1	0	1	0	0	1	1	1	1	1	0	1	1	1	1	1
Bn-Scaffold000064-p1252790	A3	6672766	C/A	1	1	1	1	1	1	1	1	1	1	1	NA	1	1	NA	1	1	1	1	1	1	0	1	1	0	1	0	1	1	1	1	1	0	1	1	1	1	1	1	0	1	1	1	1	1	1
Bn-Scaffold000064-p1352077	A3	6772053	T/C	1	1	1	1	0	1	1	1	1	1	1	NA	1	1	NA	1	1	1	1	1	1	0	1	1	0	1	0	1	1	1	1	1	0	1	1	1	1	1	1	1	1	1	1	1	1	1
Bn-Scaffold000039-p65653	A3	6864727	C/T	1	1	1	1	1	1	1	1	1	1	1	1	1	1	NA	1	1	1	1	1	1	1	1	1	1	1	1	1	1	1	1	1	0	1	1	1	1	1	1	1	1	1	1	1	1	1
Bn-Scaffold000039-p178608	A3	6977682	C/T	1	1	1	1	0	1	1	1	1	1	1	1	1	1	NA	1	1	1	1	1	1	0	1	1	1	1	0	1	1	1	1	1	0	1	1	1	1	1	1	1	1	1	1	1	1	1
Bn-Scaffold000039-p253491	A3	7052565	T/C	1	1	1	1	1	1	1	1	1	1	1	1	1	1	NA	1	1	1	1	1	1	1	1	1	1	1	1	1	1	1	1	1	0	1	1	1	1	1	1	1	1	1	1	1	1	1
Bn-Scaffold000039-p485132	A3	7284206	C/T	0	0	0	0	0	0	0	0	1	0	1	NA	1	0	NA	0	0	0	0	0	0	0	0	0	0	0	0	1	1	1	1	0	0	0	0	1	0	1	0	0	0	1	0	1	1	0
Bn-Scaffold000039-p582897	A3	7381971	C/T	1	1	1	1	0	1	1	1	0	1	0	NA	0	1	NA	1	1	1	1	1	1	0	1	1	0	1	0	0	0	1	0	1	0	1	1	0	1	0	1	1	1	0	1	0	0	1
Bn-Scaffold000039-p674225	A3	7473299	A/G	1	1	1	1	1	1	1	1	1	1	0	1	1	1	NA	1	1	1	1	1	1	0	1	1	0	1	0	1	1	0	1	1	0	1	1	1	1	1	1	1	1	1	1	1	1	1
Bn-Scaffold000039-p777722	A3	7576796	C/T	0	1	1	1	1	1	1	1	1	1	0	1	1	1	NA	1	1	1	1	1	1	0	1	1	0	1	0	1	1	1	1	1	1	1	1	1	1	1	1	1	1	1	1	1	1	1
Bn-Scaffold000039-p989874	A3	7788948	G/A	1	1	1	1	0	1	1	1	0	1	1	NA	0	1	NA	0	1	1	1	1	1	1	0	1	1	1	1	0	0	1	0	1	0	1	1	1	1	0	1	1	0	0	1	0	0	1
BN097057-0370	A3	7836846	C/T	0	0	0	0	0	0	0	0	0	0	1	0	1	0	NA	0	0	0	0	0	0	1	0	0	1	0	1	0	0	0	0	0	1	0	0	0	1	0	0	0	0	0	0	0	0	0
Bn-Scaffold000039-p1077132	A3	7876206	C/T	1	1	1	1	1	1	1	1	1	1	1	1	1	1	NA	1	1	1	1	1	1	1	1	1	1	1	1	1	1	1	1	1	0	1	1	1	1	1	1	1	1	1	1	1	1	1
Bn-Scaffold000039-p1379656	A3	8178730	A/C	1	1	1	1	0	1	1	1	0	1	1	0	0	1	NA	0	1	1	1	1	1	0	0	1	0	1	0	0	0	0	1	1	1	1	1	0	NA	0	1	1	1	0	1	0	0	1
Bn-Scaffold000039-p1480725	A3	8279799	C/T	1	1	1	1	1	1	1	1	1	1	1	1	0	1	NA	1	1	1	1	1	1	0	1	1	0	1	0	1	1	1	1	1	0	1	1	1	0	1	1	0	1	1	1	1	1	1
Bn-Scaffold000039-p1570611	A3	8369685	G/A	1	1	1	1	1	1	1	1	1	1	1	NA	NA	1	NA	1	1	1	1	1	1	1	1	1	1	1	1	1	1	0	1	1	0	1	1	1	1	1	1	1	1	1	1	1	1	1
Bn-Scaffold000039-p1656291	A3	8455365	C/T	1	1	1	1	1	1	1	1	1	1	1	NA	0	1	NA	1	1	1	1	1	1	0	1	1	0	1	0	1	1	0	1	1	1	1	1	0	0	1	1	1	1	1	1	1	1	1
Bn-Scaffold000039-p1760720	A3	8559794	T/G	0	0	0	0	0	0	0	0	0	0	0	0	1	0	NA	0	0	0	0	0	0	1	0	0	0	0	1	0	0	0	0	0	1	0	0	0	1	0	0	0	0	0	0	0	0	0
Bn-Scaffold000001-p29860	A3	8801519	G/T	1	1	1	1	1	1	1	1	1	1	1	1	1	1	NA	1	1	1	1	1	1	1	1	1	0	1	1	1	1	1	1	1	0	1	1	1	1	1	1	0	1	1	1	1	1	1
Bn-Scaffold000001-p216161	A3	8987820	G/A	1	1	1	1	1	1	1	1	1	1	1	1	NA	1	NA	NA	1	1	1	NA	NA	1	NA	NA	1	0	1	1	1	1	1	NA	0	1	1	NA	NA	1	1	1	1	1	1	1	1	1
Bn-Scaffold000001-p322040	A3	9093699	T/G	0	0	0	0	0	0	0	0	0	0	0	0	0	0	NA	0	0	0	0	0	0	0	0	0	0	0	0	0	0	0	0	0	1	0	0	0	0	0	0	0	0	0	0	0	0	0
Bn-Scaffold000001-p403718	A3	9175377	G/T	0	0	0	0	1	0	0	0	1	1	0	NA	0	1	NA	0	0	0	0	0	0	1	0	0	0	1	1	1	1	1	1	0	0	0	0	1	0	1	0	1	0	1	0	1	1	0
Bn-ctg7180014735282-p5152	A3	9319526	T/C	1	1	1	1	1	1	1	1	1	1	1	1	0	1	NA	0	1	1	1	0	0	1	0	0	0	1	1	1	1	1	1	0	0	1	1	0	0	1	1	1	1	1	1	1	1	1
Bn-Scaffold000001-p652573	A3	9424232	T/G	0	0	0	0	0	0	0	0	0	0	0	0	0	0	NA	0	0	0	0	0	0	0	0	0	0	0	0	0	0	0	0	0	0	0	0	0	0	0	0	0	0	0	0	0	0	0
Bn-ctg7180014746291-p9306	A3	9536501	T/C	1	1	1	1	1	1	1	1	1	0	1	NA	1	0	NA	0	1	1	1	0	0	1	1	0	0	1	1	1	1	1	0	1	1	0	1	1	1	1	1	0	1	1	1	1	0	1
Bn-Scaffold000001-p1111474	A3	9883133	T/C	0	0	0	0	0	0	0	0	0	0	0	0	0	0	NA	0	0	0	0	0	0	0	0	0	1	0	0	0	0	0	0	0	1	0	0	0	0	0	0	0	0	0	0	0	0	0
Bn-ctg7180014773301-p4933	A3	9995441	C/T	0	1	1	1	1	1	1	1	1	1	1	0	1	1	NA	1	0	1	1	1	1	1	1	1	1	0	1	0	1	1	1	1	0	1	1	0	1	1	1	1	1	1	1	1	0	1
Bn-Scaffold000001-p1237314	A3	10008973	T/G	0	0	0	0	0	0	0	0	0	0	0	0	0	0	NA	0	0	0	0	0	0	0	0	0	0	0	0	0	0	0	0	0	1	0	0	0	0	0	0	NA	0	0	0	0	0	0
Bn-Scaffold000001-p1375493	A3	10147152	C/T	1	0	1	1	0	1	1	1	0	0	1	NA	0	0	NA	0	1	1	1	0	0	0	0	0	0	1	0	0	0	1	0	0	0	1	1	0	0	0	1	0	1	0	1	0	0	1
Bn-Scaffold000001-p1513654	A3	10285313	A/G	0	1	0	0	0	0	0	0	0	0	0	0	1	0	NA	1	0	0	0	1	1	1	1	1	0	0	1	0	1	0	0	1	1	0	0	1	1	0	0	0	0	1	0	0	0	0
Bn-Scaffold000001-p1618587	A3	10390246	A/G	0	0	0	0	1	0	0	0	1	1	0	NA	0	1	NA	0	0	0	0	0	0	0	0	0	0	0	0	1	0	0	0	0	0	0	0	0	0	1	0	0	0	0	0	1	1	0
Bn-Scaffold000001-p1755819	A3	10527478	A/G	0	0	0	0	0	0	0	0	0	0	0	0	0	0	NA	0	0	0	0	0	0	0	0	0	0	0	0	0	0	1	0	0	0	1	0	0	0	0	0	0	0	0	0	0	0	0
Bn-Scaffold000001-p1811880	A3	10583539	G/A	0	1	0	0	0	0	0	0	0	0	1	0	1	0	NA	1	0	0	0	1	1	1	1	1	1	1	1	0	1	1	1	1	1	1	0	1	1	0	0	0	1	1	0	0	0	0
Bn-Scaffold000001-p2025747	A3	10797406	C/A	1	1	1	1	0	1	1	1	0	0	1	0	1	0	NA	1	1	1	1	1	1	1	1	1	1	0	1	0	1	0	0	1	1	0	1	1	1	0	1	1	1	1	1	0	0	1
BN056587-0112	A3	11163624	T/C	1	1	1	1	1	1	1	1	1	1	1	1	1	1	NA	1	1	1	1	1	1	1	1	1	0	1	1	1	1	0	1	1	1	0	1	1	1	1	1	1	0	1	1	1	1	1
Bn-Scaffold000001-p2504520	A3	11276179	A/G	0	0	0	0	0	0	0	0	0	0	0	0	0	0	NA	0	0	0	0	0	0	0	0	0	0	0	0	0	0	0	1	0	0	0	0	0	0	0	0	0	0	0	0	0	0	0
Bn-ctg7180014747665-p3201	A3	11279606	G/A	0	1	0	1	1	1	1	1	0	0	1	NA	1	0	NA	1	1	1	0	1	1	1	1	1	1	0	0	1	0	1	1	1	0	1	1	0	1	1	1	1	1	1	1	1	1	1
Bn-Scaffold000001-p2729954	A3	11501613	G/T	1	1	1	1	NA	1	1	1	NA	NA	1	1	1	1	NA	1	1	1	1	1	1	1	1	1	0	1	1	NA	1	0	1	NA	1	0	1	1	1	NA	1	1	0	1	1	NA	NA	1
Bn-Scaffold000001-p2816615	A3	11588274	T/G	0	0	0	0	0	0	0	0	0	0	0	0	0	0	NA	0	0	0	0	0	0	0	0	0	0	0	0	0	0	0	1	0	0	0	0	0	0	0	0	0	0	0	0	0	0	0
p5_8905_snp21	A3	11883505	G/A	1	1	1	1	1	1	1	1	1	1	1	1	1	1	NA	1	1	1	1	1	1	1	1	1	1	1	1	1	1	1	1	1	1	1	1	1	1	1	1	1	1	1	1	1	1	1
Bn-Scaffold000001-p3422483	A3	12194142	G/T	1	1	1	1	0	1	1	1	0	0	1	NA	1	1	NA	1	1	1	1	1	1	1	1	1	1	1	1	0	1	1	0	0	1	1	0	1	1	0	1	1	1	1	1	0	0	1
Bn-Scaffold000001-p3536602	A3	12308261	A/G	0	0	0	0	0	0	0	0	0	0	0	0	0	0	NA	0	0	0	0	0	0	0	0	0	1	1	0	0	0	0	0	0	0	0	0	0	0	0	0	0	1	0	0	0	0	0
Bn-ctg7180014746306-p3142	A3	12352895	G/A	1	1	1	1	1	1	1	1	1	1	1	1	1	1	NA	1	1	1	1	1	1	1	1	1	1	1	1	1	1	1	1	1	1	1	1	1	1	1	1	1	1	1	1	1	1	1
Bn-Scaffold000001-p3623766	A3	12395425	A/G	0	0	0	0	1	0	0	0	1	1	0	NA	0	0	NA	0	0	0	0	0	0	0	0	0	0	0	0	1	0	0	0	1	0	0	1	0	0	1	0	0	0	0	0	1	0	0
Bn-Scaffold000001-p3722291	A3	12493950	G/A	1	1	1	1	0	1	1	1	0	0	1	NA	1	1	NA	1	1	1	1	1	1	1	1	1	1	1	1	0	1	1	0	0	1	1	0	1	1	0	1	1	1	1	1	0	1	1
Bn-Scaffold000001-p3813650	A3	12585309	T/C	1	1	1	1	0	1	1	1	0	0	1	NA	1	1	NA	1	1	1	1	1	1	1	1	1	0	1	1	0	1	1	0	0	1	1	0	1	1	0	1	0	0	1	1	0	1	1
Bn-Scaffold000001-p3886601	A3	12658260	G/T	0	0	0	0	1	0	0	0	1	1	0	NA	0	0	NA	0	0	0	0	0	0	0	0	0	1	0	0	1	0	0	0	1	0	0	1	0	0	1	0	1	1	0	0	1	0	0
Bn-Scaffold000001-p4026825	A3	12798484	G/A	1	1	1	1	0	1	1	1	0	0	1	NA	1	1	NA	1	1	1	1	1	1	1	1	1	1	1	1	0	1	1	0	0	1	1	0	1	1	0	1	1	1	1	1	0	1	1
Bn-Scaffold000001-p4121398	A3	12893057	C/T	0	0	0	0	0	0	0	0	0	0	0	0	0	0	NA	0	0	0	0	0	0	0	0	0	0	1	0	0	0	0	1	0	0	0	0	0	0	0	0	1	1	0	0	0	0	0
Bn-Scaffold000001-p4222191	A3	12993850	T/C	1	0	1	1	1	1	1	1	1	1	1	NA	0	0	NA	0	1	1	1	0	0	0	0	0	0	0	0	1	0	1	1	1	1	1	1	0	1	1	1	0	0	0	1	1	0	1
Bn-Scaffold000001-p4325276	A3	13096935	C/A	0	1	0	0	0	0	0	0	0	0	0	NA	1	1	NA	1	0	0	0	1	1	1	1	1	1	0	1	0	1	0	1	0	0	0	0	1	0	0	0	1	1	1	0	0	1	0
snp_BGA_201	A3	13142322	A/C	0	0	0	0	0	0	0	0	1	0	1	0	0	0	NA	0	0	1	0	0	0	0	1	0	0	1	1	0	1	1	0	0	0	1	0	0	0	0	0	0	0	0	0	0	1	0
Bn-Scaffold000001-p4462355	A3	13234014	A/G	1	0	1	1	0	1	1	1	0	0	1	0	0	0	NA	0	1	1	1	0	0	0	0	0	0	0	0	0	0	0	1	0	1	0	0	0	1	0	1	1	1	0	1	0	0	1
Bn-Scaffold000001-p4517904	A3	13289563	G/A	1	1	1	1	0	1	1	1	0	0	1	0	0	0	NA	0	1	1	1	0	0	0	0	0	0	1	0	0	0	1	1	0	1	1	0	0	1	0	1	1	1	0	1	0	0	1
Bn-Scaffold000001-p4720036	A3	13491695	C/T	1	1	1	0	0	1	1	0	0	0	1	NA	0	0	NA	0	1	1	1	0	0	0	0	0	0	1	0	0	0	0	1	0	1	1	0	0	1	0	1	1	1	0	1	0	0	1
Bn-Scaffold000001-p4826866	A3	13598525	G/A	1	1	1	0	0	1	1	0	0	0	1	NA	1	1	NA	1	1	1	1	1	1	1	1	1	1	0	1	0	1	1	0	0	1	1	0	1	1	0	1	1	1	1	1	0	0	1
Bn-Scaffold000001-p4925450	A3	13697109	G/T	0	0	0	0	0	0	0	0	0	0	0	0	0	0	NA	0	0	0	0	0	0	0	0	0	0	1	0	0	0	1	1	0	0	0	0	0	0	0	0	1	1	0	0	0	0	0
Bn-Scaffold000001-p5007128	A3	13778787	T/G	1	1	1	1	1	1	1	1	1	1	1	1	1	1	NA	1	1	1	1	1	1	1	1	1	1	0	1	1	1	1	0	1	1	1	1	1	1	1	1	0	0	1	1	1	1	1
Bn-Scaffold000001-p5134833	A3	13906492	A/G	0	0	0	1	1	0	0	1	1	1	0	NA	0	0	NA	0	0	0	0	0	0	0	0	0	0	0	0	1	0	0	0	1	0	0	1	0	0	1	0	0	0	0	0	1	1	0
Bn-Scaffold000001-p5228040	A3	13999699	A/G	0	0	0	0	0	0	0	0	0	0	0	0	0	0	NA	0	0	0	0	0	0	0	0	0	0	0	0	0	0	0	0	0	0	0	0	0	0	0	0	0	0	0	0	0	0	0
Bn-ctg7180014753236-p9577	A3	14164241	A/C	0	0	0	1	1	0	0	0	1	1	1	NA	1	1	NA	1	0	0	0	1	1	1	1	1	0	1	1	1	1	0	1	1	0	0	1	0	0	1	0	0	0	1	0	1	1	0
Bn-Scaffold000001-p5444959	A3	14216618	G/A	0	0	0	1	1	0	0	0	1	1	0	NA	0	0	NA	0	0	0	0	0	0	0	0	0	1	1	0	1	0	0	1	1	0	0	1	0	0	1	0	1	1	0	0	1	1	0
Bn-Scaffold000001-p5529580	A3	14301239	T/G	0	0	0	0	0	0	0	0	0	0	1	0	1	1	NA	1	0	0	0	1	1	1	1	1	0	0	1	0	1	1	0	0	0	0	0	0	0	0	0	0	0	1	0	0	0	0
Bn-Scaffold000001-p5628313	A3	14399972	G/A	1	1	1	1	1	1	1	1	1	1	1	1	1	1	NA	1	1	1	1	1	1	1	1	1	0	0	1	1	1	1	0	1	1	1	1	1	1	1	1	0	0	1	1	1	1	1
Bn-Scaffold000001-p5736246	A3	14507905	T/C	0	0	0	0	0	0	0	0	0	0	1	0	1	1	NA	1	1	0	0	0	0	1	1	1	0	0	1	0	1	1	0	0	0	0	0	0	0	0	0	1	0	0	0	0	0	0
snp_BGA_388	A3	14537210	A/G	0	0	0	0	0	0	0	0	0	0	1	0	1	1	NA	1	1	0	0	0	0	1	1	1	0	0	1	0	1	1	1	0	0	0	0	0	0	0	0	1	0	0	0	0	0	0
Bn-Scaffold000001-p5840893	A3	14612552	G/T	0	0	1	1	1	1	1	0	0	1	1	1	1	1	NA	1	1	0	1	0	0	1	1	1	1	0	1	1	1	1	1	1	1	0	1	0	1	0	0	1	1	0	0	0	1	1
Bn-Scaffold000001-p5924837	A3	14696496	G/A	1	1	1	1	1	1	1	1	1	1	0	NA	0	0	NA	0	0	1	1	0	0	0	0	0	1	0	0	1	0	1	1	1	1	1	1	1	1	1	1	0	1	0	1	1	1	1
Bn-Scaffold000001-p6062109	A3	14833768	C/T	0	0	1	1	1	1	1	0	0	1	0	NA	0	0	NA	0	0	0	1	0	0	0	0	0	1	0	0	1	0	0	1	1	1	0	1	0	1	0	0	0	0	0	0	0	1	1
Bn-Scaffold000001-p6120526	A3	14892185	A/C	0	0	0	0	0	0	0	0	0	0	0	0	1	0	NA	1	1	0	0	0	0	0	0	1	0	0	0	0	0	1	0	0	0	0	0	0	0	0	0	0	0	0	0	0	0	0
Bn-Scaffold000001-p6230706	A3	15002365	T/C	1	1	0	0	0	0	0	1	1	0	0	0	1	0	NA	0	1	1	0	0	0	0	0	0	0	1	0	0	0	0	0	0	0	1	0	1	0	1	1	0	0	0	1	1	0	0
Bn-Scaffold000001-p6335544	A3	15107203	A/C	1	1	0	0	0	0	0	1	1	0	0	0	1	0	NA	0	1	1	0	NA	NA	0	0	0	0	0	0	0	0	0	NA	0	0	1	0	1	0	1	1	0	0	0	1	1	0	0
Bn-Scaffold000001-p6427048	A3	15198707	G/T	1	1	1	1	1	1	1	1	1	1	1	1	1	1	NA	1	1	1	1	1	1	1	1	1	1	0	1	1	1	1	1	1	1	1	1	1	1	1	1	1	1	1	1	1	1	1
Bn-Scaffold000001-p6494133	A3	15265792	T/C	0	0	0	0	0	0	0	0	0	0	0	NA	0	0	NA	0	0	0	0	1	1	0	0	0	1	1	0	0	0	0	1	0	0	0	0	0	0	0	0	0	0	1	0	0	0	0
Bn-Scaffold000001-p6628023	A3	15399682	T/C	1	1	0	0	0	0	0	1	1	0	0	0	1	0	NA	0	1	1	0	0	0	0	0	0	0	1	0	0	0	0	1	0	0	1	0	1	0	1	1	0	0	0	1	1	0	0
Bn-Scaffold000001-p6836481	A3	15608140	C/T	1	1	1	1	1	1	NA	0	NA	NA	1	NA	1	NA	NA	1	NA	NA	NA	1	1	NA	1	1	0	1	1	NA	NA	1	1	NA	1	1	1	1	1	1	1	1	1	1	1	1	1	1
Bn-Scaffold000001-p6938116	A3	15709775	A/C	1	1	1	1	1	1	1	0	1	0	0	NA	0	0	NA	0	0	1	1	0	0	0	0	0	0	0	0	1	0	0	1	1	1	1	1	1	1	1	1	0	0	0	1	1	0	1
Bn-Scaffold000001-p7135431	A3	15907090	A/C	1	1	0	0	0	0	0	0	1	0	0	NA	0	0	NA	0	0	1	0	1	1	0	0	0	1	0	0	0	0	0	0	0	0	1	0	0	0	1	1	0	0	0	1	1	0	1
Bn-Scaffold000001-p7224991	A3	15996650	A/G	1	1	0	0	0	0	0	0	1	1	1	0	1	1	NA	1	1	1	0	0	0	1	1	1	0	1	1	0	1	1	0	0	0	1	0	0	0	1	1	0	1	0	1	1	1	1
Bn-Scaffold000001-p7414263	A3	16185922	A/C	1	1	0	0	0	0	0	0	1	1	1	NA	1	1	NA	1	1	1	0	1	1	1	1	1	0	1	1	0	1	1	0	0	0	1	0	0	0	1	1	0	1	0	1	1	1	1
BN041653-0283	A3	16287954	T/C	0	0	0	0	0	0	0	0	0	0	0	0	0	0	NA	1	0	0	0	0	1	0	0	1	0	0	0	0	0	0	0	0	0	0	0	0	0	0	0	0	0	0	0	0	0	0
Bn-ctg7180014762511-p1589	A3	16300638	T/G	1	0	1	0	0	0	0	0	0	1	0	0	1	1	NA	0	0	1	1	0	0	1	0	0	0	0	0	1	0	1	0	0	1	1	0	1	0	1	0	0	0	0	0	0	0	0
Bn-Scaffold000001-p7637910	A3	16409569	C/T	1	1	1	1	1	1	1	1	1	1	1	1	1	1	NA	0	1	1	1	0	0	1	1	0	0	1	1	1	1	1	1	1	1	1	1	1	1	1	1	0	1	0	1	1	1	1
Bn-Scaffold000001-p7732026	A3	16503685	A/C	1	1	0	0	0	1	0	1	1	1	1	NA	1	1	NA	0	1	1	0	1	0	1	1	0	0	1	1	0	1	1	0	0	0	1	0	0	0	1	1	0	1	0	1	1	1	1
Bn-Scaffold000001-p7837403	A3	16609062	T/C	1	1	0	0	0	1	0	1	1	1	1	NA	1	1	NA	0	1	1	0	0	0	1	1	0	0	1	1	0	1	1	0	0	0	1	0	0	0	1	1	0	1	0	1	1	1	1
Bn-Scaffold000001-p8267307	A3	17038966	T/C	0	0	1	1	1	1	1	0	0	0	0	NA	0	0	NA	0	0	0	1	0	0	0	0	0	0	1	0	1	0	0	1	1	0	0	1	1	1	0	0	0	0	0	0	0	0	0
Bn-Scaffold000001-p8444382	A3	17216041	C/T	1	1	0	0	0	0	0	0	1	1	1	NA	1	1	NA	1	1	1	1	1	1	1	1	1	1	0	1	0	1	1	0	0	1	1	0	0	1	1	1	1	1	1	1	1	1	1
Bn-Scaffold000001-p8528802	A3	17300461	G/A	1	1	0	0	0	0	0	0	1	1	1	NA	1	1	NA	1	1	1	1	1	1	1	1	1	1	1	1	0	1	1	0	0	1	1	0	0	1	1	1	1	1	1	1	1	1	1
Bn-Scaffold000001-p8844866	A3	17616525	T/C	0	0	0	0	0	0	0	0	0	0	0	0	0	0	NA	0	0	0	0	0	0	0	0	0	1	0	0	0	0	0	0	0	0	0	0	0	0	0	0	0	0	0	0	0	0	0
Bn-Scaffold000001-p8938920	A3	17710579	G/A	1	1	1	1	1	1	1	1	1	1	1	1	1	1	NA	1	1	1	1	1	1	1	1	1	1	1	1	1	1	1	1	1	1	1	1	1	1	1	1	1	1	1	1	1	1	1
Bn-Scaffold000001-p9169760	A3	17941419	G/T	1	1	1	1	1	1	1	0	1	1	1	1	1	1	NA	1	1	1	1	1	1	1	1	0	1	1	1	1	1	1	1	1	1	1	1	1	1	1	1	1	1	1	1	1	1	1
Bn-Scaffold000001-p9283934	A3	18055593	A/C	0	0	0	0	0	0	0	0	0	0	0	0	0	0	NA	0	0	0	0	0	0	0	0	0	0	0	0	0	0	0	0	0	0	0	0	0	0	0	0	0	0	0	0	0	0	0
Bn-Scaffold000001-p9561564	A3	18333223	C/A	1	1	1	1	1	1	1	1	1	1	1	1	1	1	NA	1	1	1	1	1	1	1	1	1	1	1	1	1	1	1	1	1	1	1	1	1	1	1	1	1	1	1	1	1	1	1
Bn-Scaffold000001-p9859347	A3	18631006	G/T	1	1	1	1	1	1	1	0	1	1	0	1	1	1	NA	1	1	1	1	1	1	1	1	1	0	1	1	1	0	1	1	1	1	1	1	1	1	1	1	1	1	1	1	1	1	1
Bn-Scaffold000001-p9933069	A3	18704728	T/C	1	1	1	1	1	1	1	0	1	1	0	1	1	1	NA	1	1	1	1	1	1	1	1	1	0	1	1	1	0	1	1	1	1	1	1	1	1	1	1	1	1	1	1	1	1	1
Bn-Scaffold000001-p10062559	A3	18834218	T/C	0	0	0	0	0	0	0	1	0	0	1	0	0	0	NA	0	0	0	0	0	0	0	0	0	1	0	0	0	1	0	0	0	0	0	0	0	0	0	0	0	0	0	0	0	0	0
Bn-Scaffold000001-p10157360	A3	18929019	A/G	0	1	NA	1	1	1	1	0	1	1	0	NA	1	1	NA	1	0	1	NA	1	1	1	1	0	0	0	1	1	0	0	1	1	0	0	1	0	NA	1	1	1	1	1	1	1	1	0
Bn-Scaffold000001-p10271975	A3	19043634	A/C	1	1	0	0	0	0	0	0	1	0	0	0	0	0	NA	0	0	0	1	0	0	0	0	0	1	0	0	0	0	0	0	1	1	1	NA	NA	1	1	1	1	0	0	1	1	1	1
Bn-Scaffold000001-p10573960	A3	19345619	T/C	0	0	1	1	1	1	1	1	1	1	0	1	1	1	NA	1	1	0	0	1	1	1	1	1	0	1	1	1	0	1	1	0	0	0	1	1	0	0	0	0	1	1	0	0	0	0
Bn-Scaffold000001-p10739697	A3	19511356	C/T	1	1	1	1	1	1	1	0	1	1	1	1	1	1	NA	1	1	1	1	1	1	1	1	1	0	1	1	1	1	1	1	1	1	1	1	1	1	1	1	1	1	1	1	1	1	1
Bn-Scaffold000013-p4046560	A3	19865443	C/T	1	1	1	1	1	1	1	1	1	1	1	1	1	1	NA	1	1	1	1	1	1	1	1	1	0	1	1	1	1	1	1	1	1	1	1	1	1	1	1	1	1	1	1	1	1	1
UQ03A0014768	A3	19901536	A/G	0	0	0	0	0	0	0	0	0	0	0	0	0	0	NA	0	0	0	0	0	0	0	0	0	1	0	0	0	0	0	0	0	0	0	0	0	0	0	0	0	0	0	0	0	0	0
Bn-Scaffold000013-p3747252	A3	20164751	T/C	1	1	1	1	1	1	1	1	1	1	1	1	0	1	NA	1	1	1	1	1	1	1	1	1	0	0	1	1	1	1	1	1	1	1	0	1	1	1	1	1	1	1	1	1	1	1
Bn-Scaffold000013-p3645554	A3	20266449	A/G	0	0	0	0	0	0	0	0	0	0	0	0	0	0	NA	0	0	0	0	0	0	0	0	0	0	0	0	0	0	0	0	0	0	0	0	0	0	0	0	0	0	0	0	0	0	0
Bn-Scaffold000013-p3547295	A3	20364708	C/A	1	1	1	1	1	1	1	1	0	0	1	1	1	0	NA	1	1	1	1	1	1	0	1	1	1	1	0	1	1	1	1	1	1	1	1	1	1	1	1	0	1	1	1	1	1	1
Bn-Scaffold000013-p3422869	A3	20489134	T/C	0	0	0	0	0	0	0	0	0	0	0	0	0	0	NA	0	0	0	0	0	0	0	0	0	0	1	0	0	0	0	0	0	0	0	0	0	0	0	0	0	0	0	0	0	0	0
Bn-Scaffold000013-p3323153	A3	20588850	A/C	0	0	0	0	0	0	0	0	0	0	0	0	0	0	NA	0	0	0	0	0	0	0	0	0	0	1	0	0	0	0	0	0	0	0	0	0	0	0	0	0	0	0	0	0	0	0
Bn-Scaffold000013-p3244297	A3	20667706	G/A	1	1	0	0	0	0	0	0	0	1	1	0	0	1	NA	1	0	1	1	1	1	0	0	0	1	1	0	0	1	1	0	1	1	1	0	0	1	1	1	0	0	0	1	1	0	0
Bn-Scaffold000013-p2831364	A3	21080639	T/C	1	1	1	0	0	1	1	1	1	1	1	NA	1	1	NA	0	1	1	1	0	0	1	1	0	0	1	1	0	1	1	0	0	1	1	0	0	1	1	1	0	1	0	1	1	1	1
Bn-Scaffold000013-p2536486	A3	21375517	T/C	0	0	1	1	0	1	1	1	0	0	0	NA	0	0	NA	1	1	0	0	1	1	0	1	1	0	0	0	1	0	0	1	0	0	0	1	1	0	0	0	0	0	1	0	0	0	1
Bn-Scaffold000013-p2361675	A3	21550328	C/T	1	1	0	0	1	0	0	0	1	1	1	0	0	1	NA	0	0	0	1	0	0	1	0	0	1	1	1	0	1	1	0	1	1	1	0	0	1	1	1	0	1	0	1	1	1	0
Bn-Scaffold000013-p2242170	A3	21669833	G/A	1	1	1	1	1	1	1	1	0	0	1	NA	1	0	NA	1	1	1	1	1	1	0	1	1	1	1	0	1	1	1	1	1	1	1	1	1	1	1	1	0	1	1	1	1	1	1
Bn-Scaffold000013-p2165693	A3	21746310	G/T	0	NA	0	0	0	0	0	0	1	1	NA	NA	0	1	NA	0	0	NA	0	NA	NA	1	NA	NA	1	NA	1	0	NA	NA	0	NA	0	NA	0	0	0	0	0	1	0	NA	0	0	0	0
Bn-Scaffold000013-p2037149	A3	21874854	A/C	0	0	1	1	1	1	1	1	1	1	1	1	1	1	NA	1	1	1	0	1	1	1	1	1	0	1	1	1	1	1	1	0	0	1	1	1	1	0	0	1	1	1	0	0	1	1
Bn-Scaffold000013-p1938991	A3	21973012	T/C	1	0	1	1	1	1	1	1	1	1	0	1	1	1	NA	1	1	0	0	1	1	1	1	1	0	1	1	1	0	1	1	0	0	1	1	1	1	0	0	0	1	1	1	0	1	1
Bn-Scaffold000013-p1825263	A3	22086740	T/C	0	0	0	0	0	0	0	0	0	0	0	0	0	0	NA	0	0	0	0	0	0	0	0	0	0	0	0	0	0	0	0	0	0	0	0	0	0	0	0	1	0	0	0	0	0	0
Bn-Scaffold000013-p1641244	A3	22270759	T/C	0	0	0	0	0	0	0	0	0	0	1	0	0	0	NA	0	0	0	0	0	0	0	0	0	NA	NA	0	0	NA	0	0	0	0	0	0	0	0	0	0	1	0	0	0	0	0	0
Bn-Scaffold000013-p1538244	A3	22373759	T/C	0	0	0	0	0	0	0	0	0	0	0	0	0	0	NA	0	0	0	0	0	0	0	0	0	1	0	0	0	0	0	0	0	0	0	0	0	0	0	0	1	0	0	0	0	0	0
Bn-Scaffold000013-p1434907	A3	22477096	T/C	0	0	0	0	0	0	0	0	0	0	0	0	0	0	NA	0	0	0	0	0	0	0	0	0	0	0	0	0	0	0	0	0	0	0	0	0	0	0	0	0	0	0	0	0	0	0
Bn-ctg7180014739988-p646	A3	22845352	G/T	1	1	1	1	1	1	1	1	1	1	1	NA	1	1	NA	1	1	1	1	0	0	1	1	1	0	0	1	1	1	1	0	1	1	1	0	1	NA	1	1	1	1	1	1	NA	1	1
Bn-Scaffold000013-p1029437	A3	22882566	T/C	1	1	1	1	1	1	1	1	1	1	1	1	1	1	NA	0	1	1	1	0	0	1	0	1	0	0	1	1	1	1	1	0	1	1	1	1	1	1	1	0	1	1	1	1	1	1
Bn-Scaffold000013-p935549	A3	22976454	T/C	0	0	0	0	0	0	0	0	0	0	0	0	0	0	NA	0	0	1	0	0	0	0	0	0	0	0	0	0	0	0	0	0	0	0	0	0	0	0	0	0	0	0	0	0	0	0
Bn-ctg7180014767460-p5369	A3	23345740	G/A	1	0	0	0	1	0	0	0	0	1	0	NA	1	1	NA	0	0	1	0	0	0	0	0	NA	1	0	0	1	0	0	0	0	0	0	0	1	0	1	0	0	0	0	1	NA	0	0
Bn-Scaffold000013-p552921	A3	23359082	C/T	1	1	1	1	1	1	1	1	1	1	1	1	1	1	NA	1	1	0	1	1	1	1	1	1	1	1	1	1	1	1	1	1	1	1	1	1	1	1	1	1	1	1	1	1	1	1
Bn-Scaffold000013-p427741	A3	23484262	A/G	0	0	0	0	0	0	0	0	0	1	1	0	0	1	NA	1	0	0	0	1	1	1	1	0	0	0	1	0	1	1	0	0	1	1	0	0	0	0	0	0	0	0	0	0	0	0
Bn-Scaffold000013-p248397	A3	23663606	A/G	0	0	0	0	0	0	0	0	0	0	0	0	0	0	NA	0	0	0	0	0	0	0	0	0	1	0	0	0	0	0	0	0	0	0	0	0	0	0	0	0	0	0	0	0	1	0
Bn-Scaffold000013-p142192	A3	23769811	C/T	1	0	1	1	1	1	1	1	1	1	1	1	1	1	NA	0	1	1	1	0	0	1	0	1	1	1	1	1	1	1	1	1	1	1	1	1	1	0	1	1	1	1	1	0	1	1
BN102007-0457	A3	23785631	G/A	1	1	1	1	1	1	1	1	0	1	1	1	1	1	NA	1	1	1	1	1	1	1	1	1	1	1	0	1	1	0	1	1	1	0	1	1	1	1	1	1	1	1	1	1	1	1
Bn-Scaffold000013-p49320	A3	23862683	C/T	1	1	1	1	1	1	1	1	0	1	1	1	1	1	NA	1	1	0	1	1	1	1	1	1	0	1	1	1	1	1	1	1	1	1	1	1	1	1	1	1	1	1	1	1	0	1
Bn-Scaffold000152-p325548	A3	23987934	A/G	1	1	1	1	1	1	1	1	0	1	1	1	1	1	NA	0	1	0	1	0	0	1	0	1	0	1	1	1	1	1	1	1	1	1	1	1	1	1	1	1	1	1	1	1	0	1
Bn-ctg7180014750011-p3580	A3	24015204	C/T	1	NA	1	0	1	1	0	0	1	1	1	1	1	1	NA	1	0	1	1	1	1	1	1	NA	0	1	1	1	1	1	1	1	1	0	1	1	1	1	1	0	0	1	1	1	1	0
Bn-Scaffold000152-p19610	A3	24293872	T/C	0	1	0	0	0	0	0	0	0	0	0	0	0	0	NA	0	0	0	0	0	0	0	0	0	0	0	0	0	0	0	0	0	0	0	0	0	0	1	0	0	0	0	0	1	0	0
Bn-Scaffold000027-p2331954	A3	24397703	A/C	0	0	0	0	0	0	0	0	0	0	0	0	0	0	NA	1	0	1	0	1	1	0	1	0	0	0	0	0	0	0	0	1	1	0	0	0	0	0	0	1	0	0	0	0	1	0
Bn-ctg7180014749892-p16131	A3	24781417	A/C	1	0	0	0	1	0	0	0	0	0	0	NA	1	0	NA	0	0	1	0	0	0	0	0	0	0	0	0	1	0	0	0	0	0	0	0	1	0	0	0	0	0	0	0	0	0	0
Bn-Scaffold000027-p1933114	A3	24796543	T/C	0	0	0	0	0	0	0	0	0	0	0	0	0	0	NA	1	0	1	1	1	1	0	1	0	0	0	0	0	0	0	0	1	0	0	0	0	0	0	0	1	0	0	0	0	0	0
Bn-Scaffold000027-p1643955	A3	25085702	C/T	1	1	1	1	1	1	1	1	1	1	1	1	1	1	NA	1	1	0	0	1	1	1	1	1	1	1	1	1	1	1	1	1	1	1	1	1	1	1	1	1	1	1	1	1	1	1
Bn-Scaffold000027-p1338617	A3	25391040	C/A	0	1	0	0	1	0	0	0	1	1	1	0	0	1	NA	0	0	1	1	0	0	1	0	1	1	1	1	0	1	1	0	1	1	1	1	0	1	0	0	1	1	1	NA	0	1	0
Bn-Scaffold000027-p1215632	A3	25514025	G/A	1	0	1	1	1	1	1	1	1	1	1	1	1	1	NA	1	1	0	0	1	1	1	1	1	1	1	1	1	1	0	1	1	1	1	1	1	0	1	1	1	1	1	NA	1	1	1
Bn-Scaffold000027-p1127550	A3	25602107	T/C	0	0	0	0	0	0	0	0	0	0	0	0	0	0	NA	0	0	1	1	0	0	0	0	0	0	0	0	0	0	1	0	0	0	0	0	0	0	0	0	0	0	0	0	0	0	0
Bn-Scaffold000027-p1021474	A3	25708183	A/G	0	0	0	0	0	0	0	0	0	0	0	0	0	0	NA	0	0	0	0	0	0	0	0	0	0	0	0	0	0	0	0	1	0	0	0	0	0	0	0	1	0	0	0	0	0	NA
Bn-Scaffold000027-p929430	A3	25800227	A/C	1	0	0	1	0	0	1	1	0	0	0	NA	0	0	NA	0	1	1	1	0	0	0	0	0	1	1	0	0	0	0	0	0	0	0	0	0	0	0	0	1	1	0	0	0	0	1
Bn-Scaffold000027-p626062	A3	26103595	G/A	0	1	0	0	0	0	0	0	1	0	0	0	0	0	NA	0	0	0	1	0	0	1	0	0	1	1	1	0	0	0	0	0	0	0	0	0	0	0	0	0	0	0	1	0	0	0
Bn-Scaffold000027-p249555	A3	26480102	T/C	1	0	0	0	0	0	0	0	0	0	0	NA	1	0	NA	0	1	0	1	0	0	0	0	1	0	NA	0	1	0	0	1	0	1	0	0	1	0	1	0	0	0	0	0	NA	1	0
Bn-Scaffold000027-p121800	A3	26607857	A/C	0	0	0	0	0	0	0	0	1	0	0	0	0	0	NA	0	0	0	1	0	0	1	0	0	0	0	1	0	0	0	0	0	0	0	0	0	0	0	0	0	0	0	0	0	0	0
Bn-Scaffold000027-p37436	A3	26692221	C/T	0	1	1	0	1	0	0	0	0	1	0	1	0	1	NA	1	1	1	0	1	1	1	1	0	1	1	1	0	1	1	0	1	0	1	1	0	1	0	0	1	1	0	0	1	0	1
Bn-Scaffold000043-p1880574	A3	26788875	C/A	1	1	1	1	1	1	1	1	1	1	1	NA	1	1	NA	1	1	1	NA	1	1	1	1	1	0	0	1	1	1	1	1	1	1	1	1	1	1	1	1	1	1	1	1	1	1	1
Bn-Scaffold000043-p1823113	A3	26846336	A/C	0	1	0	0	0	0	0	0	0	0	0	0	0	0	NA	0	0	0	NA	0	0	0	0	0	0	1	0	0	0	0	0	0	0	0	0	0	0	0	0	0	0	0	0	0	0	0
Bn-ctg7180014723356-p14449	A3	26928691	G/A	1	1	1	1	1	1	1	1	0	1	1	1	1	1	NA	1	1	1	1	1	1	0	1	1	1	1	0	1	0	1	1	1	1	1	1	1	1	1	1	1	1	1	1	1	1	1
Bn-ctg7180014732138-p3792	A3	27001132	G/A	0	1	1	1	1	1	1	1	0	1	1	NA	0	1	NA	1	1	0	0	1	1	0	1	1	1	1	0	0	0	1	1	1	0	1	1	1	1	1	1	1	1	1	1	1	1	1
Bn-Scaffold000043-p1519728	A3	27149721	G/A	1	1	1	1	1	1	1	1	0	1	1	1	1	1	NA	1	1	1	1	1	1	0	1	1	1	1	0	1	1	1	1	1	1	1	1	1	1	1	1	1	1	1	1	1	1	1
Bn-Scaffold000043-p1403830	A3	27265619	A/G	0	1	0	0	0	0	0	0	0	0	1	NA	0	0	NA	0	0	1	0	0	0	0	0	0	1	0	0	0	0	1	0	1	0	0	0	0	0	0	0	1	0	0	0	0	0	0
Bn-Scaffold000043-p1313032	A3	27356417	G/A	1	0	1	1	1	1	1	1	0	0	0	1	1	0	NA	1	1	0	1	1	1	0	1	1	1	1	0	1	0	0	1	0	1	1	1	1	1	0	1	0	1	1	1	NA	1	1
Bn-Scaffold000043-p1203557	A3	27465892	T/G	0	0	0	0	0	0	0	0	0	0	0	0	0	0	NA	0	0	0	0	0	0	0	0	0	0	0	0	0	0	0	0	1	0	0	0	0	0	1	0	0	0	0	0	1	0	0
Bn-Scaffold000043-p1130165	A3	27539284	A/G	0	0	0	0	0	0	0	0	1	1	0	NA	0	1	NA	0	0	0	0	0	0	1	0	0	1	0	1	0	1	0	0	1	1	0	0	0	0	1	0	0	0	0	0	1	1	0
Bn-Scaffold000043-p916335	A3	27753643	T/C	0	1	0	1	0	1	1	1	0	0	1	0	0	0	NA	0	0	1	0	0	0	0	0	1	0	1	0	0	0	1	0	1	0	1	1	0	1	0	1	1	1	1	1	NA	0	1
Bn-Scaffold000043-p828357	A3	27841092	C/A	1	0	1	0	1	0	0	0	1	1	0	1	1	1	NA	1	1	0	1	1	1	1	1	0	1	0	1	1	1	0	1	0	1	0	0	1	0	1	0	0	0	0	0	NA	1	0
Bn-Scaffold000043-p622441	A3	28047008	C/T	1	0	1	0	0	0	0	0	1	1	0	1	1	1	NA	0	1	0	1	0	0	1	0	0	1	0	1	1	1	0	1	0	1	0	0	1	0	1	0	0	0	0	0	NA	1	0
Bn-Scaffold000043-p515236	A3	28154213	G/A	0	1	0	1	0	1	1	1	1	1	1	NA	0	1	NA	0	0	1	0	0	0	1	0	1	1	0	1	0	1	1	0	1	1	1	1	0	1	1	1	1	1	1	1	1	1	1
Bn-Scaffold000043-p112352	A3	28557097	G/A	0	1	0	1	1	1	1	1	0	0	1	NA	1	0	NA	1	0	1	0	1	1	0	1	1	1	0	0	0	0	1	0	0	0	1	1	0	1	1	1	1	1	1	1	1	0	1
Bn-Scaffold000043-p4651	A3	28664798	G/A	1	1	1	1	0	1	1	1	1	1	1	1	1	1	NA	0	1	1	1	0	0	1	0	1	1	1	1	1	1	1	1	1	1	1	1	1	1	1	1	1	1	1	1	1	1	1
Bn-Scaffold000124-p491361	A3	28731350	G/A	1	1	1	1	0	1	1	1	1	1	1	1	1	1	NA	0	1	1	1	0	0	1	0	1	1	1	1	1	1	1	1	1	1	1	1	1	1	1	1	1	1	1	1	1	1	1
Bn-Scaffold000124-p381832	A3	28840879	C/T	1	1	1	1	1	1	1	1	1	1	1	1	1	1	NA	1	1	1	1	1	1	1	1	1	1	1	1	1	1	1	1	1	1	1	1	1	1	1	1	1	1	1	1	1	1	1
Bn-Scaffold000124-p273911	A3	28948800	C/T	1	0	1	1	0	1	1	1	0	0	0	1	1	0	NA	0	1	0	1	0	0	0	0	1	1	1	0	1	0	0	1	0	1	1	1	1	1	1	1	0	0	1	1	1	0	1
Bn-Scaffold000124-p179578	A3	29043133	G/A	0	1	0	1	0	1	1	1	1	1	1	NA	1	1	NA	0	0	1	0	0	0	1	0	1	1	1	1	0	1	1	0	0	1	1	1	0	1	1	1	0	1	1	1	1	1	1
Bn-Scaffold000124-p77846	A3	29144865	G/A	1	1	1	1	1	1	1	1	0	1	1	1	1	1	NA	1	1	0	1	1	1	0	1	1	0	1	0	1	0	1	1	1	1	1	0	1	1	1	1	1	1	1	1	1	0	1
Bn-Scaffold000023-p51723	A3	29274533	A/G	1	1	1	1	1	1	1	1	0	1	1	1	1	1	NA	1	1	0	1	1	1	0	1	1	0	0	0	1	0	1	1	1	1	1	0	1	1	1	1	1	1	1	1	1	0	1
Bn-Scaffold000023-p124624	A3	29347434	C/T	1	1	1	1	1	1	1	1	0	1	1	1	1	1	NA	1	1	0	1	1	1	0	1	1	0	1	0	1	0	1	1	1	1	1	0	1	1	1	1	1	1	1	1	1	0	1
Bn-Scaffold000023-p243028	A3	29465838	G/T	1	1	1	1	0	1	1	1	0	1	1	1	1	1	NA	0	1	0	1	NA	NA	0	0	1	1	1	0	1	0	1	1	1	1	1	1	1	1	1	1	1	1	1	1	1	0	1
Bn-Scaffold000023-p344112	A3	29566922	G/A	1	1	1	1	0	1	1	1	1	1	1	1	1	1	NA	0	1	0	1	0	0	1	0	1	0	1	1	1	1	1	1	1	1	1	0	1	1	1	1	1	1	1	1	1	1	1
Bn-Scaffold000023-p530991	A3	29753801	C/T	1	0	1	1	0	1	1	1	1	1	0	1	1	1	NA	0	1	1	1	0	0	1	0	1	0	1	1	1	1	0	1	1	1	1	0	1	1	1	1	1	0	1	1	1	1	1
Bn-Scaffold000023-p759089	A3	29981899	A/G	0	0	0	0	1	0	0	0	0	0	0	0	0	0	NA	1	0	0	0	1	1	0	1	0	0	0	0	0	0	0	0	0	0	0	0	0	0	0	0	0	0	0	0	0	0	0
Bn-Scaffold000023-p1036022	A3	30258832	T/C	0	1	0	0	0	0	0	0	0	0	1	0	0	0	NA	0	0	1	0	0	0	0	0	1	1	0	0	0	0	1	0	0	0	0	0	0	0	0	0	0	1	0	0	0	0	0
Bn-Scaffold000023-p1120920	A3	30343730	C/A	1	1	1	1	1	1	1	1	1	1	1	1	1	1	NA	1	1	0	1	1	1	1	1	1	0	1	1	1	1	1	1	1	1	1	1	1	1	1	1	1	1	1	1	1	1	1
Bn-Scaffold000023-p1186234	A3	30409044	A/G	0	0	0	0	0	0	0	0	0	0	0	0	0	0	NA	0	0	0	0	0	0	0	0	0	0	0	0	0	0	0	0	0	0	0	0	0	0	0	0	0	0	0	0	0	0	0
Bn-Scaffold000023-p1334837	A3	30557647	T/C	0	0	0	0	0	0	0	0	0	0	0	0	0	0	NA	0	0	0	0	0	0	0	0	0	0	0	0	0	0	0	0	0	0	0	0	0	0	0	0	0	0	0	0	0	0	0
Bn-Scaffold000023-p1459451	A3	30682261	T/C	0	0	0	0	0	0	0	0	0	0	0	0	0	0	NA	0	0	1	0	0	0	0	0	0	1	0	0	0	0	0	0	0	0	0	1	0	0	0	0	0	0	0	0	0	0	0
Bn-Scaffold000023-p1826284	A3	31049094	A/C	0	1	0	1	0	1	1	1	1	1	1	NA	1	1	NA	0	1	0	0	0	0	1	0	1	0	0	1	0	1	1	0	0	1	1	0	0	1	1	1	1	1	1	1	1	1	1
Bn-Scaffold000023-p2045393	A3	31268203	G/A	0	1	0	0	0	0	0	0	1	0	1	0	0	0	NA	0	1	1	0	0	0	1	0	0	1	0	1	0	1	1	0	0	0	0	1	0	0	0	0	0	1	0	0	0	1	0
Bn-Scaffold000205-p24839	A4	24839	G/A	1	1	1	1	1	1	1	1	1	1	1	1	1	1	NA	1	1	1	1	1	1	1	1	1	1	1	1	1	1	1	1	1	1	1	1	1	1	1	1	1	1	1	1	1	1	1
Bn-Scaffold000204-p46494	A4	153287	C/T	1	1	1	1	1	1	1	1	1	1	1	NA	1	1	NA	1	1	1	1	1	1	1	0	1	1	1	1	0	1	NA	1	1	1	1	1	1	1	1	1	1	1	1	1	1	1	1
Bn-Scaffold000016-p11288	A4	225301	G/T	0	1	0	0	0	0	0	0	0	0	0	NA	0	0	NA	0	0	0	0	0	0	0	1	0	0	0	0	1	0	NA	0	0	0	0	0	0	0	0	0	0	0	0	0	0	0	0
Bn-Scaffold000016-p141266	A4	355279	C/A	1	1	1	NA	1	1	1	1	1	1	1	NA	1	1	NA	1	1	1	1	1	1	1	0	1	1	1	1	0	1	NA	1	1	1	1	1	1	1	1	1	1	1	1	1	1	1	1
Bn-Scaffold000016-p239673	A4	453686	A/C	0	0	0	0	0	0	0	0	0	0	0	0	0	0	NA	0	0	0	0	0	0	0	0	0	0	0	0	0	0	0	0	0	0	0	0	0	0	0	0	0	NA	0	0	0	0	0
Bn-Scaffold000016-p331895	A4	545908	G/A	0	1	1	1	0	1	1	0	0	1	1	1	0	1	NA	1	1	1	1	1	1	1	1	1	1	1	1	1	1	1	1	1	NA	1	1	0	1	0	1	1	1	1	1	1	1	1
Bn-Scaffold000016-p429864	A4	643877	G/A	1	1	1	1	1	1	1	1	1	1	1	NA	1	1	NA	1	1	1	1	1	1	1	0	1	1	1	1	0	1	NA	1	1	1	1	1	1	1	1	1	1	1	1	1	1	1	1
UQ04A0000885	A4	741213	T/G	0	0	0	0	0	0	0	0	0	0	0	NA	0	0	NA	0	0	0	0	0	0	0	1	0	0	0	0	1	0	NA	0	0	0	0	0	0	0	0	0	0	0	0	0	0	0	0
Bn-Scaffold000016-p532873	A4	746886	C/T	1	1	0	1	1	1	1	0	0	0	0	NA	1	0	NA	1	0	0	1	1	0	0	0	0	0	1	0	0	0	0	0	0	0	0	1	1	0	1	1	1	0	1	0	1	1	1
Bn-Scaffold000016-p721544	A4	935557	C/T	1	1	1	1	1	1	1	1	1	1	1	1	1	1	NA	1	1	1	1	1	1	1	1	1	1	1	1	1	1	1	1	1	1	1	1	1	1	1	1	1	1	1	1	1	1	1
Bn-Scaffold000016-p817985	A4	1031998	C/T	1	0	1	1	1	1	1	1	1	1	1	NA	1	1	NA	1	1	1	1	1	1	1	0	1	1	1	1	0	1	NA	1	1	1	1	1	1	1	1	1	1	1	1	1	1	1	1
Bn-Scaffold000016-p948170	A4	1162183	T/C	0	0	0	0	0	0	0	0	0	0	0	0	0	0	NA	0	0	0	0	0	0	0	0	0	0	0	0	0	0	0	0	0	0	0	0	0	0	0	0	0	0	0	0	0	0	0
Bn-Scaffold000016-p1218862	A4	1432875	C/T	1	1	1	1	1	1	1	1	1	1	1	NA	1	1	NA	1	1	1	1	1	1	1	0	1	1	1	1	0	1	NA	1	1	1	1	1	1	1	1	1	1	1	1	1	1	1	1
Bn-Scaffold000016-p1420946	A4	1634959	A/C	0	0	0	0	0	0	0	0	0	0	0	NA	0	0	NA	0	0	0	0	0	0	0	1	0	0	0	0	1	0	1	0	0	0	0	0	0	0	0	0	0	0	0	0	0	0	0
Bn-Scaffold000016-p1512695	A4	1726708	G/A	1	1	0	NA	1	1	1	0	0	0	0	1	1	0	NA	1	0	0	1	1	0	0	1	0	0	0	0	1	0	1	0	0	0	0	1	0	0	1	1	0	0	0	0	NA	1	0
Bn-Scaffold000016-p1614048	A4	1828061	T/C	0	1	0	0	0	0	0	0	0	0	0	NA	0	0	NA	0	0	1	0	0	0	0	1	0	0	0	0	1	0	1	0	0	0	0	0	0	0	0	0	0	0	0	0	0	1	0
Bn-Scaffold000016-p1709486	A4	1923499	A/G	1	1	NA	1	1	1	1	NA	1	NA	NA	NA	1	NA	NA	1	NA	0	1	1	NA	NA	0	NA	0	1	NA	0	NA	0	NA	NA	1	NA	1	1	NA	1	1	NA	NA	1	NA	1	0	NA
Bn-Scaffold000016-p1912543	A4	2126556	T/G	0	0	0	0	0	0	0	0	0	0	0	0	0	0	NA	0	0	0	0	0	0	0	0	0	1	0	0	0	0	0	0	0	0	0	0	0	0	0	0	0	0	0	0	0	0	0
Bn-Scaffold000016-p2006778	A4	2220791	A/G	0	0	0	0	0	0	0	0	0	0	0	0	0	0	NA	0	0	0	0	0	0	0	0	0	0	0	0	0	0	0	0	0	0	0	0	0	0	0	0	0	0	0	0	0	0	0
Bn-Scaffold000016-p2097556	A4	2311569	C/T	1	1	0	1	1	1	1	0	1	0	0	NA	1	0	NA	1	0	0	1	1	0	0	0	0	0	1	0	0	0	1	0	0	0	0	1	1	0	1	1	0	0	1	0	NA	1	0
Bn-Scaffold000016-p2403670	A4	2617683	A/C	0	0	0	0	0	0	0	0	0	0	0	0	0	0	NA	0	0	0	0	0	0	0	0	0	0	0	0	0	0	0	0	0	0	0	0	0	0	0	0	0	0	0	0	0	0	0
Bn-Scaffold000016-p2505520	A4	2719533	A/G	0	1	0	0	0	0	0	0	0	0	0	NA	0	0	NA	0	0	0	0	0	0	0	1	0	0	0	0	1	0	1	0	0	0	0	0	0	1	0	0	0	0	0	0	0	1	0
Bn-Scaffold000016-p2603709	A4	2817722	T/C	0	1	0	0	0	0	0	0	0	0	0	NA	0	0	NA	0	0	0	0	0	0	0	1	0	0	0	0	1	0	1	0	0	0	0	0	0	1	0	0	0	0	0	0	0	1	0
Bn-Scaffold000016-p3204061	A4	3418074	C/T	0	0	1	1	0	1	1	1	1	1	1	NA	0	1	NA	1	1	0	0	1	1	1	0	1	1	0	1	0	1	0	1	1	1	1	0	1	1	1	1	1	1	1	1	1	1	1
Bn-Scaffold000016-p3290736	A4	3504749	A/G	0	1	0	0	0	0	0	0	0	0	0	0	0	0	NA	0	0	1	0	0	0	0	0	0	0	1	0	0	0	0	0	0	0	0	0	0	0	0	0	0	0	0	0	0	0	0
BN087608-0308	A4	3504749	G/T	1	0	1	NA	1	1	1	1	1	1	1	1	1	1	NA	1	1	0	1	1	1	1	1	1	1	0	1	NA	1	1	1	1	1	1	1	1	1	1	1	1	1	1	1	1	1	1
Bn-Scaffold000016-p3364587	A4	3578600	T/C	1	NA	0	NA	1	0	0	0	0	0	0	NA	1	0	NA	0	0	0	1	0	0	0	0	0	0	0	0	1	0	1	0	0	0	0	1	0	0	0	0	0	0	0	0	0	0	0
Bn-Scaffold000177-p4606	A4	3946539	C/A	1	1	1	1	1	0	1	1	1	1	0	NA	1	1	NA	0	1	1	1	0	1	1	0	0	1	1	1	1	1	0	1	1	0	1	1	1	0	0	0	0	0	1	1	0	1	1
UQ04A0010727	A4	4280477	C/A	1	1	1	1	1	1	1	1	1	1	1	1	1	1	NA	1	1	1	1	1	1	1	1	1	1	1	1	1	1	1	1	1	1	1	1	1	1	1	1	1	1	1	1	1	1	1
UQ04A0010980	A4	4529361	A/C	0	0	0	0	0	0	0	0	0	0	0	0	0	0	NA	0	0	1	0	0	0	0	0	0	0	0	0	0	0	0	0	0	0	0	0	0	0	0	0	0	0	0	0	0	0	0
Bn-Scaffold000083-p1072913	A4	4671450	C/T	1	1	1	1	1	0	1	1	1	1	1	NA	1	1	NA	1	1	1	1	1	1	1	1	1	0	1	1	1	1	0	1	1	1	1	1	1	1	0	0	1	1	1	1	0	1	1
Bn-Scaffold000083-p862563	A4	4881800	A/G	0	0	0	NA	0	1	0	0	0	0	0	NA	0	0	NA	0	0	0	0	0	0	0	0	0	1	0	0	0	0	1	0	0	0	0	0	0	1	1	1	0	0	0	0	1	1	0
Bn-Scaffold000083-p771831	A4	4972532	G/A	1	1	1	1	1	0	1	1	1	1	1	NA	1	1	NA	1	1	1	1	1	1	1	1	1	0	1	1	1	1	1	1	1	1	1	1	1	0	0	0	1	1	1	1	0	1	1
Bn-Scaffold000083-p468856	A4	5275507	G/A	1	1	1	1	1	1	1	1	1	1	1	1	1	1	NA	1	1	1	1	1	1	1	1	1	1	1	1	1	1	0	1	1	1	1	1	1	0	1	1	1	1	1	1	1	1	1
BN077112-0586	A4	5361852	T/C	0	0	0	0	0	0	0	0	0	0	0	0	0	0	NA	0	0	0	0	0	0	0	0	0	0	0	0	0	0	1	0	0	0	0	0	0	1	0	0	0	0	0	0	0	0	0
Bn-Scaffold000083-p382158	A4	5362205	G/A	1	1	1	1	1	1	1	1	1	1	1	1	1	1	NA	1	1	1	1	1	1	1	1	1	1	1	1	1	1	0	1	1	1	1	1	1	0	1	1	1	1	1	1	1	1	1
Bn-Scaffold000083-p299278	A4	5445085	A/G	0	0	0	0	0	0	0	0	0	0	0	0	0	0	NA	0	0	0	0	0	0	0	0	0	0	0	0	0	0	0	0	0	0	0	0	0	0	0	0	0	0	0	0	0	0	0
Bn-Scaffold000083-p169937	A4	5574426	A/G	0	1	0	1	0	1	1	1	1	1	1	NA	0	1	NA	1	1	1	0	0	1	1	0	0	1	1	1	0	1	NA	1	1	0	1	0	1	NA	1	1	0	0	1	1	1	0	1
Bn-Scaffold000083-p129442	A4	5614921	G/A	1	1	1	1	1	1	1	1	1	1	1	1	1	1	NA	1	1	1	1	1	1	1	1	1	1	1	1	1	1	1	1	1	1	1	1	1	1	1	1	1	1	1	1	1	1	1
Bn-Scaffold000060-p8521	A4	5752983	T/G	0	0	0	NA	0	0	0	0	0	0	0	0	0	0	NA	0	0	0	0	0	0	0	0	0	0	0	0	0	0	1	0	0	0	0	0	0	1	0	0	0	0	0	0	0	0	0
Bn-Scaffold000060-p107951	A4	5852413	G/T	1	1	1	1	1	1	1	1	1	1	1	1	1	1	NA	1	1	1	1	1	1	1	1	1	1	1	1	1	1	0	1	1	1	1	1	1	0	1	1	1	1	1	1	1	1	1
Bn-Scaffold000060-p218150	A4	5962612	C/T	1	1	1	NA	1	1	1	1	1	1	1	1	1	1	NA	1	1	1	1	1	1	1	1	1	1	1	1	1	1	0	1	1	1	1	1	1	0	1	1	1	1	1	1	1	1	1
Bn-Scaffold000060-p374024	A4	6118486	A/G	0	0	0	0	0	0	0	0	0	0	0	0	0	0	NA	0	0	0	0	0	0	0	0	0	0	0	0	0	0	1	0	0	0	0	0	0	0	0	0	0	0	0	0	0	0	0
Bn-Scaffold000060-p570644	A4	6315106	G/T	1	0	1	0	1	1	0	0	1	0	0	1	1	0	NA	0	0	1	1	1	0	0	1	1	1	0	0	1	0	0	0	0	1	0	1	1	1	1	1	1	1	1	0	1	1	0
Bn-Scaffold000060-p721650	A4	6466112	C/T	1	1	1	0	1	1	0	0	1	0	0	1	1	0	NA	0	0	0	1	1	0	0	1	1	1	0	0	1	0	1	0	0	1	0	1	1	1	1	1	1	1	1	0	1	0	0
Bn-Scaffold000060-p803736	A4	6548198	C/T	0	1	1	1	0	1	1	1	0	1	1	NA	1	1	NA	1	1	1	0	1	1	1	0	0	1	1	1	0	1	1	1	1	1	NA	0	0	1	1	NA	1	1	0	1	1	NA	1
Bn-Scaffold000060-p905250	A4	6649712	A/C	1	1	0	NA	1	0	1	1	0	1	1	NA	0	1	NA	1	1	0	1	0	1	1	1	1	0	1	1	1	1	0	1	1	0	1	1	0	0	0	0	0	0	0	1	0	0	1
Bn-Scaffold000060-p961614	A4	6706076	T/C	1	1	0	1	1	0	1	1	0	1	1	NA	0	1	NA	1	1	0	1	0	1	1	1	1	0	1	1	1	1	0	1	1	0	1	1	0	0	0	0	0	0	0	1	0	0	1
BN051924-0307	A4	6928299	C/T	1	1	1	1	1	1	1	1	1	1	1	1	1	1	NA	1	1	1	1	1	1	1	1	1	1	1	1	1	1	1	1	1	1	1	1	1	1	1	1	1	1	1	1	1	0	1
BN051924-0137	A4	6928470	G/A	1	0	1	1	1	1	1	1	1	1	1	1	1	1	NA	1	1	0	1	1	1	1	1	0	1	1	1	1	1	0	1	1	1	1	1	1	1	1	1	1	1	1	1	1	1	1
Bn-Scaffold000060-p1299020	A4	7043482	T/G	0	0	0	NA	0	0	0	0	0	0	0	0	0	0	NA	0	0	0	0	0	0	0	0	1	0	0	0	0	0	0	0	0	0	0	0	0	0	0	0	0	0	0	0	0	0	0
Bn-Scaffold000060-p1397947	A4	7142409	A/G	1	0	1	NA	1	0	0	0	0	0	0	NA	0	0	NA	0	0	1	1	1	0	0	1	1	0	0	0	1	0	1	0	0	1	0	1	0	0	0	0	1	1	0	0	0	0	0
Bn-Scaffold000048-p1675446	A4	7166549	C/T	1	1	1	1	1	1	1	1	1	1	1	1	1	1	NA	1	1	1	1	1	1	1	1	1	1	1	1	1	1	1	1	1	1	1	1	1	1	1	1	1	1	1	1	1	1	1
Bn-Scaffold000048-p1553282	A4	7288713	A/C	0	0	0	0	0	0	0	0	0	0	0	0	0	0	NA	0	0	1	0	0	0	0	0	0	0	0	0	0	0	0	0	0	0	0	0	0	0	0	0	0	0	0	0	0	0	0
Bn-Scaffold000048-p1467700	A4	7374295	A/G	0	0	0	0	0	0	0	0	0	0	0	0	0	0	NA	0	0	0	0	0	0	0	0	1	0	0	NA	0	0	0	0	0	0	0	0	0	0	0	0	0	0	0	0	0	1	0
Bn-Scaffold000048-p1390294	A4	7451701	A/C	0	0	0	NA	0	0	0	0	0	0	0	0	0	0	NA	0	0	0	0	0	0	0	0	0	0	0	0	0	0	0	0	0	0	0	0	0	1	0	0	0	0	0	0	0	1	0
Bn-Scaffold000048-p1180722	A4	7661273	G/T	0	1	0	0	0	1	0	0	0	0	0	NA	1	0	NA	0	0	1	0	0	0	0	1	0	1	0	0	0	0	1	0	0	0	0	0	0	0	1	1	0	0	0	0	1	1	0
Bn-ctg7180014760263-p1342	A4	7733576	G/A	1	1	1	1	1	1	1	1	1	1	1	1	1	1	NA	1	1	1	1	1	1	1	1	1	1	1	1	1	1	1	1	1	1	1	1	1	1	1	1	1	1	1	1	1	1	1
Bn-Scaffold000048-p1071281	A4	7770714	A/G	0	0	0	0	0	0	0	0	0	0	0	0	0	0	NA	0	0	0	0	0	0	0	NA	0	0	0	0	0	0	0	0	0	0	0	0	0	1	0	0	0	0	0	0	0	1	0
Bn-Scaffold000048-p977752	A4	7864243	A/G	0	0	0	NA	0	0	0	0	0	0	0	0	0	0	NA	0	0	0	0	0	0	0	1	0	0	0	0	0	0	0	0	0	0	0	0	0	1	0	0	0	0	0	0	0	0	0
Bn-Scaffold000048-p876798	A4	7965197	C/T	1	1	1	1	1	1	1	1	1	1	1	1	1	1	NA	1	1	1	1	1	1	1	0	1	1	1	1	1	1	1	1	1	1	1	1	1	0	1	1	1	1	1	1	1	1	1
Bn-Scaffold000048-p760903	A4	8081092	A/G	0	0	0	0	0	0	0	0	0	0	0	0	0	0	NA	0	0	0	0	0	0	0	1	0	0	0	0	0	0	0	0	0	0	0	0	0	0	0	0	0	0	0	0	0	0	0
Bn-Scaffold000048-p683458	A4	8158537	C/T	1	1	1	1	1	1	1	1	1	1	1	1	1	1	NA	1	1	1	1	1	1	1	1	1	1	1	1	1	1	1	1	1	1	1	1	1	1	1	1	1	1	1	1	1	1	1
Bn-Scaffold000048-p489019	A4	8352976	C/T	1	1	1	NA	1	1	1	1	1	1	1	1	1	1	NA	1	1	1	1	1	1	1	0	1	0	1	1	1	1	1	1	1	1	1	1	1	1	1	1	1	1	1	1	1	0	1
Bn-Scaffold000048-p283512	A4	8558483	C/A	1	1	1	1	1	1	1	1	1	1	1	1	1	1	NA	1	1	1	1	1	1	1	1	1	0	1	1	1	1	1	1	1	1	1	1	1	1	1	1	1	1	1	1	1	0	1
Bn-Scaffold000048-p115499	A4	8726496	G/T	1	1	1	1	1	1	1	1	1	1	1	NA	1	1	NA	1	1	1	1	1	1	1	1	1	1	1	1	1	1	1	1	1	1	1	1	1	1	0	0	1	1	1	1	0	1	1
Bn-Scaffold000070-p1063407	A4	9103390	G/A	1	1	1	NA	0	1	1	1	1	0	0	NA	1	0	NA	1	1	1	0	1	1	0	1	1	0	0	0	0	0	0	1	0	1	0	0	1	1	1	1	1	1	1	1	1	0	0
Bn-Scaffold000070-p949424	A4	9217373	A/G	0	0	0	0	0	0	NA	0	1	0	0	NA	1	0	NA	0	NA	0	0	0	0	0	0	NA	0	0	0	0	0	0	NA	0	0	0	0	1	1	1	NA	0	0	NA	NA	1	0	0
Bn-Scaffold000070-p872779	A4	9294018	A/G	0	0	0	NA	0	0	0	0	0	0	0	NA	1	0	NA	0	0	0	0	0	0	0	0	0	0	0	0	0	0	0	1	0	0	0	0	0	0	1	1	0	0	0	0	1	0	0
Bn-Scaffold000070-p748035	A4	9418762	A/G	0	0	0	0	0	0	0	0	0	0	0	0	0	0	NA	0	0	0	0	0	0	0	0	0	0	0	0	0	0	0	0	0	0	0	0	0	0	0	0	0	0	0	0	0	0	0
Bn-ctg7180014736220-p6450	A4	9472560	C/T	1	1	1	1	1	1	1	1	1	1	1	1	1	1	NA	1	1	1	1	1	1	1	1	1	1	1	1	1	1	1	1	1	1	1	1	1	1	1	1	1	1	1	1	1	1	1
Bn-Scaffold000070-p555045	A4	9611752	T/C	0	0	0	0	0	0	0	0	0	0	0	0	0	0	NA	0	0	NA	0	0	0	0	0	0	0	0	0	0	0	0	0	0	0	NA	0	0	NA	0	0	0	0	0	0	0	0	0
snp_BGA_908	A4	9638626	C/T	1	1	1	NA	0	1	1	1	1	0	0	0	1	0	NA	1	1	0	0	1	1	0	0	1	1	0	0	0	0	0	1	0	1	0	0	1	1	1	1	1	1	1	1	0	1	0
Bn-Scaffold000070-p380723	A4	9786074	A/G	1	1	1	0	0	1	1	1	1	0	0	NA	1	0	NA	1	1	0	0	1	1	0	0	1	0	0	0	0	0	0	1	0	1	0	0	1	1	1	1	1	1	1	1	0	1	0
Bn-Scaffold000070-p81662	A4	10085135	G/T	1	1	1	1	1	1	1	1	1	1	1	1	1	1	NA	1	1	1	1	1	1	1	1	1	1	1	1	1	1	1	1	1	1	1	1	1	1	1	1	1	1	1	1	1	1	1
Bn-Scaffold000079-p1003903	A4	10379599	A/C	1	1	1	NA	0	1	1	1	1	0	0	0	1	0	NA	1	1	1	0	1	1	0	0	1	0	0	0	0	0	1	0	0	1	0	0	1	1	0	0	1	1	1	1	0	1	0
Bn-Scaffold000079-p627670	A4	10755832	G/A	0	0	0	1	0	0	0	0	0	0	1	1	0	0	NA	0	0	0	0	0	0	1	0	0	1	0	1	0	1	1	0	0	1	0	0	0	0	0	0	0	0	0	0	1	0	1
Bn-Scaffold000079-p431514	A4	10951988	A/C	0	0	0	0	0	0	0	0	0	0	0	0	0	0	NA	0	0	0	0	0	0	0	0	0	0	0	0	0	0	0	0	0	0	0	0	0	0	0	0	0	0	0	0	0	0	0
Bn-ctg7180014732811-p14904	A4	11011879	A/C	0	0	0	0	0	0	0	0	0	0	0	0	0	0	NA	0	0	0	0	0	0	0	0	0	0	0	0	0	0	0	0	0	0	0	0	1	0	0	0	0	0	0	0	0	0	0
Bn-ctg7180014749080-p2775	A4	11118954	C/A	1	1	1	1	1	1	1	1	1	1	1	1	1	1	NA	1	1	1	1	1	1	1	1	1	1	1	1	1	1	1	1	1	1	1	1	0	1	1	1	1	1	1	1	1	0	1
Bn-Scaffold000079-p227293	A4	11156209	T/C	1	1	0	0	1	1	0	1	0	0	0	NA	1	0	NA	1	0	0	1	1	1	0	0	0	0	0	0	1	0	0	0	1	0	0	1	0	0	0	1	1	1	0	0	0	0	0
Bn-ctg7180014757307-p4174	A4	11291042	G/A	1	1	1	1	1	1	1	1	1	1	1	1	1	1	NA	1	1	1	1	1	1	1	1	1	1	1	1	1	1	1	1	1	1	1	1	0	1	1	1	1	1	1	1	1	1	1
Bn-Scaffold000079-p51763	A4	11331739	G/T	1	1	0	0	1	1	0	1	0	0	0	1	1	0	NA	0	0	1	1	0	0	0	1	0	0	0	0	1	0	1	0	1	0	1	1	0	0	0	1	1	1	0	0	0	0	0
Bn-Scaffold000094-p17920	A4	11401521	A/G	0	0	0	0	0	0	0	0	0	0	0	0	0	0	NA	0	0	0	0	0	0	0	0	0	0	0	0	0	0	0	0	0	0	0	0	0	0	0	0	0	0	0	0	0	0	0
Bn-ctg7180014770939-p3836	A4	11425654	G/T	1	1	1	1	1	1	1	1	1	1	1	NA	1	1	NA	1	1	1	1	1	1	1	1	1	0	1	1	1	1	1	1	1	1	1	1	1	1	1	1	1	1	1	1	1	0	1
Bn-Scaffold000094-p109812	A4	11493413	A/G	1	1	1	1	1	1	0	1	0	0	1	NA	1	0	NA	0	0	0	1	0	0	1	1	0	0	0	1	1	1	1	1	1	1	0	1	0	0	0	1	1	1	0	0	1	0	1
Bn-Scaffold000094-p214087	A4	11597688	G/A	1	1	1	1	1	1	1	1	1	1	1	1	1	1	NA	1	1	1	1	1	1	1	1	1	1	1	1	1	1	1	1	1	1	1	1	1	1	1	1	1	1	1	1	1	1	1
Bn-Scaffold000094-p303382	A4	11686983	G/A	0	0	0	NA	0	0	1	0	1	1	0	0	0	1	NA	1	1	1	0	1	1	0	1	1	1	1	0	0	0	1	0	0	0	1	0	1	NA	1	0	0	0	1	1	0	1	0
Bn-Scaffold000094-p597659	A4	11981260	G/A	1	1	1	1	1	1	0	1	0	0	1	1	1	0	NA	0	0	1	1	0	0	1	0	0	1	1	1	1	1	1	1	1	1	1	1	0	1	0	1	1	1	0	1	1	0	1
Bn-Scaffold000094-p703905	A4	12087506	C/T	1	1	1	NA	1	1	1	1	1	1	1	1	1	1	NA	1	1	1	1	1	NA	1	1	1	0	1	1	NA	1	1	1	NA	1	1	1	1	1	1	1	1	1	1	1	1	1	1
p7_29_snp13	A4	12550975	A/G	0	0	0	0	0	0	0	0	0	0	1	0	0	0	NA	0	0	0	0	0	1	0	0	0	0	1	0	0	1	0	0	0	1	0	0	0	0	0	0	0	1	0	0	0	0	0
Bn-Scaffold000108-p397014	A4	12687409	G/A	1	1	1	1	1	1	1	1	1	1	1	1	1	1	NA	1	1	1	1	1	1	1	1	1	0	1	1	1	1	1	1	1	1	1	1	1	1	1	1	1	1	1	1	1	1	1
Bn-Scaffold000108-p295120	A4	12789303	G/A	1	1	1	NA	1	1	1	1	1	1	1	1	1	1	NA	1	1	1	1	1	1	1	1	1	0	1	1	1	1	1	1	1	1	1	1	1	1	1	1	1	1	1	1	1	1	1
p6_8872_snp20	A4	12959599	C/A	1	1	1	1	1	1	1	1	0	0	1	1	1	0	NA	0	1	1	1	0	0	1	0	1	0	1	1	1	1	1	1	1	1	1	1	0	1	0	1	1	1	0	1	1	0	1
Bn-Scaffold000108-p108536	A4	12975887	T/C	0	0	0	0	0	0	0	0	1	1	0	0	0	1	NA	1	0	0	0	1	1	0	1	0	1	0	0	0	0	0	0	0	0	0	0	1	0	1	0	0	0	1	0	0	1	0
p4_8414_snp19	A4	13077480	C/A	0	0	0	0	0	0	0	0	1	1	0	0	0	1	NA	1	0	1	0	1	1	0	1	0	0	0	0	0	0	0	0	0	0	1	0	1	0	1	0	0	0	1	0	0	1	0
Bn-ctg7180014703783-p4413	A4	13109742	G/A	1	1	1	1	1	1	1	1	1	1	1	NA	1	1	NA	1	1	1	0	1	1	1	1	1	1	1	1	1	1	1	1	1	1	1	1	1	NA	1	1	1	1	1	1	1	1	1
Bn-Scaffold000184-p105042	A4	13189564	A/G	0	0	0	NA	0	0	0	0	1	1	0	0	0	1	NA	1	0	0	0	1	1	0	1	0	1	0	0	0	0	0	0	0	0	0	0	1	0	1	0	0	0	1	0	0	1	0
Bn-Scaffold000035-p66234	A4	13364232	A/C	0	0	0	NA	0	0	0	0	0	0	0	0	0	0	NA	0	0	0	0	0	0	0	0	0	0	0	0	0	0	0	0	0	0	1	0	0	0	0	0	0	0	0	0	0	0	0
Bn-Scaffold000035-p165568	A4	13463566	C/A	1	1	1	1	1	1	1	1	1	1	1	1	1	1	NA	1	1	1	1	1	1	1	1	1	1	1	1	1	1	1	1	1	1	1	1	1	1	1	1	1	1	1	1	1	1	1
p4_8751_snp19	A4	13530587	G/A	1	1	1	1	1	1	1	1	1	1	1	1	1	1	NA	1	1	1	1	1	1	1	1	1	0	1	1	1	1	1	1	1	1	1	1	1	1	1	1	1	1	1	1	1	1	1
Bn-Scaffold000035-p364935	A4	13662933	A/G	0	0	0	NA	0	0	0	0	1	1	0	0	0	1	NA	1	0	0	0	1	1	0	1	0	0	0	0	0	0	0	0	0	0	0	0	1	0	1	0	0	0	1	0	0	1	0
Bn-Scaffold000035-p456762	A4	13754760	T/C	0	0	0	0	0	0	0	0	1	1	0	0	0	1	NA	1	0	0	0	1	1	0	1	0	0	0	0	0	0	0	0	0	0	0	0	1	0	1	0	0	0	1	0	0	1	0
Bn-Scaffold000035-p563321	A4	13861319	G/A	1	1	1	1	1	1	1	1	1	1	1	1	1	1	NA	1	1	1	1	1	1	1	1	1	1	1	1	1	1	1	1	1	1	1	1	1	1	1	1	1	1	1	1	1	1	1
Bn-Scaffold000035-p759039	A4	14057037	G/A	1	1	1	1	1	1	1	1	1	1	1	1	1	1	NA	1	1	1	1	1	1	1	1	1	1	1	1	1	1	1	1	1	1	1	1	1	1	1	1	1	1	1	1	1	1	1
Bn-Scaffold000035-p957774	A4	14255772	G/T	1	1	1	1	1	1	1	1	1	1	1	NA	1	1	NA	1	1	1	1	1	1	1	1	1	0	1	1	1	1	1	1	1	1	1	1	1	1	1	1	1	1	1	1	1	1	1
Bn-Scaffold000035-p1568180	A4	14866178	T/G	0	0	0	NA	0	0	0	0	0	0	1	0	0	0	NA	0	0	0	0	0	0	0	0	0	0	0	0	0	1	0	0	0	0	1	0	0	NA	0	0	0	0	0	0	0	0	0
Bn-Scaffold000035-p1636795	A4	14934793	G/T	0	1	1	1	1	1	1	1	1	1	1	1	1	1	NA	1	1	1	1	1	1	1	1	1	1	1	1	1	1	1	1	1	1	1	1	1	1	1	1	1	1	1	1	1	1	1
Bn-Scaffold000035-p1727450	A4	15025448	G/A	1	1	0	NA	1	0	1	0	0	0	0	0	0	0	NA	1	0	0	1	1	1	0	0	1	1	0	0	1	0	0	0	0	0	1	1	1	1	0	1	1	0	0	1	NA	0	0
BN049461-0277	A4	15149048	T/C	0	0	0	0	0	0	0	0	0	0	0	0	0	0	NA	0	0	1	NA	0	0	0	0	0	NA	0	0	0	0	0	0	0	0	1	0	0	1	0	0	0	0	0	0	0	0	0
Bn-ctg7180014723220-p14469	A4	15315681	T/C	0	1	1	1	1	1	1	1	1	1	1	NA	1	1	NA	1	1	1	0	1	1	1	1	1	0	1	1	1	1	1	1	1	1	1	1	1	1	1	1	1	1	1	1	1	1	1
Bn-Scaffold000021-p2387782	A4	15518673	T/G	1	1	1	0	1	0	1	0	1	1	0	0	0	1	NA	0	0	1	1	0	0	1	0	1	1	0	0	1	0	0	0	1	NA	0	1	1	1	1	1	1	0	0	1	1	0	0
Bn-ctg7180014745033-p1544	A4	15951133	C/T	0	1	1	1	1	1	1	1	1	1	1	0	1	1	NA	1	1	1	1	1	1	1	1	1	0	1	1	1	1	0	0	1	1	0	1	1	1	1	1	0	0	1	1	1	1	0
Bn-ctg7180014755509-p4693	A4	16022057	G/T	0	1	1	1	1	1	1	1	1	1	1	0	1	1	NA	1	1	1	1	1	1	1	1	1	0	1	1	1	1	0	0	1	1	0	1	1	1	1	1	0	0	1	1	1	1	0
Bn-Scaffold000021-p1671079	A4	16235376	C/T	1	1	0	1	1	0	1	1	1	1	1	0	0	1	NA	1	0	1	1	1	1	0	0	1	1	1	1	1	1	0	1	0	0	0	1	1	NA	0	1	1	0	0	0	NA	0	0
Bn-Scaffold000021-p1577107	A4	16329348	T/C	0	0	1	1	0	1	0	0	0	0	0	NA	0	0	NA	0	1	0	0	0	0	1	1	0	0	0	0	0	0	0	0	1	1	0	0	0	0	1	0	0	0	1	1	NA	1	1
Bn-Scaffold000021-p1474068	A4	16432387	A/C	1	1	1	0	1	0	1	0	1	1	1	1	1	1	NA	1	0	1	1	1	1	1	0	1	1	1	1	1	1	1	1	1	0	1	1	1	1	1	1	1	1	0	0	1	0	0
Bn-ctg7180014754787-p28937	A4	16598841	A/G	1	0	1	1	1	0	0	0	0	0	1	NA	1	0	NA	1	0	0	1	1	1	0	1	1	0	NA	1	1	1	0	1	1	1	1	0	0	1	0	0	1	1	1	0	0	1	1
Bn-Scaffold000021-p1301116	A4	16605339	T/C	1	1	0	0	1	0	0	0	1	1	0	NA	1	1	NA	0	0	1	1	0	0	0	0	1	0	0	0	1	0	1	1	0	0	1	1	1	1	0	1	1	1	0	0	0	1	0
Bn-Scaffold000021-p903379	A4	17003076	C/T	1	1	1	0	1	1	1	1	1	1	1	1	1	1	NA	1	1	1	1	1	1	1	1	1	1	1	1	1	1	1	1	1	1	1	1	1	1	1	1	1	1	1	1	1	1	1
Bn-Scaffold000021-p771515	A4	17134940	A/G	0	0	0	1	0	0	0	0	0	0	0	0	0	0	NA	0	0	0	0	0	0	0	0	0	0	0	0	0	0	0	0	0	0	0	0	0	0	0	0	0	0	0	0	0	0	0
Bn-Scaffold000021-p723812	A4	17182643	C/A	1	1	1	1	1	1	1	1	1	1	1	1	1	1	NA	1	1	1	0	1	1	1	1	1	1	1	1	0	1	1	0	1	1	1	1	0	1	1	1	1	1	1	1	1	1	1
Bn-ctg7180014758040-p17442	A4	17277073	G/A	1	1	1	1	1	1	1	1	1	1	1	1	1	0	NA	1	1	1	0	1	NA	1	1	1	1	1	1	1	1	1	1	0	1	1	1	1	NA	1	1	1	1	1	1	1	0	1
Bn-Scaffold000021-p502414	A4	17404041	G/A	0	0	0	1	1	1	0	1	0	0	0	NA	0	0	NA	1	1	0	0	1	1	0	1	0	1	0	1	0	0	1	0	0	1	1	0	0	NA	0	0	0	0	1	1	0	0	1
Bn-ctg7180014742985-p3509	A4	17736489	C/T	1	1	1	0	1	0	0	NA	1	1	1	1	1	1	NA	1	0	1	1	1	1	1	1	0	0	1	0	1	1	1	1	1	0	1	1	1	1	1	1	1	1	1	0	1	1	0
Bn-Scaffold000021-p111701	A4	17794754	A/G	0	1	0	0	0	0	0	1	0	0	1	NA	1	0	NA	0	0	1	1	0	0	0	0	0	0	1	0	1	1	1	1	0	0	1	1	1	1	0	0	0	0	0	0	0	0	0
p7_1318_snp11	A4	17860492	T/C	1	1	1	0	1	0	0	0	1	1	1	1	1	1	NA	0	0	1	1	1	1	1	1	0	0	1	0	1	1	1	1	1	0	1	1	1	1	1	1	1	1	1	0	1	1	0
Bn-Scaffold000132-p119116	A4	18300750	T/C	0	0	0	1	0	0	0	0	0	0	0	0	0	0	NA	0	0	0	0	0	0	0	0	0	0	0	0	0	0	0	0	0	0	0	0	0	0	0	0	0	0	0	0	0	0	0
Bn-Scaffold000132-p1669	A4	18418197	C/T	1	1	1	0	1	0	0	1	1	1	1	1	1	1	NA	0	1	1	1	1	1	1	1	0	0	1	0	1	1	1	1	1	0	1	1	1	1	1	1	1	1	1	0	1	1	0
Bn-Scaffold000197-p82578	A4	18469214	G/A	1	1	1	0	1	1	0	1	1	1	1	1	1	1	NA	0	1	1	1	1	1	1	1	1	1	1	0	1	1	1	1	1	1	1	1	1	1	1	1	1	1	1	1	1	1	1
Bn-Scaffold000163-p252104	A4	18622994	G/A	1	1	1	1	1	1	0	1	1	1	1	1	1	1	NA	0	1	1	1	1	1	1	1	1	1	1	0	1	1	1	1	1	1	1	1	1	1	1	1	1	1	1	1	1	1	1
Bn-Scaffold000163-p149970	A4	18725128	A/G	0	0	0	1	0	0	0	0	0	0	0	0	0	0	NA	0	0	0	0	0	0	0	0	0	1	0	0	0	0	0	0	0	0	0	0	0	0	0	0	0	0	0	0	0	0	0
Bn-Scaffold000004-p140798	A5	140798	A/C	1	1	1	1	1	1	1	1	0	1	1	1	0	1	NA	1	1	NA	1	0	0	1	1	0	1	NA	1	1	1	1	1	0	1	1	1	0	0	1	1	0	1	0	1	1	0	1
Bn-Scaffold000004-p228555	A5	228555	T/C	1	1	1	1	1	1	1	1	0	1	0	1	1	1	NA	1	1	NA	1	1	1	0	0	1	0	1	0	1	0	1	1	1	0	0	1	0	0	1	1	0	0	1	1	1	0	1
Bn-ctg7180014737757-p3604	A5	229244	G/T	0	0	1	0	1	0	1	0	1	1	1	1	1	0	NA	1	0	1	1	1	1	0	1	1	1	1	1	0	1	1	0	1	1	1	1	0	1	0	1	1	1	1	1	1	1	1
Bn-Scaffold000004-p357097	A5	357097	G/T	0	1	1	1	1	1	1	1	0	1	1	NA	0	1	NA	1	1	1	0	0	0	1	1	0	1	0	1	0	1	0	0	0	1	1	1	0	0	1	1	0	1	1	1	1	1	0
BSNP1273	A5	531907	C/T	1	1	1	1	0	1	1	1	1	1	1	NA	1	1	NA	1	1	1	1	1	1	1	1	1	0	1	1	1	1	1	1	1	1	1	1	1	1	1	1	1	1	1	1	1	1	1
Bn-Scaffold000004-p545317	A5	545317	T/C	0	0	0	0	1	0	0	0	0	0	1	0	1	0	NA	0	0	1	0	1	1	1	1	1	1	0	1	0	1	0	0	1	1	1	1	0	0	0	0	0	1	0	0	0	1	0
Bn-Scaffold000004-p639690	A5	639690	T/C	0	0	0	0	1	0	0	0	0	0	1	0	NA	0	NA	0	0	0	0	0	0	1	1	1	1	0	1	0	1	0	0	0	1	1	1	0	0	0	0	0	1	0	0	0	1	0
Bn-Scaffold000004-p738431	A5	738431	G/T	1	1	1	1	1	1	1	1	0	1	1	1	NA	1	NA	1	1	0	1	0	0	1	1	0	1	1	1	1	1	1	1	0	1	1	1	0	0	1	1	1	1	1	1	1	0	1
Bn-Scaffold000004-p822077	A5	822077	A/G	0	0	0	0	0	0	0	0	0	0	0	0	0	0	NA	0	0	0	0	0	0	0	0	0	0	0	0	0	0	0	0	0	0	0	0	0	0	0	0	0	0	0	0	0	0	0
snp_BGA_3018	A5	895075	C/T	1	1	1	1	1	1	1	1	1	1	1	NA	1	1	NA	1	1	1	1	1	1	1	1	1	0	1	1	1	1	1	1	1	1	1	1	1	1	1	1	1	1	0	0	1	1	1
Bn-Scaffold000004-p929471	A5	929471	A/G	0	0	0	0	1	0	0	0	0	0	1	0	0	0	NA	0	0	0	0	0	0	1	1	0	0	0	1	0	1	0	0	0	0	1	1	0	0	0	0	0	1	0	0	0	1	0
Bn-Scaffold000004-p1008370	A5	1008370	A/G	1	0	0	0	1	0	0	1	0	0	1	NA	0	0	NA	0	0	0	1	0	0	1	1	1	0	1	1	1	1	0	1	0	0	1	1	1	1	0	0	1	1	0	0	0	1	1
Bn-Scaffold000004-p1132669	A5	1132669	T/C	0	NA	0	0	NA	0	0	0	0	0	0	NA	0	0	NA	0	0	0	0	0	0	0	0	0	0	0	0	0	0	0	0	0	0	0	0	0	0	0	0	0	0	NA	0	0	0	0
Bn-Scaffold000004-p1213318	A5	1213318	T/C	0	1	1	1	0	1	1	1	1	1	0	NA	1	1	NA	1	1	1	0	1	1	0	0	0	0	0	0	0	0	1	0	1	1	0	0	0	0	1	0	1	0	0	0	1	1	0
Bn-Scaffold000004-p1424533	A5	1424533	G/A	1	1	1	1	1	1	1	0	1	1	1	1	0	1	NA	1	1	0	1	0	0	1	1	1	1	1	1	1	1	1	1	0	1	0	1	1	1	1	1	1	1	1	1	1	0	1
Bn-Scaffold000004-p1527698	A5	1527698	A/G	1	0	0	0	0	0	0	0	0	0	0	NA	0	0	NA	0	0	0	1	0	0	0	0	1	0	1	0	1	0	0	1	0	0	0	0	1	1	0	0	0	1	0	0	0	1	1
Bn-Scaffold000004-p1806413	A5	1806413	G/A	1	0	0	0	1	0	0	NA	0	0	1	NA	1	0	NA	1	1	1	1	1	1	1	1	1	0	1	1	1	1	0	1	0	0	NA	0	1	1	0	1	1	1	0	1	0	1	1
Bn-Scaffold000004-p1919061	A5	1919061	A/G	0	1	1	1	1	1	1	1	0	1	1	NA	1	0	NA	1	1	1	0	1	1	1	1	0	1	0	1	0	1	1	0	1	1	1	1	1	1	1	1	1	0	1	1	1	1	0
Bn-Scaffold000004-p2006438	A5	2006438	G/A	1	0	0	0	0	0	0	0	0	0	0	NA	0	0	NA	0	0	0	1	0	0	0	NA	1	0	1	0	1	0	0	1	0	1	0	0	0	0	0	0	0	1	0	0	0	0	1
Bn-ctg7180014774356-p3321	A5	2039110	C/T	1	1	0	1	0	1	1	1	1	0	1	NA	1	0	NA	1	1	1	1	1	1	0	0	0	1	1	1	1	1	0	1	1	1	1	1	1	1	0	1	0	1	1	1	1	1	1
Bn-Scaffold000004-p2113069	A5	2113069	G/A	0	1	1	1	1	1	1	1	1	1	1	NA	1	1	NA	1	1	1	0	1	1	1	1	0	1	0	1	0	1	1	0	1	0	1	1	1	1	1	1	1	0	1	1	1	1	0
Bn-Scaffold000004-p2222776	A5	2222776	T/C	0	NA	0	NA	0	0	NA	0	0	0	NA	0	0	0	NA	0	0	NA	0	0	0	0	0	0	0	0	0	0	0	0	0	0	1	NA	NA	0	0	0	NA	0	NA	0	NA	0	0	0
Bn-Scaffold000004-p2408167	A5	2408167	G/A	1	0	0	0	1	0	0	0	1	0	1	NA	1	1	NA	1	1	1	1	0	0	1	1	1	0	1	1	1	1	0	1	0	1	0	0	0	0	0	0	0	1	0	0	0	1	1
Bn-Scaffold000004-p2505739	A5	2505739	G/A	0	1	1	1	NA	1	1	1	NA	NA	1	0	NA	NA	NA	1	1	1	0	1	1	NA	1	0	1	0	NA	0	NA	NA	NA	1	0	1	1	1	NA	NA	1	1	0	NA	1	NA	NA	0
Bn-Scaffold000004-p2607524	A5	2607524	C/A	1	0	0	0	1	0	0	0	0	0	1	NA	0	0	NA	1	1	1	1	0	0	1	1	1	1	1	1	1	1	0	1	0	0	0	1	0	0	0	0	0	1	0	0	0	1	1
Bn-Scaffold000004-p2711749	A5	2711749	G/A	0	1	1	1	1	1	1	1	0	1	1	NA	1	0	NA	0	0	0	0	1	1	1	1	0	1	0	1	0	1	1	0	1	1	1	0	1	1	1	1	1	0	1	1	1	1	0
Bn-Scaffold000004-p2795066	A5	2795066	C/T	0	0	0	0	1	0	0	0	1	0	1	0	0	1	NA	1	1	1	0	0	0	1	1	0	1	0	1	0	1	0	1	0	1	0	1	0	0	0	0	0	0	0	0	0	0	0
Bn-Scaffold000004-p2925914	A5	2925914	T/C	0	1	1	1	0	1	1	1	0	1	0	NA	1	0	NA	0	0	1	1	1	1	0	0	0	0	1	0	0	0	1	0	1	1	1	0	1	1	1	1	1	0	1	1	1	1	0
Bn-Scaffold000004-p3100210	A5	3100210	T/C	0	1	1	1	1	1	1	1	0	1	1	NA	1	0	NA	1	1	0	1	1	1	1	1	1	0	0	1	0	1	1	1	1	0	1	1	1	1	1	1	1	0	1	1	1	1	0
Bn-Scaffold000004-p3296802	A5	3296802	G/A	0	1	1	1	1	1	1	1	1	1	1	NA	1	1	NA	1	1	0	1	1	1	1	1	1	0	0	1	0	1	1	1	1	0	1	1	1	1	1	1	1	0	1	1	1	1	0
Bn-Scaffold000004-p3394312	A5	3394312	G/A	0	1	1	1	0	1	1	1	0	1	1	NA	1	0	NA	1	1	NA	1	1	1	0	0	1	0	0	0	0	1	1	0	0	1	1	0	1	1	1	1	1	0	1	1	1	1	0
Bn-Scaffold000004-p3493728	A5	3493728	T/C	0	0	0	0	0	0	0	0	1	0	0	0	0	1	NA	0	0	0	0	0	0	0	0	0	1	0	0	0	0	0	0	0	0	0	0	0	0	0	0	0	0	0	0	0	0	0
Bn-Scaffold000004-p3617321	A5	3617321	T/G	0	0	0	0	0	0	0	0	0	0	0	0	0	0	NA	0	0	0	0	0	0	0	0	0	0	0	0	0	0	0	0	0	0	0	0	0	0	0	0	0	0	0	0	0	0	0
Bn-Scaffold000004-p3702523	A5	3702523	G/A	0	1	1	1	1	1	1	1	0	1	1	NA	1	0	NA	1	1	1	1	1	1	0	0	1	1	0	0	0	1	0	1	0	1	1	1	1	1	1	1	1	0	1	1	1	1	0
Bn-Scaffold000004-p3885710	A5	3885710	C/A	1	1	1	1	1	1	1	1	1	1	1	1	1	1	NA	1	1	1	1	1	1	1	1	1	1	1	1	1	1	1	1	1	1	1	1	1	1	1	1	1	1	1	1	1	1	1
Bn-Scaffold000004-p3987611	A5	3987611	A/G	0	0	0	0	1	0	0	0	0	0	0	0	0	0	NA	0	0	0	0	0	0	0	0	0	0	1	0	0	0	0	0	0	0	0	0	0	0	0	1	0	0	0	1	0	0	0
Bn-Scaffold000004-p4085122	A5	4085122	G/A	0	1	1	1	0	1	1	1	0	1	1	NA	1	0	NA	1	1	1	1	1	1	1	1	1	0	NA	1	0	1	NA	1	1	1	1	1	1	1	1	NA	1	0	1	NA	1	1	0
Bn-Scaffold000004-p4204333	A5	4204333	G/T	1	1	1	1	1	1	1	1	0	1	1	1	1	0	NA	1	1	1	1	1	1	1	1	1	1	0	1	1	1	1	1	1	1	1	1	1	1	1	0	1	1	1	0	1	0	1
p5_3663_snp17	A5	4252290	G/T	0	1	1	1	1	1	1	1	1	1	1	NA	1	1	NA	1	1	1	1	1	1	1	1	1	0	1	1	0	1	1	1	1	1	1	1	1	1	1	1	1	0	1	1	1	1	0
Bn-Scaffold000004-p4379937	A5	4379937	G/T	1	0	0	0	1	0	0	0	0	0	0	NA	0	0	NA	0	0	0	0	0	0	0	0	0	1	1	0	1	0	1	0	0	0	0	0	0	0	0	0	0	0	0	0	0	0	1
Bn-Scaffold000004-p4443615	A5	4443615	NA	0	1	0	0	1	0	0	0	1	0	0	0	0	0	NA	0	0	0	0	0	0	0	0	NA	0	1	0	NA	0	1	0	0	0	0	0	0	0	0	0	0	0	0	0	0	1	0
Bn-Scaffold000004-p4574206	A5	4574206	T/G	0	0	0	0	1	0	0	0	0	0	0	0	0	0	NA	0	0	0	0	0	0	0	0	0	0	0	0	0	0	0	0	0	0	0	0	0	0	0	0	0	0	0	0	0	0	0
Bn-Scaffold000004-p4682804	A5	4682804	A/C	1	0	0	0	1	0	0	0	0	0	0	NA	0	0	NA	0	0	0	0	0	0	0	0	0	1	0	0	1	0	0	0	0	0	0	0	0	0	0	0	0	0	0	0	0	0	1
UQ05A0020219	A5	4932086	C/T	0	1	1	1	1	1	1	1	1	1	1	NA	1	1	NA	1	1	1	1	1	1	1	1	1	0	1	1	0	1	1	1	1	1	1	1	1	1	1	1	1	1	1	1	1	1	0
Bn-Scaffold000004-p4962830	A5	4962830	A/G	0	0	0	0	0	0	0	0	0	0	0	0	0	0	NA	0	0	0	0	0	0	0	0	0	0	0	0	0	0	0	0	0	0	0	0	0	0	0	0	0	0	0	0	0	0	0
Bn-Scaffold000004-p5075668	A5	5075668	C/T	0	1	1	1	0	1	1	1	1	1	1	NA	1	1	NA	1	1	1	1	1	1	1	1	1	1	1	1	0	1	1	1	1	1	1	1	1	1	1	1	1	1	1	1	1	1	0
Bn-Scaffold000004-p5278329	A5	5278329	T/G	0	0	0	0	1	0	0	0	0	0	0	0	0	0	NA	0	0	0	0	0	0	0	0	0	0	0	0	0	0	0	0	0	0	0	0	0	0	0	0	0	0	0	0	0	0	0
Bn-Scaffold000004-p5455584	A5	5455584	T/G	0	1	1	1	0	1	1	1	1	1	1	NA	1	1	NA	1	1	1	1	1	1	1	1	1	1	1	1	0	1	1	1	1	1	1	1	1	1	1	1	1	1	1	1	1	1	0
Bn-Scaffold000004-p5565370	A5	5565370	G/A	1	0	0	0	0	0	0	0	1	0	0	0	0	0	NA	0	0	0	0	0	0	0	0	0	1	1	0	0	0	0	0	0	0	0	0	0	0	0	0	0	0	0	0	0	0	1
Bn-Scaffold000004-p5660216	A5	5660216	G/A	1	1	1	1	1	1	1	1	0	1	1	1	1	1	NA	1	1	1	1	1	1	1	1	1	0	0	1	1	1	1	1	1	1	1	1	1	1	1	1	1	1	1	1	1	1	1
Bn-Scaffold000004-p5768427	A5	5768427	T/C	1	1	1	1	1	1	1	1	1	1	1	1	1	1	NA	1	1	1	1	1	1	1	1	1	0	0	1	1	1	1	1	1	1	1	1	1	1	1	1	1	1	1	1	1	1	0
Bn-Scaffold000004-p5859334	A5	5859334	G/T	1	1	0	1	0	1	1	1	1	0	1	0	1	1	NA	0	0	1	0	1	1	1	1	1	1	1	1	0	1	1	0	1	1	1	0	1	1	0	1	1	1	1	1	0	0	1
Bn-Scaffold000004-p6151855	A5	6151855	G/A	0	0	1	0	1	0	0	0	0	1	0	1	0	0	NA	1	1	0	1	0	0	0	0	0	1	1	0	1	0	0	1	0	0	0	1	0	0	1	0	0	0	0	0	1	1	1
Bn-Scaffold000004-p6253117	A5	6253117	C/T	1	1	1	1	1	1	1	1	1	1	1	1	1	1	NA	1	1	1	1	1	1	1	1	1	1	1	1	1	1	1	1	1	1	1	1	1	1	1	1	1	1	1	1	1	1	1
Bn-Scaffold000004-p6379684	A5	6379684	A/G	0	0	0	0	0	0	0	0	1	0	0	0	0	0	NA	0	0	0	0	0	0	0	0	0	0	0	0	0	0	0	0	0	0	0	0	0	0	0	0	0	0	0	0	0	0	0
Bn-Scaffold000004-p6742794	A5	6742794	A/G	0	0	0	0	0	0	0	0	0	0	0	0	0	0	NA	0	0	0	0	0	0	0	0	0	0	0	0	0	0	1	0	0	0	0	0	0	0	0	0	0	0	0	0	0	0	0
Bn-Scaffold000025-p50753	A5	6869542	C/T	0	0	0	1	0	1	1	1	0	0	1	0	1	0	NA	0	0	1	0	1	1	1	1	1	0	0	1	0	1	1	0	1	1	1	0	1	1	0	0	1	1	1	0	0	0	1
Bn-Scaffold000025-p214249	A5	7033038	G/A	1	0	1	0	1	0	0	0	1	1	0	1	0	1	NA	1	1	0	1	0	0	0	0	0	1	1	0	1	0	0	1	1	0	0	1	0	0	1	1	0	0	0	1	1	1	0
Bn-Scaffold000025-p282422	A5	7101211	C/A	1	0	1	0	1	0	0	0	1	1	0	1	0	1	NA	1	1	0	1	0	0	0	0	0	1	1	0	1	0	1	1	1	0	0	1	0	0	1	1	0	0	0	1	1	1	0
Bn-Scaffold000025-p398937	A5	7217726	G/T	1	0	1	0	1	0	0	0	1	1	0	NA	0	1	NA	1	1	0	1	0	0	0	0	0	1	1	0	1	0	0	1	1	0	0	1	0	0	1	1	0	0	0	1	1	1	0
Bn-Scaffold000025-p501156	A5	7319945	T/C	1	1	0	1	0	1	1	1	0	0	1	NA	1	0	NA	0	0	1	0	1	1	1	1	1	0	1	1	0	1	0	0	0	1	1	0	1	1	0	0	1	1	1	0	0	0	1
Bn-Scaffold000025-p677725	A5	7496514	G/T	0	0	1	0	1	0	0	0	1	1	0	NA	0	0	NA	1	1	0	1	0	0	0	0	0	1	1	0	1	0	1	1	1	0	0	1	0	0	1	0	0	0	0	0	1	1	0
Bn-Scaffold000025-p922455	A5	7741244	T/C	1	1	1	1	1	1	1	1	0	1	1	1	1	1	NA	1	1	1	1	1	1	1	1	1	0	0	1	1	1	0	1	1	1	1	1	1	1	1	1	1	1	1	1	1	1	1
Bn-Scaffold000025-p1006955	A5	7825744	T/G	1	1	0	1	0	1	1	1	0	0	1	0	0	1	NA	1	0	1	0	1	1	1	1	1	0	0	1	0	1	0	0	0	1	1	0	1	1	0	1	1	1	1	1	0	0	1
Bn-Scaffold000025-p1146347	A5	7965136	A/G	0	0	0	0	0	0	0	0	0	0	0	0	0	0	NA	0	0	0	0	0	0	0	0	0	0	0	0	0	0	0	0	0	0	0	0	0	0	0	0	0	0	0	0	0	0	0
Bn-Scaffold000025-p1496793	A5	8315582	A/G	0	0	0	0	0	0	0	0	0	0	0	0	0	0	NA	0	0	0	0	0	0	0	0	0	0	0	0	0	0	0	0	0	0	0	0	0	0	0	0	0	0	0	0	0	0	0
Bn-Scaffold000025-p1593454	A5	8412243	T/G	0	0	0	0	0	0	0	0	0	0	0	0	0	0	NA	0	0	1	0	0	0	0	0	0	0	0	0	0	0	0	0	0	0	0	0	0	NA	0	0	0	0	0	0	0	0	0
Bn-Scaffold000025-p1719605	A5	8538394	C/T	1	1	1	1	1	1	1	1	1	1	1	1	1	1	NA	1	1	0	1	1	1	1	1	1	1	1	1	1	1	1	1	1	1	1	1	1	NA	1	1	1	1	1	1	1	1	1
Bn-Scaffold000025-p2010166	A5	8828955	T/G	0	0	0	0	0	0	0	0	0	0	0	0	0	0	NA	0	0	1	0	0	0	0	0	0	0	0	0	0	0	0	0	0	0	0	0	0	NA	0	0	0	0	0	0	0	0	0
Bn-Scaffold000025-p2049770	A5	8868559	G/A	1	1	1	1	1	1	1	1	1	1	1	1	1	1	NA	1	1	0	1	1	1	1	1	1	1	1	1	1	1	1	1	1	1	1	1	1	NA	1	1	1	1	1	1	1	1	1
Bn-ctg7180014724248-p2038	A5	9005871	T/C	0	1	0	0	0	0	0	0	0	0	0	0	0	0	NA	0	0	0	0	0	0	0	0	0	1	0	0	0	0	0	0	0	0	0	0	0	0	0	0	0	0	0	0	0	0	0
Bn-Scaffold000025-p2187672	A5	9006461	C/T	0	0	0	0	0	0	0	0	0	0	0	NA	0	0	NA	0	0	1	0	0	0	0	0	0	1	0	0	0	0	0	0	0	0	0	0	0	0	0	1	1	0	0	0	0	0	1
Bn-Scaffold000025-p2288367	A5	9107156	A/G	0	0	0	0	0	0	0	0	0	0	0	NA	0	0	NA	0	0	0	0	0	0	0	0	0	0	0	0	0	0	0	0	0	0	0	0	0	NA	0	1	1	0	0	0	0	0	1
BN080103-0473	A5	9170241	T/G	0	0	0	0	0	0	0	0	NA	0	0	0	0	0	NA	0	0	0	0	0	0	0	0	0	1	0	0	0	0	0	0	0	0	0	0	0	0	0	0	0	0	0	0	0	0	0
Bn-Scaffold000166-p108013	A5	9396923	C/T	1	1	1	1	1	1	1	1	1	1	1	1	1	1	NA	1	1	1	1	1	1	1	1	1	1	1	1	1	1	1	1	1	1	1	1	1	1	1	1	1	1	1	1	1	1	1
Bn-Scaffold000188-p145021	A5	9692601	G/T	1	1	1	1	1	NA	1	1	1	1	1	1	1	1	NA	1	1	0	1	1	1	1	1	0	1	1	1	1	1	0	0	1	1	1	1	1	NA	1	1	1	0	0	NA	1	NA	1
Bn-Scaffold000125-p161736	A5	9759333	T/C	0	0	1	0	1	0	0	0	0	1	0	1	1	0	NA	0	1	0	1	0	0	0	0	0	0	0	0	1	0	1	1	0	0	0	1	0	0	1	0	0	0	0	0	1	1	0
Bn-Scaffold000125-p315163	A5	9912760	C/T	1	1	0	1	1	1	1	1	1	0	1	0	0	1	NA	1	0	1	0	1	1	1	1	1	1	0	1	0	1	0	0	1	1	1	0	1	1	0	1	1	1	1	1	0	0	1
Bn-Scaffold000139-p129603	A5	10471456	T/C	1	0	1	1	1	1	0	1	0	1	1	NA	1	1	NA	0	1	1	1	1	1	1	1	1	0	1	1	1	1	1	1	1	0	1	1	0	1	1	1	0	0	1	1	NA	1	1
Bn-Scaffold000071-p177701	A5	10778859	A/G	0	0	0	0	1	0	0	0	0	0	0	0	0	0	NA	0	0	0	0	0	0	0	0	0	1	NA	0	0	0	0	0	0	0	0	0	0	0	0	0	0	0	0	0	NA	0	0
Bn-Scaffold000071-p321012	A5	10922170	G/A	1	1	1	1	1	1	1	1	0	1	1	1	1	1	NA	1	1	1	1	1	1	1	1	1	1	0	1	NA	1	1	1	1	1	1	1	1	1	1	1	1	1	1	1	1	1	1
Bn-Scaffold000071-p567114	A5	11168272	G/A	0	1	0	1	0	1	1	1	0	0	1	0	0	1	NA	1	0	0	0	1	1	1	1	1	1	1	1	0	1	0	0	0	1	1	0	1	1	0	1	1	1	1	1	0	0	1
Bn-Scaffold000071-p664110	A5	11265268	C/A	1	1	1	0	1	0	0	0	1	1	0	1	1	0	NA	0	1	1	1	0	0	0	0	0	1	1	0	1	0	1	1	1	0	0	1	0	0	1	0	0	0	0	0	1	1	0
Bn-Scaffold000071-p775618	A5	11376776	A/G	0	0	0	0	0	0	0	0	0	0	0	0	0	0	NA	0	0	0	0	0	0	0	0	0	0	0	0	0	0	0	0	0	0	0	0	0	0	0	0	0	0	0	0	0	0	0
Bn-Scaffold000071-p1165421	A5	11766579	C/T	0	1	1	1	1	1	0	1	1	1	0	1	1	1	NA	0	1	1	1	1	1	1	0	0	1	1	1	1	0	1	0	0	1	1	1	1	1	1	1	0	1	1	1	1	0	1
Bn-Scaffold000080-p1001348	A5	12117408	A/G	0	0	0	1	0	1	1	1	1	0	1	0	0	1	NA	1	0	0	0	1	1	1	1	1	0	1	1	0	1	0	0	0	1	1	0	1	1	0	1	1	1	1	1	0	1	1
Bn-ctg7180014742108-p2229	A5	12375132	C/T	1	0	1	1	1	1	1	1	0	1	1	1	1	1	NA	1	1	1	1	1	1	1	1	1	0	0	1	1	1	1	1	1	1	1	1	1	1	1	1	1	1	1	1	NA	1	1
Bn-Scaffold000080-p610587	A5	12508169	G/A	1	0	1	1	1	1	1	1	0	1	1	1	1	1	NA	1	1	1	1	1	1	1	1	1	0	0	1	1	1	1	1	1	1	1	1	1	1	1	1	1	1	1	1	1	1	1
Bn-Scaffold000080-p545862	A5	12572894	C/T	0	1	0	0	0	0	0	0	1	0	0	0	0	0	NA	0	0	0	0	0	0	0	0	0	1	1	0	0	0	0	0	0	0	0	0	0	0	0	0	0	0	0	0	NA	0	0
Bn-Scaffold000080-p448452	A5	12670304	T/G	1	0	1	1	1	1	1	1	0	1	1	1	1	1	NA	1	1	1	1	1	1	1	1	1	0	0	1	1	1	1	1	1	1	1	1	1	1	1	1	1	1	1	1	NA	1	1
Bn-Scaffold000080-p349895	A5	12768861	G/T	1	0	1	1	1	1	1	1	0	1	1	1	1	1	NA	1	1	1	1	1	1	1	1	1	0	0	1	1	1	1	1	1	1	1	1	1	1	1	1	1	1	1	1	NA	1	1
Bn-Scaffold000080-p251240	A5	12867516	A/G	1	0	1	1	1	1	1	1	0	1	1	1	1	1	NA	1	1	1	1	1	1	1	1	1	0	0	1	1	1	1	1	1	1	1	1	1	1	1	1	1	1	1	1	NA	1	1
Bn-Scaffold000080-p169632	A5	12949124	G/A	0	1	0	0	0	0	0	0	1	0	0	0	0	0	NA	0	0	0	0	0	0	0	0	0	1	1	0	0	0	0	0	0	0	0	0	0	0	0	0	0	0	0	0	NA	0	0
Bn-Scaffold000231-p22383	A5	13141238	C/T	1	1	1	1	1	1	1	1	1	1	1	1	1	1	NA	1	1	1	1	1	1	1	1	1	1	1	1	1	1	1	1	1	1	1	1	1	1	1	1	1	1	1	1	1	1	1
Bn-Scaffold000202-p51594	A5	13237928	A/G	1	0	1	1	1	1	1	1	0	1	1	1	1	1	NA	1	1	1	1	1	1	1	1	1	0	0	1	1	1	1	1	1	1	1	1	1	1	1	1	1	1	1	1	NA	1	1
Bn-Scaffold000095-p151133	A5	13452799	G/A	0	1	0	0	0	0	0	0	1	0	0	0	0	0	NA	0	0	0	0	0	0	0	0	0	1	1	0	0	0	0	0	0	0	0	0	0	0	0	0	0	0	0	0	0	0	0
Bn-Scaffold000095-p250386	A5	13552052	C/A	1	0	1	1	1	1	1	1	0	1	1	1	1	1	NA	1	1	1	1	1	1	1	1	1	0	0	1	1	1	1	1	1	1	1	1	1	1	1	1	1	1	1	1	NA	1	1
Bn-Scaffold000095-p358970	A5	13660636	A/G	1	0	1	1	1	1	1	1	0	1	1	1	1	1	NA	1	1	1	1	1	1	1	1	1	0	0	1	1	1	1	1	1	1	1	1	1	1	1	1	1	1	1	1	1	1	1
Bn-Scaffold000095-p387856	A5	13689522	A/G	1	0	1	1	1	1	1	1	0	1	1	1	1	1	NA	1	1	1	1	1	1	1	1	1	0	0	1	1	1	1	1	1	1	1	1	1	1	1	1	1	1	1	1	NA	1	1
Bn-Scaffold000095-p523736	A5	13825402	C/A	0	1	0	0	0	0	0	0	1	0	0	0	0	0	NA	0	0	0	0	0	0	0	0	0	1	1	0	0	0	0	0	0	0	0	0	0	0	0	0	0	0	0	0	NA	0	0
Bn-Scaffold000095-p621787	A5	13923453	C/T	0	1	0	0	0	0	0	0	1	0	0	0	0	0	NA	0	0	0	0	0	0	0	0	0	1	1	0	0	0	0	0	0	0	0	0	0	0	0	0	0	0	0	0	NA	0	0
Bn-Scaffold000095-p856688	A5	14158354	A/G	0	0	0	0	0	0	0	0	0	0	0	0	0	0	NA	0	0	0	0	0	0	0	0	0	0	0	0	0	NA	0	0	0	0	0	0	0	0	0	0	0	0	0	0	0	0	0
Bn-Scaffold000091-p154860	A5	14426951	C/A	1	0	1	1	1	1	1	1	0	1	1	1	1	1	NA	1	1	1	1	1	1	1	1	1	0	0	1	1	1	1	1	1	1	1	1	1	1	1	1	1	1	1	1	NA	1	1
Bn-Scaffold000091-p328296	A5	14600387	G/T	0	1	0	0	0	0	0	0	1	0	0	0	0	0	NA	0	0	0	0	0	0	0	0	0	1	1	0	0	0	0	0	0	0	0	0	0	0	0	0	0	0	0	0	NA	0	0
Bn-Scaffold000091-p444035	A5	14716126	G/T	0	1	0	1	0	0	0	1	1	0	1	0	0	0	NA	1	0	0	0	0	0	0	0	1	1	0	0	0	0	0	0	0	1	0	0	1	1	0	1	1	0	1	1	NA	0	1
Bn-Scaffold000091-p528718	A5	14800809	C/A	0	1	0	1	0	0	0	1	1	0	1	0	0	0	NA	1	0	0	0	0	0	0	0	1	1	1	0	0	0	0	0	0	1	0	0	1	1	0	1	1	0	1	1	NA	1	1
Bn-Scaffold000091-p640592	A5	14912683	G/T	0	1	0	1	0	0	0	1	1	0	1	0	0	0	NA	1	0	0	0	0	0	0	0	1	1	1	0	0	0	0	0	0	1	0	0	1	1	0	1	1	0	1	1	NA	1	1
Bn-Scaffold000091-p835698	A5	15107789	C/A	1	1	1	0	1	1	1	0	1	1	0	1	1	1	NA	0	1	1	1	1	1	1	1	0	0	1	1	1	1	1	1	1	0	1	1	0	0	1	0	0	1	0	0	NA	0	0
Bn-Scaffold000275-p23479	A5	15317691	C/T	0	1	0	1	0	0	0	1	1	0	1	0	0	0	NA	1	0	0	0	0	0	0	0	1	1	1	0	0	0	0	0	0	1	0	0	1	1	0	1	1	0	1	1	NA	1	1
Bn-Scaffold000183-p56396	A5	15490989	G/A	0	1	0	0	0	0	0	0	1	0	0	0	0	0	NA	0	0	0	0	0	0	0	0	0	1	1	0	0	0	0	0	0	0	0	0	0	0	0	0	0	0	0	0	NA	0	0
Bn-Scaffold000075-p1218045	A5	15602446	A/G	0	0	0	1	0	0	1	1	1	0	1	0	0	0	NA	0	0	1	1	0	0	1	0	1	0	0	1	0	1	0	0	1	1	0	0	0	NA	0	0	1	1	0	1	0	1	0
Bn-Scaffold000075-p1155342	A5	15665149	A/C	0	0	0	0	1	0	0	0	0	0	0	NA	0	0	NA	0	0	0	0	0	0	0	1	0	0	0	0	0	0	0	1	0	0	0	0	0	0	0	0	0	0	1	0	0	0	1
Bn-Scaffold000075-p880633	A5	15939858	A/C	0	0	0	1	0	0	0	1	1	0	1	0	0	0	NA	1	0	0	0	0	0	0	0	1	0	1	0	0	0	0	0	0	1	0	0	1	1	0	1	1	0	1	1	0	1	1
Bn-Scaffold000075-p749752	A5	16070739	G/T	1	1	1	0	1	0	0	0	1	1	0	1	1	1	NA	0	1	0	1	1	1	1	1	0	1	0	1	1	1	1	1	1	0	1	1	0	0	1	0	0	1	0	0	1	1	0
Bn-Scaffold000075-p609902	A5	16210589	T/C	0	0	0	1	0	1	1	1	0	0	1	0	0	0	NA	1	0	0	0	0	0	0	0	1	0	0	0	0	0	0	0	0	1	0	0	1	1	0	1	1	0	1	1	0	0	1
Bn-Scaffold000075-p544803	A5	16275688	A/G	0	0	0	0	0	0	0	0	0	0	0	0	0	0	NA	0	0	0	0	0	0	0	0	0	0	1	0	0	0	0	0	0	0	0	0	0	0	0	0	0	0	0	0	0	0	0
Bn-ctg7180014704671-p574	A5	16283981	A/C	0	0	0	0	0	0	0	0	0	0	0	0	0	0	NA	0	0	0	0	0	0	0	0	0	0	0	0	0	0	0	0	0	0	0	0	0	0	0	0	0	0	0	0	0	0	0
Bn-Scaffold000075-p461407	A5	16359084	A/G	0	0	0	0	0	0	0	0	0	0	0	0	0	0	NA	0	0	0	0	0	0	0	0	0	0	0	0	0	0	0	0	0	0	0	0	0	0	0	0	0	0	0	0	0	0	0
Bn-Scaffold000075-p359927	A5	16460564	A/G	0	0	0	0	0	0	0	0	1	0	0	0	0	0	NA	0	0	0	0	0	0	0	0	0	0	1	0	0	0	0	0	0	0	0	0	0	0	0	0	0	0	0	0	0	0	0
Bn-Scaffold000075-p250809	A5	16569682	C/A	1	1	1	1	1	1	1	1	0	1	1	1	1	1	NA	1	1	1	1	1	1	1	1	1	1	0	1	1	1	1	1	1	1	1	1	1	1	1	1	1	1	1	1	1	1	1
p6_8387_snp17	A5	16620635	A/G	0	0	0	0	0	0	0	0	0	0	0	0	0	0	NA	0	0	0	0	0	0	0	0	0	0	1	0	0	0	0	0	0	0	0	0	0	0	0	0	0	0	0	0	0	0	0
Bn-Scaffold000075-p38784	A5	16781707	C/T	1	0	1	0	1	0	0	0	0	1	0	1	1	1	NA	0	1	1	1	1	1	1	1	0	1	0	1	1	1	1	1	1	0	1	1	0	0	1	0	0	1	0	0	NA	1	0
Bn-Scaffold000109-p59155	A5	16879745	C/T	1	1	1	0	1	0	0	0	1	1	0	1	1	1	NA	0	1	1	1	1	1	1	1	0	0	1	1	1	1	1	1	1	0	1	1	0	0	1	0	0	1	0	0	1	1	0
Bn-Scaffold000109-p548266	A5	17368856	G/T	0	1	0	0	0	0	0	0	0	0	0	0	0	0	NA	0	0	0	0	0	0	0	0	0	1	0	0	0	0	0	0	0	0	0	0	0	0	0	0	0	0	0	0	NA	0	0
Bn-Scaffold000037-p1847600	A5	17623202	G/A	1	1	1	1	1	1	1	1	1	1	1	1	1	1	NA	1	1	1	1	1	1	1	1	1	0	1	1	1	1	1	1	1	1	1	1	1	1	1	1	1	1	1	1	1	1	1
UQ07A0001986	A5	17668494	G/A	1	1	1	1	1	1	1	1	0	1	1	1	1	1	NA	1	1	1	1	1	1	1	1	1	1	1	1	1	1	1	1	1	1	1	1	1	1	1	1	1	1	1	1	1	1	1
Bn-Scaffold000037-p1731346	A5	17739456	C/T	1	1	1	1	1	1	1	1	1	1	1	1	1	1	NA	1	1	1	1	1	1	1	1	1	1	1	1	1	1	1	1	1	1	1	1	1	1	1	1	1	1	1	1	1	1	1
Bn-Scaffold000037-p1519472	A5	17951330	C/A	1	0	1	1	0	1	1	1	1	1	1	1	1	1	NA	1	1	1	1	1	1	1	1	1	1	1	1	1	1	1	1	1	1	1	0	1	1	1	1	1	1	1	1	1	1	1
Bn-Scaffold000037-p1487476	A5	17983326	C/T	1	1	1	1	1	1	1	1	1	1	1	1	1	1	NA	1	1	1	1	1	1	1	1	1	1	1	1	1	1	1	1	1	1	1	1	1	1	1	1	1	1	1	1	1	1	1
Bn-Scaffold000037-p1264560	A5	18206242	C/T	0	1	0	0	1	0	0	0	1	0	0	0	0	0	NA	0	0	0	0	0	0	0	0	0	1	1	0	0	0	0	0	0	0	0	1	0	0	0	0	0	0	0	0	NA	0	0
Bn-Scaffold000037-p1164641	A5	18306161	T/C	0	0	0	1	0	1	0	1	0	0	1	0	0	1	NA	0	0	0	1	1	1	1	1	1	0	0	1	0	1	1	1	0	1	1	0	0	1	0	1	0	0	1	1	0	1	1
Bn-Scaffold000037-p1092440	A5	18378362	C/T	1	1	1	0	1	0	1	0	1	1	0	1	1	0	NA	1	1	1	0	0	0	0	0	0	1	1	0	1	0	1	0	1	0	0	1	1	0	1	0	1	1	0	0	1	1	0
Bn-Scaffold000037-p870093	A5	18600709	C/A	1	1	1	1	1	1	1	1	1	1	1	1	1	1	NA	1	1	1	1	1	1	1	1	1	1	1	1	1	1	1	1	1	1	NA	1	NA	1	1	1	1	1	NA	1	1	1	1
Bn-Scaffold000037-p678873	A5	18791929	A/C	0	0	0	1	1	1	0	1	0	0	1	0	0	1	NA	0	0	0	1	1	1	1	1	1	0	0	1	0	1	0	1	0	0	1	1	0	1	0	1	0	0	1	1	0	1	1
Bn-Scaffold000037-p592317	A5	18878485	C/T	1	1	1	0	1	1	0	0	0	1	0	NA	1	1	NA	0	1	1	1	1	1	1	1	1	1	1	1	1	1	1	1	1	0	NA	1	0	1	1	1	0	0	1	1	1	1	1
Bn-ctg7180014722336-p1713	A5	18948382	G/A	1	1	1	1	1	1	1	1	1	1	1	1	1	1	NA	1	1	1	1	1	1	1	1	1	1	1	1	1	1	1	1	1	1	1	1	1	1	1	1	1	1	1	1	1	1	1
Bn-Scaffold000037-p374106	A5	19096696	A/G	0	1	0	1	0	0	0	1	0	0	1	NA	0	0	NA	0	0	0	0	0	0	0	0	0	0	0	0	0	0	0	0	0	0	0	0	0	0	0	0	0	0	0	0	NA	0	0
Bn-Scaffold000037-p292663	A5	19178139	G/A	1	0	1	0	1	1	1	0	1	1	0	NA	1	1	NA	1	1	1	1	1	1	1	1	1	1	0	1	1	1	1	1	1	1	1	1	1	1	1	1	1	1	1	1	NA	1	1
Bn-Scaffold000037-p185209	A5	19285593	C/A	1	1	1	1	0	0	1	1	0	1	1	1	1	0	NA	1	0	1	0	0	0	0	0	0	1	1	0	1	0	0	0	1	1	0	0	1	0	1	0	1	1	0	0	1	0	0
Bn-Scaffold000037-p65908	A5	19404894	T/C	0	0	0	0	0	0	0	0	0	0	0	0	0	0	NA	0	0	0	0	0	0	0	0	0	0	0	0	0	0	0	0	0	0	0	0	0	0	0	0	0	0	0	0	0	0	0
Bn-Scaffold000055-p66803	A5	19537704	G/A	1	1	1	1	1	1	1	1	1	1	1	1	1	1	NA	1	1	0	1	1	1	1	1	1	0	0	1	1	1	0	1	1	1	1	1	1	1	1	1	1	1	1	1	1	1	1
Bn-Scaffold000055-p155665	A5	19626566	A/G	0	0	0	0	0	0	1	0	0	0	0	0	0	0	NA	1	0	0	0	0	0	0	0	0	0	0	0	0	0	0	0	0	1	0	0	0	0	0	0	1	1	0	0	0	0	0
Bn-Scaffold000055-p250079	A5	19720980	A/G	1	0	1	0	1	1	0	0	1	1	0	1	1	1	NA	0	1	0	1	0	0	1	1	1	0	0	1	1	0	0	0	1	0	0	1	1	0	1	1	0	0	1	1	NA	1	1
UQ11A0002096	A5	19802577	C/T	1	1	1	0	1	1	1	0	1	1	0	1	1	1	NA	1	1	1	1	1	1	1	1	1	1	1	1	1	1	1	1	1	1	1	1	1	1	1	1	1	1	1	1	1	1	1
Bn-Scaffold000055-p385595	A5	19856496	G/A	1	0	1	1	0	0	1	1	1	1	1	1	1	1	NA	1	0	1	0	1	1	0	0	0	0	1	0	1	0	1	1	1	1	1	0	0	1	1	1	1	1	0	0	NA	0	0
Bn-ctg7180014734211-p14220	A5	19921018	G/T	1	1	1	1	NA	1	NA	NA	1	1	1	1	1	1	NA	1	1	NA	1	1	1	1	1	1	1	1	1	NA	1	0	1	NA	NA	0	1	1	0	1	1	1	1	1	1	1	1	1
Bn-Scaffold000055-p460464	A5	19931365	T/G	0	0	0	1	0	0	0	1	0	0	NA	0	0	0	NA	0	0	0	0	0	0	0	0	0	0	0	0	0	0	0	0	0	0	0	0	0	0	0	0	0	0	0	0	0	0	0
Bn-Scaffold000055-p547087	A5	20017988	C/T	0	1	0	0	0	0	0	0	0	0	0	0	0	0	NA	0	0	1	0	1	1	0	0	0	1	1	0	0	0	1	1	0	0	1	0	0	1	0	0	0	0	0	0	NA	0	0
Bn-Scaffold000055-p848959	A5	20319860	T/C	0	0	0	1	0	0	0	1	0	0	1	0	0	0	NA	0	0	0	0	0	0	0	0	0	0	0	0	0	0	0	0	0	0	0	0	0	0	0	0	0	0	0	0	0	1	0
Bn-Scaffold000055-p949877	A5	20420778	G/A	1	1	1	0	0	0	1	0	1	1	0	1	1	1	NA	0	1	0	1	1	1	0	0	0	1	1	0	1	0	1	1	1	1	1	0	0	1	1	1	1	1	0	0	1	0	0
p5_1333_snp20	A5	20482847	A/G	0	0	0	0	0	0	0	0	0	0	0	0	0	0	NA	0	0	0	0	0	0	0	0	0	0	0	0	0	0	0	0	0	0	0	0	0	0	0	0	0	0	0	0	0	0	0
Bn-Scaffold000055-p1028176	A5	20499077	T/G	1	0	1	1	1	1	0	1	1	1	1	1	1	1	NA	1	1	0	1	1	1	1	1	1	0	0	1	1	1	1	1	1	0	1	1	1	1	1	1	0	0	1	1	NA	1	1
Bn-Scaffold000055-p1150137	A5	20621038	G/A	1	1	1	1	1	1	1	1	1	1	1	1	1	1	NA	1	1	1	1	1	1	1	1	1	0	1	1	1	1	1	1	1	1	1	1	1	1	1	1	1	1	1	NA	1	1	1
Bn-Scaffold000055-p1373595	A5	20844496	G/T	1	1	1	1	1	1	0	1	1	1	1	1	1	1	NA	1	1	1	1	1	1	1	1	1	1	1	1	1	1	1	1	1	NA	1	1	1	1	1	1	0	NA	1	1	1	1	0
BN103799-0094	A5	20995725	C/T	1	1	1	1	1	1	1	1	1	1	1	1	1	1	NA	1	1	1	1	1	1	1	1	1	1	1	1	1	1	1	1	1	1	1	1	1	1	1	1	1	1	1	1	1	1	1
Bn-Scaffold000098-p73560	A5	21002502	G/T	1	1	1	1	1	1	1	1	1	1	1	1	1	1	NA	1	1	1	1	1	1	1	1	1	0	1	1	1	1	1	1	1	1	1	1	1	1	1	1	1	1	1	1	1	1	1
Bn-Scaffold000098-p180546	A5	21109488	T/C	1	0	1	1	1	1	0	1	1	1	0	1	1	1	NA	1	1	0	0	0	0	1	1	1	0	1	1	1	0	1	0	1	0	0	1	1	0	1	1	0	0	1	1	NA	1	0
Bn-Scaffold000011-p1074068	A5	21119066	T/G	1	0	0	0	0	0	0	0	0	0	0	0	0	0	NA	0	0	0	0	0	0	0	0	0	0	0	0	0	0	1	0	0	0	1	1	0	1	0	0	0	0	0	0	0	0	0
Bn-Scaffold000098-p348868	A5	21277810	C/T	1	0	1	1	1	1	0	1	1	1	1	1	1	1	NA	1	1	0	1	1	1	1	1	1	1	1	1	1	1	1	0	1	0	1	1	1	1	1	1	0	0	1	1	NA	1	0
Bn-Scaffold000098-p758637	A5	21687579	C/T	1	1	1	1	1	1	1	1	1	1	1	1	1	1	NA	1	1	1	1	1	1	1	1	1	NA	1	1	1	1	1	1	1	1	1	1	1	1	1	1	1	1	1	1	1	1	1
Bn-Scaffold000098-p885641	A5	21814583	G/A	0	0	1	1	1	1	0	1	1	1	1	1	0	1	NA	0	1	0	0	1	1	1	1	1	1	1	1	0	1	1	1	1	1	1	1	0	1	1	1	1	1	1	1	1	1	1
Bn-Scaffold000067-p1340022	A5	21866006	T/C	0	0	0	0	0	0	0	0	0	0	0	0	0	0	NA	0	0	0	0	0	0	0	0	0	0	0	0	0	0	0	0	0	0	0	0	0	0	0	0	0	0	0	0	0	0	0
Bn-Scaffold000067-p1038556	A5	22167472	A/G	1	1	1	1	1	0	0	1	0	1	0	1	NA	1	NA	0	1	0	1	1	1	0	0	0	0	0	0	1	0	1	0	1	0	0	1	1	1	1	1	1	0	0	0	1	1	1
Bn-Scaffold000067-p936807	A5	22269221	G/A	1	1	1	1	1	0	0	1	0	1	0	1	NA	1	NA	0	1	0	1	1	1	0	0	0	1	0	0	1	0	1	0	1	0	0	1	1	1	1	1	1	0	0	0	1	1	1
Bn-Scaffold000067-p840178	A5	22365850	A/G	0	0	0	0	0	0	0	0	0	0	0	0	0	0	NA	0	0	0	0	0	0	0	0	0	0	0	0	0	0	0	0	0	0	0	0	0	0	0	0	0	0	0	NA	0	1	0
Bn-Scaffold000067-p712092	A5	22493936	T/C	0	0	0	0	0	0	0	0	0	0	0	0	NA	0	NA	0	0	0	0	0	0	0	0	0	1	0	0	0	0	0	0	0	0	0	0	0	0	0	0	0	0	0	NA	0	0	0
Bn-Scaffold000067-p550436	A5	22655592	A/G	0	0	0	0	0	0	0	0	0	0	0	0	0	0	NA	0	0	0	0	0	0	0	0	NA	1	0	0	0	0	0	0	0	0	0	0	0	NA	0	0	0	0	0	0	0	0	0
Bn-Scaffold000067-p439062	A5	22766966	A/G	0	0	0	0	0	0	0	0	0	0	0	0	0	0	NA	0	0	0	0	0	0	0	0	0	1	0	0	0	0	0	0	0	0	0	0	0	0	0	0	0	0	0	0	0	0	0
Bn-Scaffold000067-p345742	A5	22860286	T/G	0	1	0	0	0	0	0	0	0	0	0	0	0	0	NA	0	0	0	0	0	0	0	0	0	0	0	0	0	0	0	0	0	0	0	0	1	0	0	1	0	0	0	0	0	0	0
Bn-ctg7180014761326-p25558	A5	22932743	A/G	0	1	1	1	0	1	1	1	1	1	0	1	0	1	NA	1	1	1	1	1	1	1	1	1	0	1	1	1	0	1	0	0	1	0	NA	0	0	1	1	1	1	1	1	1	0	1
Bn-Scaffold000067-p53470	A5	23152558	C/T	1	1	1	1	1	1	1	1	0	1	0	1	1	1	NA	0	0	0	1	1	1	0	1	0	1	1	0	1	0	1	1	1	1	1	0	1	1	1	1	1	0	0	1	1	1	1
Bn-Scaffold000165-p167264	A5	23373391	G/T	1	1	1	1	1	1	1	1	1	1	1	1	1	1	NA	1	1	1	1	1	1	1	1	1	1	1	1	1	1	1	1	1	1	1	1	1	1	1	1	1	1	1	1	1	1	1
p5_7271_snp17	A5	23506440	A/G	0	0	0	0	0	0	0	0	1	0	1	0	0	0	NA	1	1	1	0	0	0	0	1	1	1	0	1	0	1	0	0	0	0	0	1	0	0	0	0	0	1	1	0	0	0	0
Bn-Scaffold000160-p190146	A5	23751789	A/G	0	0	0	0	0	0	0	0	1	0	1	NA	NA	0	NA	0	1	1	0	0	0	0	0	0	1	0	1	0	1	0	0	0	0	0	1	0	0	0	0	0	1	1	0	0	1	0
Bn-Scaffold000160-p84725	A5	23857210	A/C	1	0	0	0	0	0	0	0	0	0	0	NA	0	0	NA	0	0	0	0	0	0	1	0	0	0	0	0	0	0	0	0	1	0	1	0	0	0	1	0	0	0	0	0	1	0	0
Bn-Scaffold000137-p340999	A6	119543	G/A	1	1	1	0	1	0	0	0	1	1	1	1	1	1	NA	1	0	1	1	1	1	1	1	1	0	1	1	1	1	1	1	1	1	1	1	1	1	1	1	1	1	1	1	1	0	0
Bn-Scaffold000137-p261157	A6	199385	A/C	0	0	0	0	0	0	0	0	0	0	0	0	0	0	NA	0	0	1	0	0	0	0	0	0	0	0	0	0	0	0	0	0	1	0	0	0	0	0	0	0	0	0	0	0	0	0
Bn-Scaffold000137-p153105	A6	307437	T/G	0	0	0	1	0	0	1	1	0	0	0	0	0	0	NA	0	1	1	0	0	0	0	0	0	0	1	0	0	0	0	0	0	1	0	0	0	0	0	0	0	1	0	0	0	1	1
Bn-Scaffold000173-p168254	A6	568623	A/G	0	0	0	1	0	0	1	1	0	0	0	0	0	0	NA	0	1	0	0	0	0	0	0	0	0	0	0	0	0	0	0	0	0	0	0	0	0	0	0	0	0	0	0	0	1	1
Bn-Scaffold000173-p71063	A6	665814	T/C	0	0	0	0	0	0	0	0	0	0	0	0	0	0	NA	0	0	0	0	0	0	0	0	0	1	0	0	0	0	0	0	0	0	0	0	0	0	0	0	0	0	0	0	0	0	0
Bn-Scaffold000026-p2411584	A6	781675	A/G	0	1	0	0	0	1	0	0	0	0	0	0	0	0	NA	0	0	1	0	0	0	0	0	0	1	0	0	0	0	0	0	0	1	0	0	0	0	0	0	0	0	0	0	0	0	0
Bn-Scaffold000026-p2299032	A6	894227	T/C	0	0	0	0	0	0	0	0	0	0	0	0	0	0	NA	0	0	0	0	0	0	0	0	0	0	0	0	0	0	0	0	0	0	0	0	0	0	0	0	0	0	0	0	0	0	0
Bn-Scaffold000026-p1913146	A6	1280113	G/A	1	1	1	1	1	1	1	1	1	1	1	1	1	1	NA	1	1	1	1	1	1	1	1	1	1	1	1	1	1	0	1	1	1	0	1	1	1	1	1	1	1	1	1	1	1	1
Bn-Scaffold000026-p1710211	A6	1483048	A/G	0	0	0	0	0	0	0	0	0	1	1	0	0	1	NA	0	0	0	0	NA	NA	0	0	1	1	0	1	0	1	1	0	0	0	1	0	1	1	0	0	0	0	1	0	1	0	0
Bn-ctg7180014727548-p4849	A6	1594506	T/C	0	0	0	0	1	0	0	1	0	0	0	0	1	0	NA	0	0	0	0	0	0	0	0	0	0	1	0	0	0	0	0	0	0	0	0	0	0	0	0	0	0	0	0	0	0	0
BN041414-0041	A6	1628691	C/T	1	0	1	1	1	1	1	1	1	1	1	NA	1	1	NA	0	1	0	1	0	0	1	0	1	1	1	1	1	0	0	1	0	0	0	1	1	1	1	1	1	1	1	1	1	1	1
Bn-Scaffold000026-p1533569	A6	1659690	G/T	0	0	0	0	0	0	0	0	0	1	1	NA	1	1	NA	1	0	0	0	1	1	0	1	1	1	1	1	1	1	1	1	0	0	1	1	1	0	0	0	1	1	1	0	1	0	0
Bn-Scaffold000026-p1324356	A6	1868903	C/T	0	0	0	0	0	0	0	0	0	0	0	0	0	0	NA	0	0	0	0	0	0	0	0	0	1	1	0	0	0	1	0	0	0	1	0	0	1	0	0	0	1	0	0	0	0	0
Bn-Scaffold000026-p1137835	A6	2055424	C/T	1	1	1	1	1	1	1	1	1	1	1	1	1	1	NA	1	1	1	1	1	1	1	1	1	1	1	1	1	1	1	1	1	1	1	1	1	1	1	1	1	1	1	1	1	1	1
BN056191-0267	A6	2077846	T/C	0	0	0	0	0	0	0	0	0	0	0	0	0	0	NA	0	0	0	0	0	0	0	0	0	0	0	0	0	0	0	0	0	0	0	0	0	0	0	0	0	0	0	0	0	0	0
Bn-ctg7180014735062-p1186	A6	2220068	G/A	1	1	1	1	1	1	1	1	1	1	1	1	1	1	NA	1	1	1	1	1	1	1	1	1	1	0	1	1	1	1	1	0	0	1	1	0	1	1	1	1	1	1	1	1	1	1
Bn-Scaffold000026-p959074	A6	2234185	A/C	0	0	0	0	0	1	1	0	0	0	0	0	0	0	NA	0	1	1	0	0	0	0	0	0	0	0	0	0	0	0	0	0	1	0	0	0	0	0	0	0	0	0	1	0	0	0
Bn-Scaffold000026-p861591	A6	2331668	T/C	0	0	0	0	0	0	0	0	0	0	0	0	0	0	NA	0	0	0	0	0	0	0	0	0	0	0	0	0	0	0	0	0	0	0	0	0	0	0	0	0	0	0	0	0	0	0
Bn-Scaffold000026-p779288	A6	2413971	G/A	1	1	1	0	1	1	1	0	1	0	1	NA	1	0	NA	1	1	1	1	0	0	1	1	1	1	0	1	1	1	0	1	1	0	0	1	1	1	1	1	1	0	0	1	1	1	0
Bn-Scaffold000026-p668759	A6	2524500	A/G	1	0	1	0	1	1	1	0	1	1	0	1	0	1	NA	0	1	1	1	1	1	1	0	0	1	1	0	0	0	0	0	0	1	0	0	0	1	1	1	0	1	0	1	0	0	0
Bn-Scaffold000026-p563513	A6	2629746	G/A	1	1	1	1	1	1	1	1	1	1	0	NA	0	1	NA	0	1	1	1	1	1	1	0	0	1	1	0	0	0	1	0	0	1	1	0	0	0	1	1	0	1	1	0	0	0	1
Bn-ctg7180014728830-p19206	A6	2829318	G/A	1	1	1	NA	0	1	1	NA	1	1	NA	1	1	1	NA	1	1	1	1	1	1	1	1	1	1	1	1	1	NA	1	1	1	1	1	1	1	1	1	1	1	1	1	1	1	1	1
Bn-Scaffold000026-p286532	A6	2906727	A/G	0	1	0	0	0	0	1	0	0	0	0	0	0	0	NA	1	0	1	0	0	0	0	1	0	0	0	1	1	1	1	1	1	0	1	1	0	0	0	0	1	0	1	0	0	1	0
Bn-Scaffold000026-p165807	A6	3027452	A/G	1	1	1	1	1	1	1	1	1	1	0	NA	1	1	NA	0	1	1	1	1	1	1	1	1	0	0	0	0	0	1	0	0	0	1	0	1	1	1	1	0	0	1	1	1	0	1
UQ11A0018559	A6	3094332	C/T	1	1	1	1	1	1	1	1	1	1	1	1	1	1	NA	1	1	1	1	1	1	1	1	1	1	1	1	1	1	0	1	1	1	0	1	1	1	1	1	1	1	1	1	1	1	1
Bn-Scaffold000029-p2247864	A6	3239926	G/A	0	1	0	1	0	1	1	1	0	1	1	NA	1	1	NA	1	1	1	1	1	1	0	1	1	1	1	1	1	1	1	1	1	1	1	1	1	1	0	0	1	1	1	1	1	1	1
Bn-Scaffold000029-p2159416	A6	3328374	T/C	0	0	0	0	0	0	0	0	0	0	0	NA	0	0	NA	0	0	0	0	0	0	0	1	0	0	0	0	0	0	0	0	0	1	0	0	0	0	0	0	0	0	1	0	0	1	0
BN096973-0429	A6	3431541	C/T	1	1	1	1	1	1	1	1	1	1	1	1	1	1	NA	1	1	1	1	1	1	1	1	1	1	1	1	1	1	1	1	1	1	1	1	1	1	1	1	1	1	1	1	1	1	1
Bn-Scaffold000029-p1865853	A6	3621937	A/G	1	0	1	1	1	0	NA	1	1	NA	0	1	0	NA	NA	1	0	0	NA	0	0	1	0	NA	0	0	0	NA	NA	0	NA	0	1	0	NA	1	0	1	1	NA	0	0	NA	0	0	0
Bn-Scaffold000029-p1772640	A6	3715150	C/T	0	1	0	0	0	0	0	0	0	0	1	0	0	0	NA	0	0	0	0	0	0	0	0	0	1	1	0	0	0	1	0	0	0	1	0	0	1	0	0	0	1	0	0	0	0	0
Bn-Scaffold000029-p1587128	A6	3900662	G/A	0	0	0	0	0	0	1	0	0	1	1	NA	0	1	NA	1	1	1	1	1	1	0	0	1	1	1	1	1	1	1	0	1	1	1	1	0	1	0	0	1	0	0	1	1	0	0
Bn-Scaffold000029-p1471367	A6	4016423	C/T	0	0	0	0	1	0	0	0	0	0	1	0	0	0	NA	0	0	0	0	0	0	0	0	0	1	1	1	0	1	1	0	0	0	0	0	0	1	0	0	0	0	0	0	0	0	0
Bn-Scaffold000029-p1104057	A6	4383733	A/G	0	1	0	0	1	0	0	0	0	0	1	0	0	0	NA	0	0	0	0	0	0	0	0	0	1	0	1	0	1	0	0	0	0	0	0	0	1	0	0	0	1	0	0	0	0	0
Bn-Scaffold000029-p866963	A6	4620827	T/G	0	1	1	1	0	1	1	1	1	1	0	1	1	1	NA	1	1	1	1	1	1	1	1	1	0	1	0	0	0	1	0	1	1	1	1	0	0	1	1	1	1	1	0	0	1	1
Bn-Scaffold000029-p732566	A6	4755224	C/T	1	1	1	1	1	1	1	1	1	1	1	1	1	1	NA	1	0	1	1	1	1	1	1	1	1	1	1	1	1	1	1	1	1	1	1	1	1	1	1	1	1	1	1	1	0	1
UQ06A0006095	A6	4831869	C/T	1	1	1	1	1	1	1	1	1	1	1	1	1	1	NA	1	1	1	1	1	1	1	1	1	1	1	1	1	1	1	1	1	1	1	1	1	1	1	1	1	1	1	1	1	1	1
UQ02A0021538	A6	4844167	G/A	1	1	1	1	1	1	0	1	1	0	1	1	1	1	NA	0	0	1	1	1	0	1	1	0	1	1	1	1	1	1	1	1	1	1	1	1	1	1	1	1	1	1	1	1	1	1
Bn-Scaffold000029-p205032	A6	5282758	C/A	1	1	0	NA	1	1	0	0	1	0	0	NA	1	0	NA	0	0	1	1	0	0	0	0	0	1	0	0	1	0	1	0	0	0	0	1	1	0	1	1	0	0	1	0	1	0	0
Bn-Scaffold000050-p1429277	A6	5699347	T/C	0	0	0	0	1	1	0	0	0	0	1	NA	0	0	NA	0	1	0	0	0	0	0	0	0	1	0	1	0	1	0	0	0	0	1	1	1	1	0	0	0	0	0	1	0	1	0
Bn-Scaffold000050-p1306378	A6	5822246	C/T	1	1	1	1	0	1	1	1	1	1	0	NA	1	1	NA	1	1	1	1	1	1	1	1	1	0	1	0	1	0	1	1	1	1	1	1	1	0	1	1	1	1	1	1	1	1	1
BN046689-0294	A6	6112586	A/C	0	1	0	0	1	0	0	0	0	0	0	0	1	0	NA	1	0	0	0	0	0	0	0	1	1	0	0	0	0	0	0	0	0	0	1	0	0	0	0	1	0	0	0	0	0	1
Bn-Scaffold000050-p1010859	A6	6117765	G/T	1	1	1	1	1	1	1	1	0	1	0	1	0	1	NA	1	1	1	1	1	1	1	1	1	1	0	0	1	0	1	1	1	1	0	1	1	0	1	1	1	1	1	1	1	1	1
Bn-ctg7180014732263-p10270	A6	6151681	C/T	1	0	1	1	0	1	1	1	0	1	1	1	0	1	NA	0	1	1	1	1	1	1	1	0	0	1	0	1	1	1	1	1	1	1	0	1	1	1	1	0	1	1	1	1	1	0
Bn-Scaffold000050-p831764	A6	6296860	C/T	0	1	0	0	0	0	0	0	1	0	1	NA	1	0	NA	0	0	0	0	0	0	0	0	0	1	0	1	0	1	0	0	0	0	1	0	0	1	0	0	0	0	0	0	0	0	0
Bn-Scaffold000050-p628884	A6	6499740	G/A	1	1	1	1	1	1	1	1	1	1	0	1	0	1	NA	1	1	1	1	1	1	1	1	1	1	1	0	1	0	1	1	1	1	1	1	1	0	1	1	1	1	1	1	1	1	1
Bn-Scaffold000050-p534413	A6	6594211	C/T	1	1	1	1	1	1	1	1	0	1	0	1	0	1	NA	1	1	1	1	1	1	1	1	1	1	1	0	1	0	1	1	1	1	1	1	1	0	1	1	1	1	1	1	1	1	1
Bn-Scaffold000050-p431720	A6	6696904	G/A	1	1	1	1	1	1	1	1	0	1	1	1	1	1	NA	1	1	0	0	1	1	1	1	1	0	1	1	1	1	1	1	1	1	1	1	1	1	1	1	1	1	1	1	1	0	1
Bn-Scaffold000050-p327918	A6	6800706	A/G	0	0	0	0	0	0	0	0	0	0	0	0	0	0	NA	0	0	0	0	0	0	0	0	0	1	0	0	0	0	0	0	0	0	0	0	0	0	0	0	0	0	0	0	0	0	0
Bn-Scaffold000050-p245689	A6	6882935	T/C	0	0	0	0	0	0	0	0	NA	0	0	0	0	0	NA	0	0	0	0	0	0	0	0	0	1	0	NA	0	0	0	0	0	0	0	0	0	0	0	0	0	0	0	0	0	0	0
Bn-Scaffold000050-p155762	A6	6972862	T/C	0	1	1	1	1	1	0	1	0	1	1	1	1	1	NA	1	1	1	1	1	1	1	1	1	0	1	1	0	1	1	1	1	1	1	0	0	1	1	1	1	1	1	1	1	0	1
Bn-ctg7180011640898-p1383	A6	6979462	T/C	0	1	0	0	0	0	0	0	0	0	0	0	1	0	NA	0	0	0	0	0	0	0	0	0	1	0	0	0	0	0	0	0	0	0	1	0	0	0	0	0	0	0	0	0	0	0
Bn-Scaffold000050-p46076	A6	7082548	A/G	0	1	1	1	1	1	0	1	0	1	1	1	1	1	NA	1	1	1	1	1	1	1	1	1	0	1	1	0	1	1	1	1	1	1	0	0	1	1	1	1	1	1	1	1	0	1
Bn-Scaffold000049-p60013	A6	7188736	G/A	1	0	0	0	0	0	1	0	1	0	0	0	0	0	NA	0	0	0	0	0	0	0	0	0	1	0	0	1	0	0	0	0	0	0	1	1	0	0	0	0	0	0	0	0	0	0
Bn-Scaffold000049-p178885	A6	7307608	G/A	0	0	1	1	1	1	0	1	1	1	0	1	1	1	NA	0	1	1	1	1	1	1	1	1	1	1	1	0	0	1	1	1	1	1	0	0	0	1	1	1	1	1	1	1	1	1
Bn-Scaffold000049-p334858	A6	7463581	A/G	0	1	0	0	0	0	0	0	0	0	1	0	0	0	NA	1	0	0	0	0	0	0	0	0	0	0	0	0	1	0	0	0	0	0	0	0	1	0	0	0	0	0	0	0	0	0
Bn-Scaffold000049-p467874	A6	7596597	A/C	1	1	0	0	0	0	1	0	0	0	0	0	0	0	NA	1	0	0	0	0	0	0	0	0	0	0	0	1	0	0	0	0	0	0	1	1	0	0	0	0	0	0	0	0	0	0
Bn-Scaffold000049-p613398	A6	7742121	A/G	1	1	0	0	0	0	1	0	1	0	0	0	0	0	NA	1	0	0	0	0	0	0	0	0	1	0	0	1	0	0	0	0	0	0	1	1	1	0	0	0	0	0	0	0	0	0
Bn-Scaffold000049-p1116502	A6	8245225	C/T	1	1	1	1	1	1	1	1	0	1	1	1	1	1	NA	1	1	1	1	1	1	1	1	1	0	1	1	1	1	1	1	1	1	1	1	1	1	1	1	1	1	1	1	1	1	1
Bn-Scaffold000049-p1208396	A6	8337119	C/T	0	1	1	1	1	1	0	1	1	1	1	NA	1	1	NA	0	0	1	1	1	1	1	1	1	1	1	1	1	1	0	1	1	NA	1	NA	1	NA	1	1	NA	0	1	1	0	0	0
Bn-Scaffold000049-p1305325	A6	8434048	A/C	1	0	0	0	0	0	0	0	1	0	0	0	0	0	NA	0	0	0	0	0	0	0	0	0	1	0	0	1	0	0	0	0	0	0	0	1	0	0	0	0	0	0	0	0	0	0
Bn-Scaffold000049-p1361392	A6	8490115	A/G	0	0	0	0	0	0	0	0	1	0	0	0	0	0	NA	0	0	0	0	0	0	0	0	0	1	0	0	0	0	0	0	0	0	0	0	0	0	0	0	0	0	0	0	0	0	0
Bn-Scaffold000049-p1490228	A6	8618951	G/A	1	1	1	1	1	1	1	1	1	1	1	1	1	1	NA	1	1	1	1	1	1	1	1	1	0	1	1	1	1	1	1	1	1	1	1	1	1	1	1	1	1	1	1	1	1	1
Bn-Scaffold000024-p240508	A6	9012993	C/T	1	0	1	1	1	1	0	1	1	1	1	1	0	1	NA	0	1	1	1	1	1	1	1	1	1	1	1	1	1	1	1	1	1	1	1	1	1	1	1	1	1	1	1	1	1	1
Bn-Scaffold000024-p531221	A6	9303706	A/C	0	0	0	0	0	0	0	0	1	NA	0	0	0	NA	NA	0	0	0	0	0	0	0	0	0	1	0	0	0	0	0	0	0	0	0	0	0	0	0	0	0	0	0	0	0	0	0
Bn-Scaffold000024-p725951	A6	9498436	T/C	0	0	1	1	1	1	0	1	0	1	1	1	0	1	NA	0	1	1	1	1	1	1	1	1	0	1	1	0	1	1	1	1	1	1	1	0	1	1	1	1	1	1	1	1	1	1
Bn-Scaffold000024-p912098	A6	9684583	A/G	1	0	0	0	0	0	0	0	0	0	0	0	0	0	NA	0	0	0	0	0	0	0	0	0	0	0	0	1	0	0	0	0	NA	0	0	1	0	0	0	0	0	0	0	0	0	0
Bn-Scaffold000024-p967165	A6	9739650	A/C	1	0	0	0	0	0	0	0	0	0	0	0	0	0	NA	0	0	0	0	0	0	0	0	0	0	0	0	1	0	0	0	0	0	0	0	1	0	0	0	0	0	0	0	0	0	0
Bn-Scaffold000024-p1143576	A6	9916061	C/T	1	1	1	1	1	1	1	1	1	1	1	1	1	1	NA	1	1	1	1	1	1	1	1	1	1	1	1	1	1	1	1	1	1	1	1	1	1	1	1	1	1	1	1	1	1	1
Bn-Scaffold000024-p1351651	A6	10124136	C/A	1	1	1	1	1	1	1	1	0	1	1	1	1	1	NA	1	1	1	1	1	1	1	1	1	1	1	1	1	1	1	1	1	1	1	1	1	1	1	1	1	1	1	1	1	1	1
Bn-Scaffold000024-p1500715	A6	10273200	G/A	1	1	0	0	0	0	1	0	1	0	0	0	1	0	NA	1	0	1	1	0	0	0	0	0	1	0	0	1	0	0	0	0	0	0	0	1	0	0	0	1	0	0	0	0	0	0
Bn-Scaffold000024-p1576942	A6	10349427	A/G	0	0	1	1	1	1	0	1	1	1	1	1	0	1	NA	0	1	0	0	1	1	1	1	1	0	1	1	0	1	1	1	1	1	1	1	0	1	1	1	0	1	1	1	1	1	1
Bn-Scaffold000024-p1699173	A6	10471658	A/G	0	0	1	1	1	1	0	1	1	1	1	1	0	1	NA	0	1	0	0	1	1	1	1	1	0	1	1	0	1	1	1	1	1	1	1	0	1	1	1	0	1	1	1	1	1	1
Bn-Scaffold000024-p1817822	A6	10590307	G/A	1	1	0	0	0	0	1	0	0	0	0	0	1	0	NA	1	0	1	1	0	0	0	0	0	1	0	0	1	0	0	0	0	0	0	0	1	0	0	0	1	0	0	0	0	0	0
Bn-Scaffold000024-p1881867	A6	10654352	C/T	1	0	0	0	0	0	0	0	1	0	0	0	1	0	NA	0	0	1	1	0	0	0	0	0	1	0	0	1	0	0	0	0	0	0	0	1	0	0	0	1	0	0	0	0	0	0
Bn-Scaffold000024-p2080233	A6	10852718	G/T	0	0	0	0	0	0	0	0	1	0	0	0	0	0	NA	0	0	1	1	0	0	0	0	0	1	0	0	0	0	0	0	0	0	0	0	0	0	0	0	1	0	0	0	0	0	0
Bn-Scaffold000024-p2279725	A6	11052210	C/T	0	0	1	1	1	1	0	1	1	1	1	1	0	1	NA	0	1	0	0	1	1	1	1	1	1	1	1	0	1	1	1	1	1	1	1	0	1	1	1	1	1	1	1	1	1	1
Bn-Scaffold000024-p2450281	A6	11222766	C/T	1	1	1	1	1	1	1	1	1	1	1	1	1	1	NA	1	1	1	1	1	1	1	1	1	1	1	1	1	1	1	1	1	1	1	1	1	1	1	1	1	1	1	1	1	1	1
Bn-Scaffold000143-p47219	A6	11306322	T/C	1	1	0	0	0	0	1	0	0	0	0	0	1	0	NA	1	0	1	1	0	0	0	0	0	0	0	0	1	0	0	NA	0	0	0	0	1	0	0	0	0	0	0	0	0	0	0
BN097367-0367	A6	11362490	A/G	1	0	0	0	0	0	0	0	0	0	0	0	1	0	NA	0	0	1	1	0	0	0	0	0	0	0	0	1	0	0	NA	0	0	0	0	1	0	0	0	0	0	0	0	0	0	0
Bn-Scaffold000143-p378698	A6	11637801	C/T	1	0	0	0	0	0	0	0	1	0	0	0	1	0	NA	0	0	0	0	0	0	0	0	0	1	0	0	1	0	0	NA	0	0	0	0	1	0	0	0	1	0	0	0	0	0	0
Bn-Scaffold000028-p2361749	A6	11700736	G/A	1	1	1	1	1	1	1	1	NA	1	1	1	1	1	NA	1	NA	1	1	1	1	1	1	1	1	NA	1	1	1	1	1	1	1	1	1	1	1	1	NA	1	1	1	NA	1	NA	NA
Bn-Scaffold000028-p2133739	A6	11928746	T/C	NA	0	0	0	0	0	0	0	0	0	NA	0	0	0	NA	0	0	0	0	0	0	0	0	0	0	0	0	0	NA	0	0	0	0	0	NA	0	NA	0	0	0	0	0	0	0	0	0
Bn-Scaffold000028-p1843452	A6	12219033	T/G	1	0	0	0	0	0	0	0	0	0	0	0	1	0	NA	0	0	0	0	0	0	0	0	0	0	0	0	1	0	0	NA	0	0	0	0	1	0	0	0	0	0	0	0	0	0	0
Bn-Scaffold000028-p1734382	A6	12328103	T/C	1	0	0	0	0	0	0	0	0	0	0	0	1	0	NA	0	0	0	0	0	0	0	0	0	0	0	0	1	0	0	NA	0	0	0	0	1	0	0	0	0	0	0	0	0	0	0
Bn-Scaffold000028-p1655835	A6	12406650	C/T	0	1	1	1	1	1	1	1	1	1	1	1	0	1	NA	1	1	1	1	1	1	1	1	1	1	1	1	0	1	1	NA	1	1	1	1	0	1	1	1	1	1	1	1	1	1	1
Bn-Scaffold000028-p1532936	A6	12529549	C/T	0	1	1	1	1	1	1	1	1	1	1	1	0	1	NA	1	1	1	1	1	1	1	1	1	1	1	1	0	1	1	NA	1	1	1	1	0	1	1	1	1	1	1	1	1	1	1
Bn-Scaffold000028-p1468859	A6	12593626	T/C	1	0	0	0	0	0	0	0	0	0	0	0	1	0	NA	0	0	0	0	0	0	0	0	0	0	0	0	1	0	0	NA	0	0	0	0	1	0	0	0	0	0	0	0	0	0	0
Bn-Scaffold000028-p1355790	A6	12706695	C/T	1	1	0	0	0	0	1	0	1	0	0	0	1	0	NA	1	0	0	0	0	0	0	0	0	1	0	0	1	0	0	NA	0	0	0	0	1	0	0	0	0	0	0	0	0	0	0
Bn-Scaffold000028-p1175872	A6	12886613	C/T	0	1	1	1	1	1	1	1	1	1	1	1	0	1	NA	1	1	1	1	1	1	1	1	1	1	1	1	0	1	1	NA	1	1	1	1	0	1	1	1	1	1	1	1	1	1	1
Bn-Scaffold000028-p1077434	A6	12985051	C/T	0	1	1	1	1	1	1	1	1	1	1	1	0	1	NA	1	1	1	1	1	1	1	1	1	1	1	1	0	1	1	NA	1	1	1	1	0	1	1	1	1	1	1	1	1	1	1
Bn-Scaffold000028-p879409	A6	13183076	G/T	0	1	1	1	1	1	1	1	1	1	1	1	0	1	NA	1	1	1	1	1	1	1	1	1	1	1	1	0	1	1	NA	1	1	1	1	0	1	1	1	1	1	1	1	1	1	1
Bn-Scaffold000028-p774298	A6	13288187	A/G	1	0	0	0	0	0	0	0	0	0	0	0	1	0	NA	0	0	0	0	0	0	0	0	0	0	0	0	1	0	0	NA	0	0	0	0	1	0	0	0	0	0	0	0	0	0	0
snp_BGA_564	A6	13610210	T/G	0	0	1	1	1	1	0	1	0	1	1	1	0	1	NA	0	1	1	1	1	1	1	1	1	0	1	1	0	1	1	NA	1	1	1	1	0	1	1	1	1	1	1	1	1	1	1
Bn-Scaffold000028-p329076	A6	13733409	G/T	1	0	0	0	0	0	0	0	1	0	0	0	1	0	NA	0	0	0	0	0	0	0	0	0	1	0	0	1	0	0	NA	0	0	0	0	1	0	0	0	1	0	0	0	0	0	0
Bn-Scaffold000028-p151936	A6	13910549	A/C	1	1	1	1	1	1	1	1	0	1	1	1	1	1	NA	1	1	1	1	1	1	1	1	1	0	1	1	1	1	1	1	1	1	1	1	1	1	1	1	0	1	1	1	1	1	1
Bn-Scaffold000150-p59231	A6	14121815	T/C	1	0	0	1	0	1	0	0	0	0	0	0	1	0	NA	0	1	0	0	0	0	0	0	0	0	0	0	1	0	0	NA	0	1	0	0	1	0	0	1	0	0	0	1	0	1	1
snp_BGA_1221	A6	14192915	C/A	0	1	1	1	1	1	1	1	1	1	1	1	0	1	NA	1	1	1	1	1	1	1	1	1	0	1	1	0	1	1	NA	1	1	1	1	0	1	1	1	1	1	1	1	1	1	1
Bn-Scaffold000150-p156650	A6	14219234	T/C	0	1	1	0	1	0	1	1	1	1	1	1	0	1	NA	1	0	1	1	1	1	1	1	1	0	1	1	0	1	1	1	1	0	1	1	0	1	1	0	1	1	1	0	1	0	0
Bn-Scaffold000150-p253914	A6	14316498	T/C	1	1	0	0	0	0	0	0	1	0	0	0	1	0	NA	1	0	1	1	0	0	0	0	0	0	0	0	1	0	0	0	0	0	0	0	1	0	0	0	0	0	0	0	0	0	0
Bn-Scaffold000150-p339460	A6	14402044	T/C	0	1	0	0	0	0	0	0	1	0	0	0	0	0	NA	1	0	1	1	0	0	0	0	0	0	0	0	0	0	0	0	0	0	0	0	0	0	0	0	0	0	0	0	0	0	0
Bn-Scaffold000044-p111656	A6	14577810	T/G	0	0	0	0	0	0	0	0	0	0	0	0	0	0	NA	0	0	0	0	0	0	0	0	0	0	0	0	0	0	0	0	0	0	0	0	0	0	0	0	0	0	0	0	0	0	0
Bn-Scaffold000044-p200129	A6	14666283	A/C	0	1	0	0	0	0	0	0	0	0	0	0	0	0	NA	1	0	0	0	0	0	0	0	0	0	0	0	0	0	0	0	0	0	0	0	0	0	0	0	0	0	0	0	0	0	0
Bn-ctg7180014724170-p17005	A6	14755961	G/A	1	1	1	1	1	1	1	1	0	0	1	NA	1	0	NA	1	0	1	1	0	1	1	1	1	0	0	1	1	1	0	1	0	0	0	1	1	1	1	0	1	1	0	0	0	0	0
Bn-Scaffold000044-p319606	A6	14785760	T/C	0	1	0	0	0	0	NA	0	0	0	0	0	0	0	NA	1	0	0	0	0	0	0	0	0	0	0	0	0	0	0	0	0	0	0	0	0	0	0	0	0	0	0	0	0	0	0
Bn-Scaffold000044-p510935	A6	14977089	T/G	0	1	0	0	0	0	NA	0	0	0	0	0	0	0	NA	1	0	0	0	0	0	0	0	0	0	0	0	0	0	0	0	0	0	0	0	0	0	0	0	0	0	0	0	0	0	0
Bn-Scaffold000044-p608692	A6	15074846	C/T	0	0	0	0	0	0	0	0	1	0	0	0	0	0	NA	0	0	1	1	0	0	0	0	0	1	0	0	0	0	0	0	0	0	0	0	0	1	0	0	0	0	0	0	0	0	0
Bn-Scaffold000044-p677237	A6	15143391	A/C	1	1	1	1	1	1	1	0	0	0	1	NA	1	0	NA	1	1	1	1	0	0	1	0	0	0	0	1	1	1	1	0	1	1	1	1	1	0	0	1	1	1	1	1	1	0	NA
Bn-Scaffold000044-p810737	A6	15276891	C/T	1	0	1	1	1	1	NA	1	1	1	1	1	1	1	NA	0	1	0	0	1	1	1	1	1	1	1	1	1	1	1	1	1	0	1	1	1	1	1	1	1	1	1	1	1	1	1
Bn-Scaffold000044-p894705	A6	15360859	G/T	0	1	1	1	1	1	1	0	0	0	1	NA	0	0	NA	1	1	1	1	0	0	1	0	0	1	0	1	0	1	1	0	1	1	1	1	0	0	0	1	1	1	1	1	1	0	1
Bn-Scaffold000044-p1024488	A6	15490642	C/T	0	1	1	1	1	1	1	1	1	1	1	1	1	1	NA	1	1	1	1	1	1	1	1	1	1	1	1	0	1	1	1	1	1	1	1	0	1	1	1	1	1	1	1	1	1	1
Bn-Scaffold000044-p1195487	A6	15661641	G/A	1	1	1	1	1	1	1	1	1	1	1	1	1	1	NA	1	1	1	1	1	1	1	1	1	0	1	1	1	1	1	1	1	1	1	1	1	0	1	1	1	1	1	1	1	1	1
Bn-Scaffold000044-p1293254	A6	15759408	T/C	0	0	0	0	0	0	0	0	0	0	0	0	0	0	NA	0	0	0	0	0	0	0	0	0	0	0	0	0	0	0	0	0	0	0	0	0	1	0	0	0	0	0	0	0	0	0
Bn-Scaffold000044-p1578319	A6	16044473	T/G	0	0	1	0	1	0	0	0	0	0	1	NA	0	0	NA	1	0	0	0	0	0	1	0	0	0	0	1	0	1	0	0	1	0	1	0	0	0	0	0	1	1	1	0	1	0	0
Bn-Scaffold000044-p1675198	A6	16141352	G/T	1	1	1	1	1	1	1	1	0	1	1	1	1	1	NA	1	1	0	0	1	1	1	0	0	0	1	1	1	1	0	1	1	1	1	1	1	1	1	1	1	1	1	1	1	1	1
Bn-ctg7180014734632-p11285	A6	16150710	G/A	1	1	1	0	1	1	1	1	0	1	1	NA	1	1	NA	1	0	1	1	1	1	1	0	0	0	0	1	1	1	0	1	0	1	0	1	1	1	1	0	1	1	0	0	0	0	0
Bn-ctg7180014734632-p11098	A6	16150897	G/A	1	1	1	0	1	1	1	1	0	1	1	NA	1	1	NA	1	0	1	1	1	1	1	0	0	0	0	1	1	1	0	1	0	1	0	1	1	1	1	0	1	1	0	0	0	0	0
Bn-Scaffold000044-p1780570	A6	16246724	C/T	1	1	1	1	1	1	1	1	0	1	1	1	1	1	NA	1	1	1	1	1	1	1	0	1	0	1	1	1	1	1	1	1	1	1	1	1	1	1	1	1	1	1	1	1	1	1
Bn-Scaffold000044-p1882072	A6	16348226	A/C	0	0	0	0	0	0	0	0	1	0	0	0	0	0	NA	0	0	0	0	0	0	0	1	0	0	0	0	0	0	0	0	0	0	0	0	0	0	0	0	0	0	0	0	0	0	0
Bn-ctg7180014756960-p1404	A6	16556975	G/T	1	1	0	1	0	1	1	1	0	0	1	NA	0	0	NA	1	1	1	1	1	1	0	1	1	1	1	1	0	1	0	1	1	1	1	1	1	1	0	1	1	1	1	1	0	1	1
Bn-Scaffold000009-p258461	A6	16628782	T/G	1	1	0	1	0	1	1	1	0	1	0	NA	1	1	NA	1	1	0	0	1	1	0	0	0	0	1	0	1	0	0	1	0	1	0	1	1	0	1	1	0	0	0	1	0	1	1
Bn-Scaffold000009-p349129	A6	16719450	T/C	0	1	0	0	0	0	1	0	1	0	0	NA	0	0	NA	1	0	0	0	0	0	0	0	0	1	0	0	0	0	0	0	0	1	0	1	0	0	0	0	0	0	0	0	0	0	0
Bn-Scaffold000009-p459149	A6	16829470	C/A	1	1	1	1	1	1	1	1	1	1	1	1	1	1	NA	1	1	1	1	1	1	1	1	1	1	1	1	1	1	1	1	1	1	1	1	1	1	1	1	1	1	1	1	1	1	1
Bn-Scaffold000009-p548343	A6	16918664	A/G	0	0	0	0	0	0	0	0	0	0	0	0	0	0	NA	0	0	0	0	0	0	0	0	0	0	0	0	0	0	0	0	0	0	0	0	0	0	0	0	0	0	0	0	0	0	0
Bn-Scaffold000009-p634915	A6	17005236	A/G	1	1	1	1	0	1	1	1	0	1	0	NA	1	1	NA	0	1	0	0	0	0	0	0	0	0	1	0	1	0	0	1	0	1	0	1	1	0	1	1	0	0	0	0	1	1	1
Bn-Scaffold000009-p737447	A6	17107768	A/G	0	0	0	0	0	0	0	0	1	0	0	0	0	0	NA	0	0	0	0	0	0	0	0	0	0	0	0	0	0	0	0	0	0	0	0	0	0	0	0	0	0	0	0	0	0	0
Bn-Scaffold000009-p853773	A6	17224094	T/C	0	0	0	0	0	0	0	0	1	0	0	0	0	0	NA	0	0	0	0	0	0	0	0	0	0	0	0	0	0	0	0	0	0	0	0	0	0	0	0	0	0	0	0	0	0	0
Bn-Scaffold000009-p936681	A6	17307002	T/C	0	0	0	0	1	0	0	0	0	0	0	NA	0	0	NA	0	0	1	1	0	0	1	0	1	0	0	1	0	1	1	0	1	0	1	0	0	0	0	0	1	1	1	1	0	0	0
Bn-Scaffold000009-p1073539	A6	17443860	T/C	0	0	0	0	1	0	0	0	0	0	0	0	0	0	NA	0	0	1	1	0	0	1	0	1	0	0	1	0	1	1	0	1	0	1	0	0	0	0	0	1	1	1	1	0	0	0
Bn-Scaffold000009-p1111712	A6	17482033	A/G	0	0	0	0	0	0	0	0	0	0	0	0	0	0	NA	0	0	0	0	0	0	0	0	0	0	0	0	0	0	0	0	0	0	0	0	0	0	0	0	0	0	0	0	0	0	0
Bn-Scaffold000009-p1318698	A6	17689019	G/A	1	NA	NA	1	0	1	1	1	0	1	0	0	1	1	NA	0	1	0	0	0	0	0	0	0	1	NA	0	NA	0	0	NA	0	1	0	0	1	0	1	NA	0	0	0	1	1	1	1
Bn-Scaffold000009-p1407611	A6	17777932	A/G	0	0	1	1	0	0	0	1	1	1	0	0	1	1	NA	0	0	0	0	0	0	0	0	0	0	1	0	0	0	0	1	0	0	0	0	0	0	1	0	0	0	0	0	1	1	0
Bn-Scaffold000009-p1516114	A6	17886435	T/C	0	1	0	0	1	0	1	0	0	0	1	1	0	0	NA	1	0	1	1	1	1	1	1	1	0	0	1	0	1	1	0	1	1	1	1	0	1	0	0	1	1	1	0	0	0	0
Bn-Scaffold000009-p1610008	A6	17980329	G/A	1	1	1	1	1	1	1	1	1	1	1	1	1	1	NA	1	1	1	1	1	1	1	1	1	1	0	1	1	1	1	1	1	1	1	1	1	1	1	1	1	1	1	1	1	1	1
Bn-Scaffold000009-p1697671	A6	18067992	G/A	1	1	1	1	1	1	1	1	1	1	1	1	1	1	NA	1	1	1	1	1	1	1	1	1	1	0	1	1	1	1	1	1	1	1	1	1	1	1	1	1	1	1	1	1	1	1
Bn-Scaffold000009-p1800469	A6	18170790	G/A	1	1	0	0	1	1	1	1	0	0	1	1	0	0	NA	1	1	1	1	1	1	1	1	1	0	1	1	1	1	1	0	1	1	1	1	1	1	0	1	1	1	1	1	0	0	1
Bn-Scaffold000009-p2084204	A6	18454525	C/T	1	1	1	1	1	1	0	1	1	1	1	1	1	1	NA	1	1	1	1	1	1	1	1	1	1	1	1	1	1	1	1	1	1	1	1	1	1	1	1	1	1	1	1	1	0	1
Bn-ctg7180014751089-p611	A6	18573484	A/G	1	0	0	1	1	1	1	1	0	1	1	NA	0	1	NA	0	0	1	0	0	0	1	0	0	0	0	0	0	1	1	1	0	1	1	0	1	NA	1	1	1	1	0	1	1	1	1
Bn-Scaffold000009-p2285358	A6	18655679	A/G	1	1	1	1	0	1	0	0	0	1	0	0	1	1	NA	0	1	0	1	1	1	0	0	0	0	1	0	1	0	0	1	1	1	0	1	1	0	1	1	0	0	1	1	1	0	1
Bn-Scaffold000009-p2372696	A6	18743017	C/T	1	1	1	0	0	0	0	0	1	1	0	NA	1	1	NA	1	0	0	0	1	1	0	1	0	1	1	0	0	0	0	1	0	1	0	1	0	0	1	0	0	0	0	0	1	0	0
Bn-Scaffold000009-p2465374	A6	18835695	G/A	1	1	1	1	1	1	1	1	1	1	1	1	1	1	NA	1	1	1	1	1	1	1	1	1	1	1	1	1	1	1	1	1	1	1	1	1	1	1	1	1	1	1	1	1	1	1
Bn-Scaffold000009-p2778864	A6	19149185	G/A	1	1	1	1	1	1	1	1	1	1	1	1	1	1	NA	1	1	1	1	1	1	1	1	1	1	1	1	1	1	1	1	1	1	1	1	1	1	1	1	1	1	1	1	1	1	1
Bn-Scaffold000009-p2826949	A6	19197270	T/G	1	0	0	0	0	0	0	0	1	0	0	0	1	0	NA	0	0	0	0	0	0	0	0	0	1	0	0	1	0	0	NA	0	0	0	0	1	0	0	0	0	0	0	0	0	0	0
Bn-Scaffold000009-p2962797	A6	19333118	G/A	1	1	1	1	1	1	1	1	0	1	1	1	1	1	NA	1	1	1	1	1	1	1	1	1	0	1	1	1	1	1	1	1	1	1	1	1	1	1	1	1	1	1	1	1	1	1
Bn-Scaffold000009-p3041033	A6	19411354	T/C	0	0	0	0	0	0	0	0	1	0	0	0	0	0	NA	0	0	0	0	0	0	0	0	0	1	0	0	0	0	0	0	0	0	0	0	0	0	0	0	0	0	0	0	0	0	0
Bn-ctg7180014735764-p2805	A6	19474300	A/G	1	NA	1	1	1	1	1	1	0	1	1	1	NA	1	NA	1	1	1	1	1	1	1	1	1	0	1	1	1	1	1	1	1	1	1	1	1	1	1	1	1	1	1	1	1	1	1
Bn-Scaffold000009-p3143127	A6	19513448	G/A	1	0	0	0	0	0	0	0	1	0	0	0	1	0	NA	0	0	0	0	0	0	0	0	0	1	0	0	1	0	0	NA	0	0	0	0	1	0	0	0	0	0	0	0	0	0	0
Bn-Scaffold000009-p3247595	A6	19617916	C/T	1	0	0	1	0	1	0	0	1	0	0	0	1	0	NA	0	1	0	0	0	0	0	0	0	1	0	0	1	0	0	NA	0	1	0	0	1	0	0	1	0	0	0	1	0	1	1
Bn-Scaffold000009-p3434552	A6	19804873	A/G	0	0	0	0	1	0	0	0	0	0	0	NA	0	0	NA	1	0	0	0	1	0	0	0	0	1	0	0	1	0	0	0	0	1	0	0	1	0	0	0	0	0	0	0	0	0	1
Bn-Scaffold000009-p3525053	A6	19895374	T/C	0	0	0	0	1	0	0	0	0	0	0	NA	0	0	NA	1	0	0	0	1	0	0	0	0	1	0	0	1	0	0	0	0	1	0	0	1	0	0	0	0	0	0	0	0	0	1
Bn-Scaffold000009-p3611341	A6	19981662	T/G	0	0	0	0	1	0	0	0	0	0	0	NA	0	0	NA	1	0	0	0	1	0	0	0	0	1	0	0	1	0	0	0	0	1	0	0	1	0	0	0	0	0	0	0	0	0	1
Bn-Scaffold000009-p3922356	A6	20292677	T/C	1	0	1	0	0	0	0	0	0	1	0	1	1	0	NA	0	1	1	1	0	0	0	0	0	0	0	0	1	0	1	1	1	0	0	1	0	0	1	0	0	0	0	0	NA	0	0
p5_3931_snp17	A6	20476638	G/A	0	1	0	1	1	1	1	1	1	0	1	0	0	1	NA	1	0	0	0	1	1	1	1	1	1	1	1	0	1	0	0	0	1	1	0	1	1	0	1	1	1	1	1	NA	1	1
Bn-Scaffold000129-p413357	A6	21163307	C/T	1	1	1	1	1	1	1	1	1	1	1	1	1	1	NA	1	1	1	1	1	1	1	1	1	1	0	1	1	1	1	1	1	1	1	1	1	1	1	1	1	1	1	1	1	1	1
snp_BGA_1516	A6	21269830	C/T	0	1	1	1	1	1	1	1	1	1	1	1	1	1	NA	1	1	1	1	0	0	1	1	1	0	1	1	1	1	1	1	1	1	1	1	0	0	1	1	1	1	1	1	1	1	1
Bn-Scaffold000129-p306260	A6	21270404	C/A	1	1	0	0	0	0	0	0	0	0	0	0	1	0	NA	0	0	1	0	1	1	0	0	1	1	0	0	0	0	0	0	0	1	0	1	1	1	0	0	0	0	0	0	0	0	0
snp_BGA_1423	A6	21571994	T/C	1	1	1	0	0	0	0	0	1	0	0	NA	1	0	NA	1	1	0	1	1	1	0	1	1	0	1	1	1	0	0	0	1	0	0	1	0	NA	0	0	0	0	1	0	0	0	0
Bn-Scaffold000047-p1794726	A6	21588143	T/C	0	1	0	0	1	0	0	1	1	0	0	NA	1	0	NA	1	0	1	0	0	0	1	1	1	0	1	1	0	0	1	0	0	1	1	1	0	0	0	0	1	1	0	0	0	0	0
Bn-Scaffold000047-p1575747	A6	21807122	T/C	1	0	0	0	0	0	0	0	0	0	1	0	0	0	NA	0	0	0	0	1	1	0	0	0	1	0	0	0	1	0	0	0	0	0	0	1	1	0	0	0	0	0	0	0	0	0
Bn-Scaffold000047-p1379039	A6	22003830	G/A	0	0	1	1	0	1	1	0	0	0	0	NA	1	0	NA	0	1	1	1	0	0	0	0	1	1	0	0	1	0	0	1	1	0	0	0	0	0	1	1	0	0	1	1	1	1	1
Bn-Scaffold000047-p1328108	A6	22054761	G/A	1	0	0	0	1	0	0	0	0	0	1	0	0	0	NA	0	0	0	0	1	1	0	0	1	1	1	0	0	1	1	0	0	0	1	0	1	1	0	0	1	1	0	0	0	0	0
Bn-Scaffold000047-p1222417	A6	22160452	A/C	0	0	0	0	0	0	0	0	0	1	0	0	0	1	NA	0	0	0	0	0	0	0	1	1	0	1	0	0	0	0	0	0	0	1	0	0	0	0	0	0	0	0	0	0	0	0
Bn-Scaffold000047-p1114729	A6	22268140	T/C	1	0	1	1	0	1	1	0	0	1	0	1	1	1	NA	1	1	0	1	1	1	0	1	0	0	1	0	1	0	NA	1	1	0	1	0	1	1	1	1	0	0	1	1	1	1	1
BN048803-0396	A6	22284689	C/T	0	0	0	0	0	0	0	0	0	1	0	NA	0	1	NA	1	0	0	0	0	0	0	1	1	1	1	0	0	0	0	0	0	0	1	0	0	0	0	0	0	0	0	0	0	0	0
Bn-Scaffold000047-p827044	A6	22555825	C/T	1	0	0	1	1	1	1	0	1	1	1	NA	0	1	NA	1	1	0	1	1	1	1	1	0	1	1	1	0	1	1	0	0	0	1	1	1	NA	0	1	1	1	1	1	0	0	1
Bn-Scaffold000047-p698223	A6	22684646	T/C	0	0	1	0	0	1	0	0	0	0	0	1	1	0	NA	1	0	1	0	0	0	0	0	1	1	0	0	0	0	0	1	1	0	0	0	0	NA	1	0	0	0	0	0	1	1	0
Bn-Scaffold000047-p644569	A6	22738300	C/A	1	0	0	1	0	0	1	0	0	1	0	0	0	1	NA	0	1	0	1	0	0	0	1	0	0	0	0	1	0	NA	0	0	0	0	0	1	NA	0	1	0	0	1	1	0	0	1
Bn-Scaffold000047-p548220	A6	22834649	T/C	0	0	1	0	1	1	0	0	1	1	1	1	1	1	NA	1	0	1	1	1	1	1	0	1	0	1	1	0	1	NA	1	1	0	1	1	0	NA	1	0	1	1	0	0	1	0	0
BN109098-0203	A6	22933776	A/C	0	NA	0	0	0	0	NA	0	1	0	0	0	NA	1	NA	0	0	0	0	0	0	0	0	0	1	1	0	0	0	0	0	0	0	0	0	0	0	0	0	1	1	0	0	0	0	0
Bn-ctg7180014756897-p2261	A6	22981176	G/A	1	1	1	1	1	1	1	1	1	1	1	1	1	1	NA	1	1	1	1	1	1	1	1	1	0	1	1	1	1	1	1	1	1	1	1	1	1	1	1	1	1	1	1	1	1	1
Bn-Scaffold000047-p238060	A6	23144809	T/G	0	0	1	0	1	0	0	0	0	1	0	NA	1	1	NA	0	0	1	0	0	0	0	0	0	0	0	0	0	0	0	1	1	0	0	0	0	NA	1	0	0	0	0	0	1	0	0
Bn-Scaffold000047-p155463	A6	23227406	A/G	0	0	0	1	0	0	1	0	0	0	0	0	0	0	NA	0	1	0	1	0	0	0	1	0	1	0	0	0	0	0	0	0	0	0	0	0	NA	0	1	1	1	0	1	0	1	1
Bn-Scaffold000047-p60068	A6	23322801	G/A	1	1	1	1	1	1	1	1	1	1	0	1	1	1	NA	1	1	1	1	0	0	1	1	1	1	1	1	1	0	NA	1	1	1	0	1	1	1	1	1	1	1	1	1	1	1	1
Bn-Scaffold000046-p181224	A6	23564192	A/G	1	1	0	1	0	1	1	1	1	1	1	NA	0	1	NA	1	1	0	1	1	1	1	1	1	1	1	1	1	1	NA	0	0	0	1	1	1	0	0	1	1	1	1	1	0	1	1
Bn-Scaffold000046-p286558	A6	23669526	G/T	1	1	0	1	0	1	1	0	1	0	0	NA	0	0	NA	1	1	0	1	0	0	1	1	1	1	0	1	1	0	NA	0	0	0	0	1	1	0	0	1	1	1	1	1	0	1	1
Bn-Scaffold000046-p355986	A6	23738954	A/G	1	1	1	0	1	1	0	0	1	1	0	1	1	1	NA	1	0	1	1	0	0	1	0	1	0	1	1	1	0	NA	1	1	1	0	1	1	1	1	0	0	0	1	0	1	0	0
Bn-Scaffold000046-p661870	A6	24044838	A/G	1	1	0	0	0	1	0	1	1	0	0	NA	0	0	NA	1	0	1	0	1	1	1	1	1	0	0	1	1	0	NA	0	1	0	0	1	1	0	0	0	1	1	1	0	0	0	0
Bn-Scaffold000046-p759970	A6	24142938	G/A	1	0	0	1	0	1	1	1	0	1	0	0	0	1	NA	0	1	0	0	0	0	0	0	0	1	1	0	1	0	1	0	1	1	0	0	1	0	0	1	1	1	0	1	0	1	1
Bn-Scaffold000046-p854932	A6	24237900	G/A	1	1	1	0	1	1	0	1	1	1	1	1	1	1	NA	1	0	1	1	1	1	1	1	1	1	1	1	1	1	1	1	1	0	1	1	1	1	1	0	1	1	1	0	1	0	0
UQ06A0024720	A6	24371479	C/A	0	1	1	0	1	1	0	1	1	0	1	1	1	0	NA	1	0	1	1	1	1	1	1	1	1	1	1	1	1	1	1	1	0	1	1	1	1	1	0	1	1	1	0	1	0	0
Bn-Scaffold000046-p1125496	A6	24508464	A/G	0	0	0	0	0	1	0	0	1	1	0	0	0	1	NA	1	0	0	1	1	1	1	1	1	1	0	1	0	1	0	0	0	0	0	1	0	1	0	0	0	0	0	0	0	0	0
UQ06A0025174	A6	24709822	A/G	0	0	1	0	1	1	0	1	1	1	1	NA	1	1	NA	1	0	1	0	1	1	1	1	1	0	1	1	0	0	0	1	1	0	1	1	0	0	1	0	1	0	0	0	1	0	0
Bn-Scaffold000046-p1342392	A6	24725360	G/T	1	1	1	1	1	1	1	1	1	1	1	NA	1	1	NA	0	1	1	0	0	0	1	0	0	0	1	1	0	0	1	1	1	1	1	1	0	0	1	1	1	1	0	1	1	1	1
Bn-Scaffold000046-p1448104	A6	24831072	T/C	1	1	1	0	1	0	0	1	0	0	0	NA	1	0	NA	0	0	1	1	0	0	0	0	0	0	1	0	0	1	1	1	1	0	1	0	0	1	1	0	1	1	0	0	1	0	0
Bn-Scaffold000046-p1531198	A6	24914166	T/C	0	1	1	0	1	0	0	1	0	0	0	1	1	0	NA	0	0	1	0	0	0	0	0	0	0	0	0	0	0	0	1	1	0	0	0	0	0	1	0	1	1	0	0	1	0	0
Bn-Scaffold000046-p1774313	A6	25157281	G/A	1	NA	1	1	1	1	1	1	1	1	1	1	1	1	NA	1	1	1	1	1	1	1	1	1	0	1	1	1	1	1	1	1	NA	1	1	1	1	1	1	0	1	0	1	1	1	1
Bn-Scaffold000089-p438126	A6	25835117	C/A	1	1	1	1	1	1	1	1	1	1	1	1	1	1	NA	1	1	1	1	1	1	1	1	1	1	1	1	1	1	1	1	1	1	1	1	1	1	1	1	1	1	1	1	1	1	1
Bn-Scaffold000089-p323999	A6	25949244	A/G	1	0	0	0	0	0	0	1	0	0	0	0	0	0	NA	0	0	0	0	0	0	0	0	0	0	1	0	0	1	0	0	0	0	0	0	0	0	0	0	0	0	0	0	0	0	0
Bn-Scaffold000089-p159795	A6	26113448	T/C	0	0	0	0	0	0	0	0	0	0	0	0	0	0	NA	0	0	0	0	0	0	0	0	0	1	0	0	0	0	0	0	0	0	0	0	0	0	0	0	0	0	0	0	0	0	0
Bn-Scaffold000089-p50328	A6	26222915	A/G	0	0	0	0	0	0	0	0	0	0	0	0	0	0	NA	0	0	0	0	0	0	0	0	0	1	1	0	0	0	0	0	0	0	0	NA	0	0	0	0	0	0	0	0	0	0	0
Bn-Scaffold000117-p488342	A7	108235	G/A	1	1	1	1	1	1	1	1	1	1	1	NA	1	1	NA	1	1	1	1	1	1	1	1	1	0	1	1	1	1	1	1	1	1	1	0	1	1	1	1	1	1	1	1	1	1	1
Bn-Scaffold000117-p418492	A7	178085	T/C	1	0	0	0	1	0	0	1	1	0	0	NA	1	0	NA	0	0	0	0	0	0	0	0	0	1	1	0	0	0	0	0	0	0	0	1	1	0	1	0	0	0	0	0	0	0	0
UQ07A0000941	A7	187996	C/T	0	1	1	1	0	1	1	0	0	1	1	NA	0	1	NA	1	1	1	1	1	1	1	1	1	0	0	1	1	1	1	1	1	1	1	0	0	1	0	1	1	1	1	1	1	1	1
Bn-Scaffold000117-p319992	A7	276585	C/T	1	1	1	1	1	1	1	1	1	1	1	1	1	1	NA	1	1	1	1	1	1	1	1	1	1	0	1	0	1	0	0	0	1	0	1	1	1	1	0	1	1	1	1	1	1	1
Bn-Scaffold000117-p209848	A7	386729	C/T	1	1	1	1	1	1	1	1	1	1	1	1	1	1	NA	1	1	1	1	1	1	1	1	1	1	0	1	0	1	0	0	0	1	0	1	1	1	1	1	1	1	1	1	1	1	1
Bn-Scaffold000158-p300226	A7	656236	A/G	0	0	0	0	0	0	0	0	0	0	0	0	0	0	NA	0	0	0	0	0	0	0	0	0	0	0	0	0	0	NA	0	0	0	0	NA	0	0	0	1	0	0	0	0	0	0	0
Bn-Scaffold000158-p15532	A7	940930	G/A	1	NA	1	1	1	1	1	1	1	1	1	NA	NA	1	NA	0	0	1	0	0	0	1	1	1	1	1	1	0	0	0	1	1	1	0	1	1	0	1	1	1	1	0	1	1	1	1
Bn-Scaffold000153-p324981	A7	1017543	A/G	0	1	1	1	0	1	1	0	0	1	1	0	0	1	NA	0	0	1	0	0	0	1	1	1	0	0	1	0	0	0	1	1	1	0	0	0	0	0	0	1	1	0	1	1	1	1
UQ07A0008020	A7	1026571	T/G	1	1	1	1	1	1	1	1	1	1	1	0	1	1	NA	0	0	1	0	0	0	1	1	1	0	1	1	0	0	0	1	1	1	0	0	1	0	1	1	1	1	0	1	1	1	1
Bn-Scaffold000153-p150032	A7	1192492	A/G	1	1	1	1	1	1	1	1	1	1	1	0	1	1	NA	0	0	1	0	0	0	1	1	1	0	1	1	0	0	0	1	1	1	0	0	1	0	1	0	1	1	0	1	1	1	1
Bn-Scaffold000153-p43595	A7	1298929	C/T	1	1	1	1	1	1	1	1	1	1	1	0	1	1	NA	0	0	1	0	0	0	0	0	1	1	0	0	0	0	0	1	1	1	0	NA	1	0	1	0	1	1	0	1	1	1	1
UQ07A0007516	A7	1310203	A/C	0	0	0	0	0	0	0	0	0	0	0	NA	0	0	NA	0	0	0	0	0	0	0	0	0	1	0	0	0	0	0	0	0	0	0	1	0	0	0	0	0	0	0	0	0	0	0
Bn-Scaffold000171-p46474	A7	1389097	T/C	1	0	0	0	1	0	0	1	1	0	0	NA	1	0	NA	1	1	0	1	1	1	0	0	0	1	0	0	1	1	1	1	1	0	1	0	1	1	1	1	0	0	1	0	0	0	0
Bn-Scaffold000171-p139025	A7	1481648	G/T	0	1	1	1	0	1	1	0	1	1	1	1	0	1	NA	1	1	1	1	1	1	1	1	1	1	1	1	1	1	1	1	1	1	1	1	0	1	1	1	1	1	1	1	1	1	1
Bn-Scaffold000171-p236940	A7	1579563	G/A	0	1	1	1	0	1	1	0	1	1	1	1	0	1	NA	1	1	1	1	1	1	1	1	1	1	1	1	1	1	1	1	1	1	1	1	0	1	1	1	1	1	1	1	1	1	1
Bn-Scaffold000181-p140880	A7	1704569	G/A	0	0	1	0	0	0	0	0	1	1	0	1	0	1	NA	1	1	1	1	1	1	0	0	0	1	1	0	1	1	1	1	1	0	1	1	0	1	1	1	0	0	1	1	1	0	0
Bn-Scaffold000181-p44893	A7	1800556	G/A	0	1	0	1	0	1	1	0	0	0	1	NA	0	0	NA	0	0	0	0	0	0	0	0	1	0	1	0	0	0	0	0	0	1	0	1	0	0	0	0	1	1	0	0	0	1	1
Bn-Scaffold000116-p135577	A7	1981125	G/A	1	1	0	1	0	1	1	1	0	0	1	1	0	0	NA	1	NA	0	1	NA	NA	1	1	1	1	1	1	0	1	1	1	NA	1	1	1	0	1	0	1	1	1	1	1	0	1	1
Bn-Scaffold000116-p386874	A7	2232422	T/C	0	1	0	1	0	1	1	1	0	0	1	NA	0	0	NA	1	1	0	1	1	1	0	0	1	0	0	0	0	1	0	0	1	1	0	0	0	0	0	0	1	1	0	0	0	1	1
Bn-Scaffold000116-p474001	A7	2319549	T/C	0	1	0	1	0	1	1	1	0	0	1	NA	0	0	NA	1	1	0	1	1	1	0	0	1	0	0	0	0	1	0	0	1	1	0	0	0	0	0	0	1	1	0	0	0	1	1
Bn-Scaffold000116-p580498	A7	2426046	A/G	0	0	0	0	0	0	0	0	0	0	0	0	0	0	NA	0	0	0	0	0	0	0	0	0	0	0	0	0	0	0	0	0	0	0	0	0	0	0	0	0	0	0	0	0	0	0
Bn-Scaffold000017-p2975127	A7	2791541	C/A	0	1	1	1	1	1	1	1	1	1	1	1	1	1	NA	1	1	1	1	1	1	0	0	1	0	1	0	1	1	0	0	1	1	0	0	1	0	1	0	1	1	0	0	1	1	1
Bn-Scaffold000017-p2826265	A7	2940403	C/T	1	1	0	NA	0	1	NA	1	0	0	1	1	0	0	NA	1	1	0	1	1	1	1	1	1	1	1	1	0	1	1	1	1	1	1	1	0	1	0	1	1	1	1	NA	0	NA	1
Bn-Scaffold000017-p2765028	A7	3001640	T/G	0	0	1	0	1	0	0	0	1	1	0	0	1	1	NA	0	0	1	0	0	0	0	0	0	0	0	0	1	0	0	0	0	0	0	0	1	0	1	0	0	0	0	0	1	0	0
Bn-Scaffold000017-p2675605	A7	3091063	A/G	0	1	0	1	0	1	1	1	0	0	1	NA	0	0	NA	1	1	0	1	1	1	0	0	1	0	0	0	0	1	0	0	1	1	0	0	0	0	0	0	1	1	0	0	0	1	1
Bn-Scaffold000017-p2478974	A7	3287694	G/T	1	1	1	1	1	1	1	1	1	1	1	1	1	1	NA	1	1	1	1	1	1	1	1	1	1	1	1	1	1	1	1	1	1	1	1	1	1	1	1	1	1	1	1	1	1	1
Bn-Scaffold000017-p2391073	A7	3375595	T/C	0	1	0	1	0	1	1	1	0	0	1	NA	0	0	NA	1	1	0	1	1	1	0	0	1	0	0	0	0	1	0	0	1	1	0	0	0	0	0	0	1	1	0	0	0	1	1
Bn-Scaffold000017-p2293203	A7	3473465	C/A	1	1	1	1	1	1	1	1	1	1	1	1	1	1	NA	1	1	1	1	1	1	1	1	1	1	1	1	1	1	1	1	1	1	1	1	1	1	1	1	1	1	1	1	1	1	1
Bn-Scaffold000017-p2197502	A7	3569166	A/G	0	0	0	0	1	0	0	0	1	0	0	0	1	0	NA	0	0	0	0	0	0	0	0	0	0	0	0	1	0	0	0	0	0	0	0	1	0	1	0	0	0	0	0	0	0	0
UQ07A0003716	A7	3599603	C/T	1	0	1	0	1	0	0	0	1	1	0	NA	1	1	NA	0	0	1	0	0	0	1	1	0	1	1	1	1	0	1	1	0	0	1	0	1	1	1	1	0	0	1	1	1	0	0
p7_6108_snp8	A7	3658617	T/C	0	0	0	0	1	0	0	0	1	0	0	0	1	0	NA	0	0	0	0	0	0	0	0	0	1	0	0	1	0	0	0	0	0	0	0	1	0	1	0	0	0	0	0	0	0	0
Bn-Scaffold000017-p2107184	A7	3659484	C/T	1	0	1	0	1	0	0	0	1	1	0	NA	1	1	NA	0	0	1	0	0	0	1	1	0	1	1	1	1	0	1	1	0	0	1	0	1	1	1	1	0	0	1	1	1	0	0
Bn-Scaffold000017-p2017197	A7	3749471	C/T	1	1	1	1	0	1	1	1	0	1	1	1	0	1	NA	1	1	1	1	1	1	1	1	1	0	1	1	0	1	1	1	1	1	1	1	0	1	0	1	1	1	1	1	1	1	1
Bn-Scaffold000017-p1913681	A7	3852987	G/T	1	1	1	1	0	1	1	1	0	1	1	1	0	1	NA	1	1	1	1	1	1	1	1	1	0	1	1	0	1	1	1	1	1	1	1	0	1	0	1	1	1	1	1	1	1	1
Bn-Scaffold000017-p1813809	A7	3952859	G/A	1	0	1	0	1	0	0	0	1	1	0	NA	1	1	NA	0	0	1	0	0	0	1	1	0	1	1	1	1	0	1	1	0	0	1	0	1	1	1	1	0	0	0	1	1	0	0
snp_BGA_2015	A7	4212243	G/A	1	1	1	1	0	1	1	1	0	1	1	NA	0	1	NA	1	1	1	1	1	1	1	1	1	0	0	1	0	1	1	1	1	1	1	1	0	1	0	1	1	1	1	1	1	1	1
Bn-Scaffold000017-p1553791	A7	4212877	C/T	1	1	1	1	0	1	1	1	0	1	1	NA	0	1	NA	1	1	1	1	1	1	1	1	1	0	0	1	0	1	1	1	1	1	1	1	0	1	0	1	1	1	1	1	1	1	1
Bn-Scaffold000017-p1457090	A7	4309578	T/C	1	0	0	0	1	0	0	0	1	1	0	NA	1	1	NA	0	0	1	0	0	0	1	1	0	1	1	1	1	0	1	1	0	0	1	1	1	1	1	1	0	0	0	0	0	0	0
Bn-Scaffold000017-p1291767	A7	4474901	A/C	1	1	0	0	1	0	0	0	1	1	0	NA	1	1	NA	0	0	1	0	0	0	1	1	0	1	1	1	1	0	1	1	0	0	1	1	1	1	1	1	0	0	0	0	0	0	0
Bn-Scaffold000017-p1234876	A7	4531792	T/G	0	0	0	0	1	0	0	0	1	0	0	0	1	0	NA	0	0	0	0	0	0	0	0	0	1	1	0	1	0	0	0	0	0	0	0	1	0	1	0	0	0	0	0	0	0	0
Bn-Scaffold000017-p1130986	A7	4635682	A/G	0	0	0	0	1	0	0	0	1	0	0	0	1	0	NA	0	0	0	0	0	0	0	0	0	1	1	0	1	0	0	0	0	0	0	0	1	0	1	0	0	0	0	0	0	0	0
UQ07A0005307	A7	4667105	A/G	0	0	0	0	NA	0	0	0	NA	0	0	0	NA	0	NA	0	0	0	0	0	0	0	0	0	1	NA	0	NA	0	0	0	0	0	0	0	NA	0	NA	0	0	0	0	0	0	0	0
Bn-Scaffold000017-p1053647	A7	4713021	C/T	1	1	1	1	0	1	1	1	0	1	1	1	0	1	NA	1	1	1	1	1	1	1	1	1	0	1	1	0	1	1	1	1	1	1	1	0	1	0	1	1	1	0	1	1	1	1
Bn-Scaffold000017-p952240	A7	4814428	A/G	0	0	0	0	1	0	0	0	1	0	0	0	1	0	NA	0	0	0	0	0	0	0	0	0	1	0	0	1	0	0	0	0	0	0	0	1	0	1	0	0	0	0	0	0	0	0
Bn-Scaffold000017-p855120	A7	4911548	C/A	0	0	1	1	1	1	1	1	1	0	1	NA	1	0	NA	1	1	0	1	1	1	1	1	1	1	1	1	1	1	0	0	1	1	0	1	1	0	1	0	1	1	0	1	1	1	1
Bn-Scaffold000017-p750144	A7	5016524	G/T	0	0	1	1	1	1	1	1	1	0	1	NA	1	0	NA	1	1	0	1	1	1	1	1	1	1	1	1	1	1	1	0	1	1	1	1	1	0	1	0	1	1	0	1	1	1	1
UQ07A0006071	A7	5069545	A/G	0	0	0	0	0	0	0	0	0	0	0	0	0	0	NA	0	0	0	0	0	0	1	1	0	0	1	1	0	0	0	0	0	0	0	0	0	0	0	0	0	0	1	0	0	0	0
UQ07A0006136	A7	5092272	T/C	0	0	1	1	1	1	1	1	1	0	1	NA	1	0	NA	1	1	0	1	1	1	0	0	1	0	0	0	1	1	1	0	1	1	1	1	1	0	1	0	1	1	1	1	1	1	1
Bn-Scaffold000017-p644549	A7	5122119	G/A	1	1	0	0	1	0	0	0	1	1	0	NA	1	1	NA	0	0	1	0	0	0	1	1	0	1	1	1	1	0	0	1	0	0	0	1	1	1	1	1	0	0	0	0	0	0	0
Bn-Scaffold000017-p525526	A7	5241142	T/C	1	0	0	0	0	0	0	0	0	1	0	0	0	1	NA	0	0	1	0	0	0	0	0	0	1	0	0	0	0	0	1	0	0	0	1	0	1	0	1	0	0	0	0	0	0	0
Bn-Scaffold000017-p477191	A7	5289477	T/G	0	1	1	1	0	1	1	1	0	0	1	NA	0	0	NA	1	1	0	1	1	1	0	0	1	0	0	0	0	1	1	0	1	1	1	0	0	0	0	0	1	1	1	1	1	1	1
Bn-Scaffold000017-p379014	A7	5387654	G/A	1	1	1	1	0	1	1	1	0	1	1	1	0	1	NA	1	1	1	1	1	1	0	0	1	1	0	0	0	1	1	1	1	1	1	0	0	1	0	1	1	1	1	1	1	1	1
Bn-Scaffold000017-p81920	A7	5684748	G/A	1	1	1	1	0	1	1	1	1	1	1	1	0	1	NA	1	1	1	1	1	1	1	1	1	1	1	1	0	1	1	1	1	1	1	1	0	1	0	1	1	1	1	1	1	1	1
Bn-Scaffold000069-p1291879	A7	5799878	A/G	0	0	0	0	1	0	0	0	0	0	0	NA	1	0	NA	0	0	0	0	0	0	0	0	0	1	0	0	1	0	0	0	0	0	0	1	1	0	1	0	0	0	0	0	0	0	0
Bn-Scaffold000069-p1213606	A7	5878151	T/G	0	0	1	1	1	1	1	1	0	0	1	0	1	0	NA	0	1	0	1	0	0	0	0	1	0	1	0	1	0	1	0	NA	1	1	0	1	0	1	0	1	1	0	1	1	1	1
Bn-Scaffold000069-p1021962	A7	6069795	C/T	0	0	0	1	1	0	0	1	1	1	0	1	1	1	NA	1	0	0	0	1	1	1	1	1	1	1	1	1	1	1	1	1	0	0	1	0	0	1	0	1	1	1	0	1	1	0
Bn-Scaffold000069-p922763	A7	6168994	T/C	0	0	1	1	0	1	1	1	0	0	1	0	0	0	NA	0	1	0	1	0	0	0	0	1	0	0	0	0	0	1	0	1	1	1	0	0	0	0	0	1	1	0	1	1	1	1
Bn-Scaffold000069-p828796	A7	6262961	T/G	0	0	1	1	1	1	1	1	0	0	1	0	1	0	NA	0	1	0	1	0	0	0	0	1	0	1	0	1	0	1	0	1	1	1	0	0	0	1	1	1	1	0	1	1	1	1
Bn-Scaffold000069-p556122	A7	6535635	G/A	1	1	1	1	1	1	1	1	1	1	1	NA	1	1	NA	1	1	1	1	1	1	1	1	1	0	0	1	1	1	1	1	1	1	1	0	1	1	1	1	1	1	0	1	1	1	1
Bn-Scaffold000069-p411593	A7	6680164	A/C	0	0	0	0	0	0	0	0	0	0	0	0	0	0	NA	0	0	0	0	0	0	0	0	0	0	0	0	0	0	0	0	0	0	0	0	0	0	0	0	0	0	1	0	0	0	0
Bn-Scaffold000069-p287967	A7	6803790	C/T	1	1	0	0	1	0	0	0	1	1	0	1	1	1	NA	1	0	1	0	1	1	1	1	0	1	1	1	1	1	0	1	0	0	0	1	1	1	1	1	0	0	0	0	0	0	0
Bn-Scaffold000069-p240860	A7	6850897	G/A	1	1	0	0	0	0	0	0	1	1	0	1	0	1	NA	1	0	1	0	1	1	1	1	0	1	1	1	0	1	0	1	0	0	0	1	1	1	0	0	0	0	0	0	0	0	0
Bn-Scaffold000069-p138512	A7	6953245	T/C	0	0	0	0	0	0	0	0	0	0	0	0	0	0	NA	0	0	0	0	0	0	0	0	0	0	1	0	0	0	0	0	0	0	0	0	0	0	0	0	0	0	0	0	0	0	0
Bn-Scaffold000069-p30974	A7	7060783	G/A	0	0	1	0	1	0	0	0	0	0	0	1	1	0	NA	0	0	0	0	0	0	0	0	0	0	0	0	1	0	1	0	1	0	1	0	0	0	1	1	0	0	1	1	1	0	0
Bn-Scaffold000012-p4358142	A7	7093968	G/A	1	1	0	1	1	1	1	1	1	1	1	0	1	1	NA	1	1	1	1	1	1	1	1	1	NA	1	1	1	1	0	1	0	1	0	NA	1	1	1	1	1	1	1	0	0	1	1
Bn-Scaffold000012-p4266961	A7	7185149	G/A	1	1	1	1	0	1	1	1	1	1	1	1	0	1	NA	1	1	1	1	1	1	1	1	1	0	1	1	0	1	1	1	1	1	1	0	1	1	0	0	1	1	0	1	1	1	1
UQ07A0010463	A7	7255937	C/T	1	1	1	1	1	1	1	1	1	1	1	1	1	1	NA	1	1	1	1	1	1	1	1	1	0	1	1	1	1	1	1	1	1	1	0	1	1	1	1	1	1	1	1	1	1	1
Bn-Scaffold000012-p4178044	A7	7274066	T/C	0	0	1	0	1	0	0	0	0	0	0	1	1	0	NA	0	0	0	0	0	0	0	0	0	0	0	0	1	0	1	0	1	0	1	NA	0	0	1	1	0	0	0	1	1	0	0
Bn-Scaffold000012-p3998541	A7	7453569	T/C	0	0	0	0	0	0	0	0	0	0	0	0	0	0	NA	0	0	0	0	0	0	0	0	0	0	0	0	0	0	0	0	0	0	0	0	0	0	0	0	0	0	0	0	0	0	0
Bn-Scaffold000045-p965424	A7	7872779	G/T	1	1	1	1	0	1	1	1	1	1	1	1	1	1	NA	1	1	1	1	1	0	1	0	1	0	1	1	1	1	1	0	1	1	1	1	1	1	1	1	1	1	1	1	1	1	0
UQ07A0011816	A7	8037081	A/G	0	0	0	0	0	0	0	0	0	0	0	0	0	0	NA	0	0	0	0	0	0	0	0	0	0	0	0	0	0	0	0	0	0	0	0	0	0	0	0	0	0	0	0	0	0	0
Bn-Scaffold000012-p3393177	A7	8058933	T/C	0	0	1	0	0	0	0	1	0	0	0	1	0	0	NA	0	0	0	0	0	0	0	0	0	0	1	0	0	0	1	0	1	0	1	0	0	0	0	0	0	0	1	1	1	0	0
Bn-Scaffold000012-p3309675	A7	8142435	G/T	1	1	0	1	1	1	1	0	1	1	1	0	1	1	NA	1	1	1	1	1	1	1	1	1	0	0	1	1	1	0	1	0	1	0	1	1	1	1	1	1	1	0	0	0	1	1
Bn-Scaffold000012-p3211766	A7	8240344	T/G	0	0	1	0	1	0	0	1	0	0	0	1	1	0	NA	0	0	0	0	0	0	0	0	0	1	0	0	1	0	1	0	1	0	1	1	0	0	1	1	0	0	1	1	1	0	0
Bn-Scaffold000012-p3125571	A7	8326539	A/G	1	1	0	1	0	1	1	0	1	1	1	0	0	1	NA	1	1	1	1	1	1	1	1	1	0	0	1	0	1	0	1	0	1	0	0	1	1	0	0	1	1	0	0	0	1	1
Bn-Scaffold000012-p2998558	A7	8453552	C/T	0	0	0	0	1	0	0	1	0	0	0	0	1	0	NA	0	0	0	0	0	0	0	0	0	1	1	0	1	0	0	0	0	0	0	1	0	0	1	1	0	0	0	0	0	0	0
UQ07A0012921	A7	8608657	A/G	0	0	1	0	1	0	0	0	0	0	0	1	1	0	NA	0	0	0	0	0	0	0	0	0	0	1	0	1	0	1	0	1	0	1	1	0	0	1	1	0	0	1	1	1	0	0
Bn-Scaffold000012-p2781977	A7	8670133	A/G	1	1	0	1	0	1	1	1	1	1	1	0	0	1	NA	1	1	1	1	1	1	1	1	1	1	0	1	0	1	0	1	0	1	0	0	1	1	0	0	1	1	0	0	0	1	1
Bn-Scaffold000012-p2678894	A7	8773216	T/G	0	0	0	0	0	0	0	0	0	0	0	0	0	0	NA	0	0	0	0	0	0	0	0	0	1	0	0	0	0	0	1	0	0	0	0	0	0	0	0	0	0	0	0	0	0	0
Bn-Scaffold000012-p2536348	A7	8915762	T/G	0	0	0	0	0	0	0	0	0	0	0	0	0	0	NA	0	0	0	0	0	0	0	0	0	0	0	0	0	0	1	0	0	0	1	0	0	NA	0	0	0	0	0	0	0	0	0
UQ07A0013876	A7	8977017	C/T	1	1	1	1	1	1	1	1	1	1	1	1	1	1	NA	1	1	1	1	1	1	1	1	1	1	1	1	1	1	1	1	1	1	1	1	1	1	1	1	1	1	1	1	1	1	1
Bn-Scaffold000012-p2112744	A7	9339366	C/T	1	1	1	1	1	1	1	1	1	1	1	1	1	1	NA	1	1	1	1	1	1	1	1	1	1	0	1	1	1	1	1	1	1	1	1	1	1	1	1	1	1	1	1	1	1	1
Bn-Scaffold000012-p1970657	A7	9481453	T/C	0	0	0	0	0	0	0	0	0	0	0	0	0	0	NA	0	0	0	0	0	0	0	0	0	NA	1	0	0	0	0	0	0	0	0	0	0	0	0	0	0	0	0	0	0	0	0
Bn-Scaffold000012-p1856145	A7	9595965	C/T	1	1	0	1	0	1	1	1	1	NA	1	NA	1	1	NA	1	1	1	1	1	1	1	1	1	1	0	1	1	1	1	1	0	1	1	0	1	1	0	0	1	1	1	0	1	1	1
Bn-Scaffold000012-p1781812	A7	9670298	T/C	0	0	0	0	0	0	0	0	0	0	0	0	0	0	NA	0	0	0	0	0	0	0	0	0	1	0	0	1	0	0	1	0	0	0	0	0	0	0	0	0	0	0	0	0	0	0
UQ07A0015707	A7	9919559	C/T	1	1	NA	1	0	1	1	1	1	1	1	1	1	1	NA	1	1	1	1	1	1	1	1	1	NA	1	1	0	1	1	0	1	1	1	0	1	1	0	0	1	1	1	NA	1	1	1
Bn-Scaffold000012-p1463686	A7	9988424	G/A	1	1	1	1	0	1	1	1	1	1	1	1	1	1	NA	1	1	1	1	1	1	1	1	1	NA	1	1	1	1	0	1	1	1	0	0	1	NA	0	0	1	1	1	1	1	1	1
Bn-Scaffold000012-p1299689	A7	10152421	A/G	0	0	0	0	0	0	0	0	0	1	0	0	0	0	NA	0	0	0	0	0	0	0	0	0	0	0	0	1	0	1	1	0	0	1	0	0	NA	0	0	0	0	0	0	0	0	0
Bn-Scaffold000012-p1103829	A7	10348281	T/G	1	0	1	1	1	1	1	1	1	0	1	1	1	0	NA	1	1	0	1	1	1	1	1	1	0	1	1	1	1	0	1	0	1	0	0	0	NA	0	0	1	1	1	1	0	1	1
Bn-Scaffold000012-p999702	A7	10452408	G/A	0	0	0	0	0	0	0	0	0	0	0	0	0	1	NA	0	0	0	0	0	0	0	0	0	1	0	0	0	0	1	0	1	0	1	1	0	NA	1	1	0	0	0	0	0	0	0
Bn-Scaffold000012-p818405	A7	10633705	A/G	0	1	0	0	0	0	0	0	0	0	0	0	0	0	NA	0	0	1	0	0	0	0	0	0	0	0	0	0	0	0	0	0	0	0	0	1	0	0	0	0	0	0	0	1	0	0
Bn-Scaffold000012-p697952	A7	10754158	G/T	1	0	1	1	1	1	1	1	1	0	1	1	1	1	NA	1	1	0	1	1	1	1	1	1	1	1	1	1	1	1	1	1	1	1	1	0	1	1	1	1	1	1	1	0	1	1
Bn-Scaffold000012-p614698	A7	10837412	A/C	1	0	1	1	1	1	1	1	1	0	1	1	1	0	NA	1	1	0	1	1	1	1	1	1	0	1	1	1	1	0	1	0	1	0	1	0	NA	1	1	1	1	1	1	0	1	1
Bn-Scaffold000012-p430018	A7	11022092	T/C	0	1	0	1	0	1	1	1	0	1	1	NA	0	1	NA	0	0	1	0	0	0	0	0	0	1	0	0	0	0	1	0	1	1	1	0	1	NA	0	0	1	0	1	1	1	1	1
Bn-Scaffold000012-p241903	A7	11210207	G/A	1	1	1	1	1	1	1	1	1	1	1	1	1	1	NA	1	1	1	1	1	1	1	1	1	0	1	1	1	1	1	1	1	1	1	1	1	1	1	1	1	1	1	1	1	1	1
Bn-Scaffold000003-p194746	A7	11646955	A/G	0	1	1	0	0	0	0	0	0	1	0	0	0	0	NA	0	0	1	0	0	0	0	0	0	0	0	0	0	0	0	0	0	0	0	0	1	0	0	1	0	0	0	0	NA	0	0
Bn-Scaffold000003-p458005	A7	11910214	C/T	1	1	1	0	1	0	0	0	1	0	0	0	1	0	NA	1	1	1	1	1	1	1	0	0	1	1	1	0	1	0	0	0	0	0	0	1	1	0	1	0	0	0	0	NA	0	0
Bn-ctg7180014717846-p1219	A7	11948731	C/T	0	1	1	1	1	1	1	0	0	1	0	1	1	1	NA	1	1	0	1	0	0	1	1	1	1	0	0	1	0	1	0	0	NA	1	0	1	1	1	1	0	1	0	1	1	1	1
Bn-Scaffold000003-p563975	A7	12016184	G/A	0	1	1	0	0	0	0	0	0	0	0	NA	0	0	NA	0	0	1	0	0	0	0	0	0	1	1	0	1	0	1	1	0	0	1	0	1	0	1	1	0	0	0	0	1	0	0
Bn-Scaffold000003-p1041539	A7	12493748	A/G	0	1	1	1	0	1	1	1	1	1	1	0	0	1	NA	0	0	1	0	0	0	0	1	0	0	0	1	0	0	0	0	1	1	0	0	1	0	0	1	1	1	0	1	1	0	1
Bn-Scaffold000003-p1162091	A7	12614300	T/C	0	0	0	1	0	1	1	1	0	0	1	0	0	0	NA	0	0	0	0	0	0	0	0	0	0	0	NA	0	0	0	0	0	1	0	0	0	0	0	0	1	1	0	1	0	0	1
Bn-Scaffold000003-p1240821	A7	12693030	T/C	0	0	0	0	0	0	0	0	0	1	0	0	0	1	NA	0	0	0	0	0	0	0	NA	0	1	0	0	0	0	1	1	1	0	1	0	0	0	0	0	0	0	0	0	0	0	0
Bn-Scaffold000003-p1343000	A7	12795209	C/T	1	0	0	1	1	1	1	1	1	1	1	1	1	1	NA	1	1	0	1	1	1	1	1	1	1	0	1	1	1	1	1	1	1	1	1	0	1	1	0	1	1	1	1	0	1	1
Bn-Scaffold000003-p1422141	A7	12874350	T/C	0	0	0	1	1	1	1	1	0	1	1	0	0	1	NA	0	0	0	1	0	0	0	1	0	0	0	0	1	0	1	1	1	0	1	0	0	0	1	0	1	1	0	1	0	0	1
Bn-Scaffold000003-p1625741	A7	13077950	C/T	0	1	1	1	0	1	1	1	0	0	1	0	0	0	NA	0	0	1	0	0	0	0	0	0	1	0	0	0	NA	0	0	0	0	0	0	1	0	0	1	1	1	0	1	1	1	1
Bn-Scaffold000003-p1723979	A7	13176188	A/G	1	0	0	0	1	0	0	0	0	0	0	0	0	0	NA	0	0	0	1	0	0	0	0	0	1	0	0	1	0	0	0	0	0	0	0	0	0	1	0	0	0	0	0	0	0	0
Bn-Scaffold000003-p1925104	A7	13377313	A/G	0	0	0	0	1	0	0	0	1	1	0	1	1	1	NA	1	1	0	1	1	1	1	1	1	0	0	1	1	1	0	0	1	0	1	1	0	0	1	0	0	0	1	0	0	1	0
Bn-Scaffold000003-p2046506	A7	13498715	A/C	0	NA	NA	0	0	0	0	0	0	0	0	0	0	0	NA	0	0	0	0	0	0	0	0	0	1	0	0	0	0	0	0	0	0	0	0	NA	NA	0	NA	0	0	0	0	NA	NA	0
snp_BGA_1424	A7	13653958	G/A	1	0	0	1	1	1	1	1	1	0	1	1	1	0	NA	1	1	1	1	1	1	1	1	1	1	1	1	1	1	0	1	1	1	1	0	0	0	1	0	1	1	1	1	0	1	1
UQ07A0023050	A7	13709237	G/T	1	0	0	1	1	1	1	1	1	0	1	1	1	0	NA	1	1	1	1	1	1	1	1	1	0	1	1	1	1	0	1	1	1	1	0	0	0	1	0	1	1	1	1	0	0	1
Bn-Scaffold000003-p2395412	A7	13847621	C/T	0	0	0	1	0	1	1	1	0	0	1	NA	0	0	NA	0	0	1	0	0	0	0	1	0	1	1	NA	0	NA	0	0	1	0	0	0	0	0	0	0	1	1	1	1	0	1	1
Bn-Scaffold000003-p2488731	A7	13940940	T/C	1	1	1	1	1	1	1	1	0	1	1	NA	1	1	NA	1	1	1	1	1	1	1	0	1	0	1	1	1	1	1	1	0	1	1	1	1	1	1	1	1	1	0	1	1	0	1
Bn-Scaffold000003-p2584760	A7	14036969	A/G	0	0	0	0	0	0	0	0	0	0	0	0	1	0	NA	1	1	0	0	1	1	1	0	1	0	0	1	0	1	NA	1	0	1	1	0	NA	0	0	NA	0	NA	0	0	0	0	0
Bn-Scaffold000003-p2894136	A7	14346345	T/C	1	0	0	0	1	0	0	0	0	1	0	NA	0	1	NA	0	0	0	1	0	0	0	0	0	0	0	0	1	0	1	NA	0	0	0	0	0	1	1	0	0	0	0	0	0	0	0
Bn-Scaffold000003-p2972258	A7	14424467	G/T	1	1	1	1	1	1	1	1	1	1	1	NA	1	1	NA	1	1	1	1	1	1	1	0	1	0	1	1	1	1	1	1	0	1	1	1	1	1	1	1	1	1	0	1	1	1	1
Bn-Scaffold000003-p3069852	A7	14522061	T/C	0	1	0	0	0	0	0	0	0	0	0	0	0	0	NA	0	0	0	0	0	0	0	0	0	0	0	0	0	0	0	0	0	0	0	1	1	0	0	1	0	0	0	0	1	0	0
Bn-Scaffold000003-p3164670	A7	14616879	T/G	1	1	1	1	1	1	1	1	0	1	1	NA	0	1	NA	0	0	0	1	0	0	0	0	0	0	0	0	1	0	1	NA	0	0	0	1	1	1	1	1	1	1	0	1	1	0	1
Bn-Scaffold000003-p3290780	A7	14742989	T/C	1	1	1	1	1	1	1	1	0	1	1	NA	0	1	NA	0	0	0	1	0	0	0	0	0	0	1	0	1	0	1	NA	0	0	0	1	1	1	1	1	1	1	0	1	1	1	1
Bn-Scaffold000003-p3370754	A7	14822963	C/T	1	1	1	1	1	1	1	1	0	1	1	1	0	1	NA	0	0	0	1	0	0	0	1	0	1	1	0	1	0	1	NA	0	0	0	1	1	1	1	1	1	1	1	1	1	1	1
Bn-Scaffold000003-p3663177	A7	15115386	T/G	0	1	0	1	0	1	1	1	1	1	1	NA	1	1	NA	1	1	1	0	1	1	1	1	1	0	0	1	0	1	0	NA	1	1	1	1	1	0	0	1	1	1	1	1	1	1	1
Bn-Scaffold000003-p3730778	A7	15182987	T/G	0	1	0	1	0	1	1	1	0	0	1	NA	0	0	NA	0	0	0	0	0	0	0	1	0	0	1	0	0	0	0	0	0	0	0	1	1	0	0	1	1	1	1	1	1	1	1
Bn-Scaffold000003-p4021706	A7	15482198	A/G	1	0	1	0	1	0	0	0	0	0	0	1	0	0	NA	0	0	0	1	0	0	0	0	0	1	1	0	1	0	0	1	0	0	0	0	0	0	1	0	0	0	0	0	0	1	0
Bn-Scaffold000003-p4125713	A7	15577922	T/C	0	0	0	1	0	0	0	1	0	0	0	0	0	0	NA	0	0	0	0	0	0	0	0	0	0	0	0	0	0	0	0	0	0	0	0	0	0	0	0	0	0	0	1	0	0	1
Bn-Scaffold000003-p4315817	A7	15768026	A/G	1	0	1	1	1	0	0	1	1	1	1	1	1	1	NA	1	1	1	1	1	1	1	1	1	1	1	1	1	1	1	1	1	0	1	0	0	1	0	0	0	0	1	1	0	0	1
Bn-Scaffold000003-p4405209	A7	15857418	A/G	1	1	0	0	0	1	1	0	0	0	0	NA	0	0	NA	0	0	0	1	0	0	0	1	0	0	1	0	1	0	0	NA	1	1	0	1	1	0	1	1	1	1	1	0	1	1	0
Bn-Scaffold000003-p4597782	A7	16049991	C/T	1	1	1	0	1	1	1	0	0	1	1	1	1	1	NA	1	1	1	1	1	1	1	0	1	1	1	1	1	1	1	1	0	1	1	1	1	1	1	1	1	1	0	1	1	1	1
Bn-Scaffold000003-p4751076	A7	16203285	T/C	1	1	0	1	0	1	1	1	1	0	0	NA	0	0	NA	0	0	0	1	0	0	0	1	0	0	0	0	1	0	0	NA	1	1	0	1	1	0	1	1	1	1	1	0	1	0	0
UQ07A0028769	A7	16260842	A/G	0	0	0	0	0	0	0	0	0	0	0	0	0	0	NA	0	0	0	0	0	0	0	0	0	0	0	0	0	0	1	0	0	0	0	0	0	NA	0	0	0	0	0	0	0	0	0
Bn-Scaffold000003-p4910873	A7	16363082	G/A	0	1	1	1	1	1	1	1	1	1	1	NA	1	1	NA	1	1	1	0	1	1	1	1	1	1	1	1	0	1	1	NA	1	1	1	1	1	1	1	1	1	1	1	1	1	1	1
Bn-Scaffold000003-p5099882	A7	16552091	C/T	0	1	1	1	1	1	1	1	1	1	1	NA	1	1	NA	1	1	1	1	1	1	1	1	1	1	1	1	0	1	1	NA	1	1	1	1	1	1	1	1	1	1	1	1	1	1	1
Bn-Scaffold000003-p5180446	A7	16632655	T/G	0	1	0	1	0	1	1	1	1	0	0	0	0	0	NA	0	0	0	1	0	0	0	1	0	0	0	0	0	0	1	0	1	1	0	1	1	NA	1	1	1	1	1	0	1	1	0
Bn-ctg7180014746984-p473	A7	16676084	G/T	0	0	0	0	1	0	NA	0	0	0	0	NA	1	0	NA	0	0	0	0	0	0	0	0	0	1	1	0	1	0	1	0	1	0	1	0	0	1	0	0	1	0	0	0	0	0	0
Bn-Scaffold000003-p5265461	A7	16717670	A/G	1	0	0	0	0	0	0	0	0	0	0	NA	0	0	NA	0	0	0	0	0	0	0	0	0	0	0	0	1	0	0	NA	0	0	0	0	0	0	0	0	0	0	0	0	0	0	0
Bn-Scaffold000003-p5378115	A7	16830324	A/G	1	1	0	0	0	0	0	0	0	0	0	NA	0	0	NA	0	0	0	0	0	0	0	0	0	1	0	0	1	0	0	NA	0	0	0	1	1	0	1	1	0	0	0	0	1	0	0
Bn-Scaffold000003-p5430859	A7	16883068	A/G	1	NA	1	1	1	1	1	1	1	1	1	1	1	1	NA	1	1	1	1	1	1	1	0	1	0	1	1	1	1	1	1	0	1	1	NA	NA	1	NA	NA	1	1	0	1	NA	1	1
Bn-Scaffold000003-p5635336	A7	17087545	T/G	0	0	0	0	0	0	0	0	0	0	0	0	0	0	NA	0	0	0	0	0	0	0	0	0	1	1	0	0	0	0	0	0	0	0	0	0	0	0	0	0	0	0	0	0	1	0
Bn-Scaffold000003-p5748991	A7	17201200	T/G	0	0	0	0	0	0	0	0	0	0	0	0	0	0	NA	0	0	0	0	0	0	0	0	0	0	0	0	0	0	0	0	0	0	0	0	0	0	0	0	0	0	0	0	0	1	0
Bn-Scaffold000003-p5847013	A7	17299222	G/A	1	1	1	1	1	1	1	1	1	1	1	1	1	1	NA	1	1	1	1	1	1	1	1	1	1	1	1	1	1	1	1	1	1	1	1	1	1	1	1	1	1	1	1	1	0	1
Bn-Scaffold000003-p6129654	A7	17581863	A/G	1	0	0	0	0	0	0	0	0	0	0	NA	0	0	NA	0	0	0	1	0	0	0	1	0	0	0	0	1	0	1	NA	1	0	0	0	0	NA	0	0	1	1	1	0	0	1	0
Bn-Scaffold000003-p6204584	A7	17656793	G/A	1	1	0	1	1	1	1	1	1	1	1	1	1	1	NA	1	1	1	1	1	1	1	1	1	0	NA	1	1	1	1	1	1	1	1	1	1	1	1	1	1	1	1	1	1	1	1
Bn-Scaffold000003-p6314140	A7	17766349	A/G	1	0	0	1	1	0	0	1	1	0	0	1	1	0	NA	1	1	1	1	0	0	1	1	1	0	0	1	1	0	1	1	0	1	0	0	0	1	0	0	1	1	1	1	0	0	1
Bn-Scaffold000003-p6507580	A7	17959789	A/G	1	0	0	0	0	0	0	0	0	0	0	NA	0	0	NA	0	0	0	1	0	0	0	0	0	1	1	0	1	0	0	0	1	0	0	0	0	0	0	0	0	0	0	0	0	0	0
Bn-Scaffold000003-p6604569	A7	18056778	C/T	1	1	1	1	1	1	1	1	1	1	1	1	1	1	NA	1	1	1	1	1	1	1	1	1	1	1	1	1	1	1	1	1	1	1	1	1	1	1	1	1	1	1	1	1	1	1
Bn-Scaffold000003-p6813564	A7	18265773	G/T	1	1	1	1	1	1	1	1	1	1	1	1	1	1	NA	1	1	1	1	1	1	1	1	1	1	1	1	1	1	1	1	1	1	1	1	1	1	1	1	1	1	1	1	1	1	1
Bn-Scaffold000019-p3189594	A7	18521506	C/T	1	1	1	1	1	1	1	1	1	1	1	1	1	1	NA	1	1	1	1	1	1	1	1	1	1	1	1	1	1	1	1	1	1	1	1	1	1	1	1	1	1	1	1	1	1	1
Bn-Scaffold000019-p2888392	A7	18822708	T/C	0	0	0	0	0	0	0	0	0	0	0	0	0	0	NA	0	0	0	0	0	0	0	0	0	1	0	0	0	0	0	0	0	0	0	0	0	0	0	0	0	0	0	0	0	0	0
snp_BGA_850	A7	18931192	G/A	1	0	0	0	0	0	0	0	0	0	0	NA	0	0	NA	0	0	0	1	0	0	0	0	0	1	0	0	1	0	0	0	1	0	0	0	0	1	0	0	0	0	0	0	0	1	0
Bn-Scaffold000019-p2724372	A7	18986728	A/G	NA	1	1	1	1	1	1	1	1	0	NA	NA	1	0	NA	1	1	1	NA	0	NA	1	1	1	0	1	1	NA	NA	1	1	1	NA	NA	1	1	1	1	1	1	1	1	1	1	NA	1
BN054255-0334	A7	19049613	G/A	1	1	1	1	1	1	1	1	1	1	1	NA	1	1	NA	1	1	1	1	1	1	1	1	1	1	1	1	1	1	1	1	1	1	1	1	1	1	1	1	1	1	1	1	1	1	1
Bn-Scaffold000019-p2623984	A7	19087116	G/A	1	1	0	0	0	0	0	0	0	0	0	NA	0	0	NA	0	0	0	1	0	0	0	1	1	1	0	0	1	0	0	0	0	1	0	0	0	0	0	0	0	0	1	0	0	1	0
Bn-Scaffold000019-p2515255	A7	19195845	C/A	1	1	1	1	1	1	1	1	1	1	1	1	1	1	NA	1	1	1	1	1	1	1	1	1	1	1	1	1	1	1	1	1	1	1	1	1	1	1	1	1	1	1	1	1	1	1
Bn-Scaffold000019-p2347386	A7	19363714	A/C	0	0	0	1	0	0	0	1	0	0	0	NA	0	0	NA	0	0	1	0	0	0	0	0	0	0	0	0	0	0	0	0	0	0	0	0	0	0	0	0	0	0	0	0	0	0	1
Bn-Scaffold000019-p2252729	A7	19458371	T/C	0	NA	1	0	1	0	0	0	1	1	1	0	1	1	NA	1	1	0	0	1	1	1	1	1	0	0	1	0	1	0	1	0	1	1	1	0	0	0	0	0	0	1	0	0	0	0
Bn-ctg7180014761049-p5014	A7	19607848	A/G	0	0	0	0	0	0	0	0	0	0	0	0	0	0	NA	1	0	0	1	1	0	0	1	1	0	1	0	0	0	1	0	0	0	1	0	0	1	0	0	0	0	0	0	0	0	0
Bn-Scaffold000019-p1953486	A7	19757614	A/G	0	0	0	0	0	0	0	0	0	0	0	0	0	0	NA	0	0	0	0	0	0	0	0	0	0	0	0	0	0	0	0	0	0	0	0	0	0	0	0	0	0	0	0	0	0	0
Bn-Scaffold000019-p1854977	A7	19856123	G/A	1	1	1	1	1	1	1	1	1	1	1	1	1	1	NA	1	1	1	1	1	1	1	1	1	0	0	1	1	1	1	1	1	1	1	1	1	1	1	1	1	1	1	1	1	0	1
Bn-Scaffold000019-p1775961	A7	19935139	C/T	0	0	1	1	1	0	0	1	0	0	0	NA	1	0	NA	1	1	0	0	0	0	0	0	0	1	1	0	0	0	1	0	0	0	0	1	0	0	0	0	1	1	1	0	0	1	1
Bn-Scaffold000019-p1694363	A7	20016737	G/A	1	1	0	0	0	1	1	0	0	0	0	NA	0	0	NA	0	0	1	1	0	0	0	0	1	1	0	0	1	0	0	0	0	0	0	0	1	0	1	1	0	0	0	1	1	1	0
Bn-Scaffold000019-p1471402	A7	20239698	C/T	1	1	0	0	0	1	1	0	1	1	1	NA	0	1	NA	0	0	1	1	1	1	1	1	1	NA	0	1	1	1	0	1	1	0	1	0	1	1	1	1	0	0	0	1	1	0	0
Bn-ctg7180014761964-p2714	A7	20481483	C/A	0	1	0	0	0	0	0	0	0	0	1	0	0	0	NA	0	0	0	0	0	1	0	0	0	1	0	1	0	1	0	0	1	1	0	1	1	0	0	0	1	0	0	0	0	0	1
Bn-Scaffold000019-p1188714	A7	20522386	T/C	0	0	0	0	0	0	0	0	1	1	1	0	0	1	NA	0	0	0	0	1	1	1	1	0	NA	0	1	0	1	0	0	0	0	0	0	0	0	0	0	0	0	0	0	0	1	0
Bn-Scaffold000019-p1031704	A7	20679396	C/T	1	1	1	1	1	1	1	1	0	0	0	1	1	0	NA	1	1	1	1	0	0	0	0	1	1	1	0	1	0	1	1	1	1	1	1	1	1	1	1	1	1	1	1	1	0	1
Bn-Scaffold000019-p798655	A7	20912445	G/A	0	0	0	0	0	0	0	0	1	1	0	0	0	1	NA	0	0	0	0	1	1	1	1	0	1	0	1	0	1	0	1	0	0	0	0	0	NA	0	0	0	0	0	0	0	1	0
Bn-Scaffold000019-p710345	A7	21000755	C/A	1	1	1	0	0	1	1	0	1	1	0	1	0	1	NA	0	0	1	1	1	1	1	1	1	1	1	1	1	1	0	1	1	1	1	0	1	1	1	1	0	0	0	1	1	0	0
Bn-Scaffold000019-p355016	A7	21356084	T/C	0	0	0	0	0	0	0	0	0	0	0	0	0	0	NA	0	0	0	0	0	0	0	0	0	0	0	0	0	0	0	1	0	0	0	0	0	NA	0	0	0	0	0	0	0	0	0
Bn-Scaffold000019-p133818	A7	21577282	G/T	1	1	1	1	1	1	1	1	0	0	1	NA	1	0	NA	1	1	1	1	0	0	0	0	1	0	1	0	1	0	1	1	1	1	1	1	1	1	1	1	1	1	1	1	1	1	1
Bn-Scaffold000019-p34260	A7	21676840	A/G	0	0	0	0	0	0	0	0	0	0	0	0	0	0	NA	0	0	0	0	0	0	0	0	0	0	0	0	0	0	1	0	0	0	0	0	0	0	0	0	0	0	0	0	0	0	0
Bn-Scaffold000101-p86394	A7	21797593	C/T	1	1	1	1	1	1	1	1	0	0	1	NA	1	0	NA	1	1	1	1	1	0	0	0	1	0	1	0	1	0	1	1	1	1	1	1	1	1	1	1	1	1	1	1	1	1	1
Bn-Scaffold000101-p283631	A7	21994830	A/G	1	1	1	1	1	1	1	1	0	0	1	NA	1	0	NA	1	1	1	1	1	0	0	1	1	0	1	0	1	0	0	1	1	1	1	1	1	1	1	1	1	1	1	1	1	1	0
Bn-Scaffold000073-p221321	A8	221321	C/T	1	1	1	1	1	NA	1	1	1	1	0	1	1	1	NA	1	1	1	0	1	1	1	1	1	1	1	1	1	0	0	0	0	NA	0	1	1	NA	1	1	1	1	1	1	1	1	1
Bn-Scaffold000073-p407723	A8	407723	G/A	0	1	1	0	1	0	0	0	1	0	0	1	0	0	NA	1	0	1	0	1	1	0	1	0	0	1	1	0	0	0	1	0	0	0	0	1	NA	0	0	1	1	1	0	1	0	1
Bn-Scaffold000073-p712885	A8	712885	T/C	1	0	1	1	0	1	1	1	0	1	1	0	1	1	NA	0	1	0	1	1	1	1	0	1	0	0	0	1	1	0	0	1	0	0	1	0	NA	1	1	0	0	0	1	1	1	0
Bn-Scaffold000073-p810917	A8	810917	G/A	0	1	0	0	1	1	0	0	1	0	0	1	0	0	NA	1	0	1	0	0	0	0	1	0	1	1	1	0	0	1	1	0	1	1	0	1	NA	0	1	1	1	1	0	0	0	1
BN063090-0363	A8	995779	C/T	0	1	0	0	1	1	0	0	0	0	0	NA	0	0	NA	0	0	1	0	0	0	0	0	0	1	1	1	0	0	1	0	0	1	1	0	1	NA	0	1	1	1	1	1	0	0	1
Bn-Scaffold000073-p1136875	A8	1136875	G/A	1	1	1	1	1	1	1	1	1	1	0	NA	1	1	NA	0	1	1	0	1	1	1	0	1	1	1	1	1	0	1	0	0	1	1	1	1	NA	1	1	1	1	1	1	1	1	1
Bn-ctg7180014744531-p298	A8	1229774	G/A	0	0	0	1	1	1	1	1	1	1	1	NA	0	1	NA	0	1	1	1	1	0	0	0	1	1	1	1	1	1	1	1	1	1	1	1	1	NA	0	0	0	0	1	1	0	1	1
Bn-Scaffold000015-p3615673	A8	1364253	A/G	0	0	1	0	0	0	0	0	1	1	0	1	1	0	NA	0	1	1	1	0	0	0	0	0	0	0	0	1	0	1	1	1	0	0	1	0	0	1	0	0	0	0	0	NA	1	0
BN076567-0333	A8	1366482	A/G	0	0	0	0	0	0	0	0	0	0	0	0	0	0	NA	0	0	0	0	0	0	0	0	0	1	0	NA	0	0	NA	0	0	0	0	0	0	0	0	0	0	0	0	0	0	0	0
Bn-Scaffold000015-p3543826	A8	1436100	G/A	1	1	0	1	1	1	1	1	1	0	1	0	0	1	NA	1	0	0	0	1	1	1	1	1	1	1	1	0	1	0	0	0	1	1	0	1	1	0	1	1	1	1	1	NA	0	1
Bn-Scaffold000015-p3395471	A8	1584455	A/G	0	0	0	0	0	0	1	0	0	0	0	0	0	0	NA	0	0	1	0	0	0	0	0	0	0	0	0	0	0	0	0	0	0	0	0	0	0	0	1	1	0	0	NA	0	0	1
Bn-Scaffold000015-p3314845	A8	1665081	T/C	0	0	0	0	0	0	1	0	0	0	0	0	0	0	NA	0	0	0	0	0	0	0	0	0	0	0	0	0	0	0	0	0	0	0	0	0	0	0	0	0	0	0	0	0	1	0
Bn-Scaffold000015-p3138612	A8	1841314	T/G	0	0	0	0	0	0	0	0	0	0	0	0	0	0	NA	0	0	0	0	0	0	0	0	0	0	0	0	0	0	0	0	0	0	0	0	0	0	0	0	0	0	0	0	0	0	0
Bn-Scaffold000015-p2813146	A8	2166780	G/A	1	1	1	1	1	1	NA	1	1	1	1	1	1	1	NA	NA	1	1	1	1	1	1	1	1	0	1	1	1	1	1	1	1	1	1	1	1	1	1	1	1	1	1	1	1	1	1
Bn-Scaffold000015-p2739358	A8	2240568	A/G	0	0	0	0	0	0	1	0	0	0	1	NA	0	0	NA	1	0	0	0	0	0	0	1	1	0	0	0	0	1	0	1	1	0	0	0	0	NA	0	0	1	0	0	0	0	1	0
Bn-Scaffold000015-p2448945	A8	2530981	A/G	0	1	0	1	0	1	0	1	0	1	0	NA	0	1	NA	0	0	1	0	0	0	0	0	0	0	1	1	0	NA	1	0	0	1	1	0	1	NA	0	1	0	1	1	1	0	0	0
Bn-Scaffold000015-p2350241	A8	2629685	T/G	1	0	0	0	0	0	1	0	0	0	1	NA	0	0	NA	1	0	0	0	0	0	0	1	1	1	0	0	0	1	0	1	1	0	0	0	0	NA	0	0	1	0	0	0	0	1	0
Bn-Scaffold000015-p2264201	A8	2715725	A/G	1	0	0	0	0	0	1	0	0	0	1	NA	0	0	NA	1	0	0	0	0	0	0	1	1	1	0	0	0	1	0	1	1	0	0	0	0	NA	0	0	1	0	0	0	0	1	0
Bn-Scaffold000015-p2156702	A8	2823224	T/C	0	0	1	0	1	0	0	0	1	0	0	0	1	0	NA	0	1	0	1	1	1	1	0	0	0	0	0	1	0	0	0	0	0	0	1	0	0	1	0	0	0	0	0	1	0	1
Bn-Scaffold000015-p2039258	A8	2940668	C/T	0	1	1	1	1	1	0	1	1	1	0	NA	1	1	NA	0	1	1	1	1	1	1	0	0	0	1	1	1	0	1	0	0	1	1	1	1	1	1	1	0	1	1	1	1	0	1
Bn-Scaffold000015-p1947723	A8	3032203	T/C	1	0	0	0	0	0	1	0	0	0	1	NA	0	0	NA	1	0	0	0	0	0	0	1	1	0	0	0	0	1	0	1	1	0	0	0	0	1	0	0	1	0	0	0	0	1	0
Bn-Scaffold000015-p1891538	A8	3088388	A/G	1	0	0	0	0	0	1	0	0	0	1	NA	0	0	NA	1	0	0	0	0	0	0	1	1	0	0	0	0	1	0	1	1	0	0	0	0	NA	0	0	1	0	0	0	0	1	0
Bn-Scaffold000015-p1550231	A8	3429695	A/C	0	0	1	0	1	0	0	0	1	0	0	0	1	0	NA	0	1	0	1	1	1	1	0	0	0	0	0	1	0	0	0	0	0	0	1	0	NA	1	0	0	0	0	0	1	0	1
Bn-Scaffold000015-p1474904	A8	3505022	G/A	1	1	0	1	0	1	1	1	0	1	1	1	0	1	NA	1	0	1	0	0	0	0	1	1	1	1	1	0	1	1	1	1	1	1	0	1	NA	0	1	1	1	1	1	0	1	0
p6_610_snp16	A8	3541097	C/A	1	0	1	1	1	1	1	1	1	1	1	1	1	1	NA	0	1	0	1	1	0	1	1	0	0	0	1	1	1	0	1	1	1	0	1	1	NA	1	1	1	1	1	1	1	1	1
Bn-Scaffold000015-p1385354	A8	3594572	C/T	1	1	0	1	0	1	1	1	0	1	1	1	0	1	NA	1	0	1	0	0	0	0	1	1	1	1	1	0	1	1	1	1	1	1	0	1	NA	0	1	1	1	1	1	0	1	0
Bn-Scaffold000015-p1140305	A8	3839621	C/A	1	1	0	1	0	1	1	1	0	1	1	1	0	1	NA	1	0	1	0	0	0	0	1	1	1	1	1	0	1	1	1	1	1	1	0	1	NA	0	1	1	1	1	1	0	1	0
Bn-Scaffold000015-p1128425	A8	3851501	C/T	1	1	0	1	0	1	1	1	0	1	1	1	0	1	NA	1	0	1	0	0	0	0	1	1	1	1	1	0	1	1	1	1	1	1	0	1	NA	0	1	1	1	1	1	0	1	0
UQ07A0021638	A8	3893816	G/T	1	1	1	1	1	1	1	1	1	1	0	1	1	1	NA	1	1	1	1	1	0	1	1	1	1	0	1	1	0	1	1	1	NA	1	1	1	1	1	1	1	0	1	1	1	1	1
Bn-Scaffold000015-p979173	A8	4000753	G/A	1	1	0	1	0	1	1	1	0	1	1	1	0	1	NA	1	0	1	0	0	0	0	1	1	1	1	1	0	1	1	1	1	1	1	0	1	NA	0	1	1	1	1	1	0	1	0
Bn-Scaffold000015-p799201	A8	4180725	A/G	1	0	1	0	1	0	1	0	1	0	1	NA	1	0	NA	1	1	0	1	1	1	1	1	1	0	0	0	1	1	0	1	1	0	0	1	0	NA	1	0	0	0	0	0	1	1	1
Bn-Scaffold000015-p685344	A8	4294582	C/T	0	1	0	1	0	1	0	1	0	1	0	NA	0	1	NA	0	0	1	0	0	0	0	0	0	1	1	1	0	0	1	0	0	1	1	0	1	NA	0	1	1	1	1	1	0	0	0
Bn-Scaffold000015-p612514	A8	4367412	A/C	1	1	1	0	1	0	1	0	1	0	1	NA	1	0	NA	1	1	0	1	1	1	1	1	1	1	0	0	1	1	0	1	1	0	0	1	0	NA	1	0	0	0	0	0	1	1	1
Bn-Scaffold000015-p107653	A8	4872273	G/A	1	1	1	1	1	1	1	NA	1	1	1	1	1	0	NA	1	1	0	1	1	1	1	1	1	NA	1	1	1	1	1	1	1	1	1	1	1	1	1	1	1	1	1	1	1	1	1
Bn-Scaffold000015-p32045	A8	4947881	T/C	0	0	0	0	0	0	0	0	0	0	0	0	0	0	NA	0	0	0	0	0	0	0	0	0	0	0	0	0	0	0	0	0	0	0	0	0	0	0	0	0	0	0	0	0	0	0
Bn-Scaffold000099-p888483	A8	5006333	G/A	1	1	0	0	1	0	1	0	1	0	1	NA	1	0	NA	1	1	0	1	0	0	1	1	1	1	0	0	1	1	0	1	1	0	0	1	0	NA	1	0	0	0	0	0	0	1	1
Bn-Scaffold000099-p804818	A8	5089998	C/A	1	1	0	0	1	0	1	0	1	0	1	NA	1	0	NA	1	1	0	1	0	0	1	1	1	1	0	0	1	1	0	1	1	0	0	1	0	NA	1	0	0	0	0	0	0	1	1
Bn-Scaffold000099-p650068	A8	5244748	C/T	1	1	0	0	1	0	1	0	1	0	1	NA	1	0	NA	1	1	0	1	0	0	1	1	1	1	0	0	1	1	0	1	1	0	0	1	0	NA	1	0	0	0	0	0	0	1	1
Bn-Scaffold000099-p546565	A8	5348251	T/C	0	0	1	1	0	1	0	1	0	1	0	NA	0	1	NA	0	0	1	0	1	1	0	0	0	0	1	1	0	0	1	0	0	1	1	0	1	NA	0	1	1	1	1	1	1	0	0
Bn-Scaffold000099-p433681	A8	5461135	C/T	1	1	0	0	1	0	1	0	1	0	1	NA	1	0	NA	1	1	0	1	0	0	1	1	1	1	0	0	1	1	0	1	1	0	0	1	0	NA	1	0	0	0	0	0	0	1	1
Bn-Scaffold000099-p197539	A8	5697277	C/T	1	1	0	0	1	0	1	0	1	0	1	NA	1	0	NA	1	1	0	1	0	0	1	1	1	1	0	0	1	1	0	1	1	0	0	1	0	NA	1	0	0	0	0	0	0	1	1
Bn-Scaffold000099-p164187	A8	5730629	G/A	1	1	0	0	1	0	1	0	1	0	1	NA	1	0	NA	1	1	0	1	0	0	1	1	1	1	0	0	1	1	0	1	1	0	0	1	0	NA	1	0	0	0	0	0	0	1	1
Bn-Scaffold000179-p153293	A8	6148881	A/G	1	0	0	0	0	0	1	0	1	0	1	NA	1	0	NA	1	1	0	1	0	0	0	1	1	0	0	0	1	1	0	1	1	0	0	1	0	0	1	0	0	0	0	0	0	1	0
Bn-Scaffold000179-p55950	A8	6246224	G/A	0	0	1	1	1	1	0	1	0	1	0	NA	0	1	NA	0	0	1	0	1	1	1	0	0	1	1	1	0	0	1	0	0	1	1	0	1	NA	0	1	1	1	1	1	1	0	1
Bn-Scaffold000027-p818574	A8	6273722	C/A	1	1	1	1	1	1	1	1	1	1	1	1	1	1	NA	1	1	0	0	1	1	1	1	1	0	1	1	1	1	0	1	0	1	1	1	1	1	1	1	0	1	1	1	1	1	1
Bn-Scaffold000174-p76023	A8	6492185	A/C	1	1	0	0	NA	0	1	0	1	0	1	NA	1	0	NA	1	1	0	1	0	0	0	1	1	0	0	0	1	1	0	1	1	NA	0	1	0	NA	1	0	NA	0	NA	0	0	1	0
Bn-Scaffold000174-p33683	A8	6534525	G/A	0	0	1	1	1	1	0	1	0	1	0	NA	0	1	NA	0	0	1	0	1	1	1	0	0	1	1	1	0	0	1	0	0	1	1	0	1	NA	0	1	1	1	1	1	1	0	1
Bn-Scaffold000138-p439149	A8	6586716	T/G	0	0	0	1	0	0	0	1	0	0	NA	0	0	0	NA	1	0	0	0	0	0	0	0	1	NA	0	0	0	0	0	0	0	1	0	0	1	1	0	1	1	0	1	1	1	1	1
Bn-Scaffold000120-p515974	A8	7069565	G/T	1	1	0	0	1	0	1	0	1	0	1	NA	1	0	NA	1	1	0	1	0	0	1	1	1	1	0	0	1	1	0	1	1	0	0	1	0	NA	1	0	0	0	0	0	0	1	1
Bn-Scaffold000120-p268702	A8	7316837	T/C	0	0	1	1	0	1	0	1	0	1	0	NA	0	1	NA	0	0	1	0	1	1	0	0	0	0	1	1	0	0	1	0	0	1	1	0	1	NA	0	1	1	1	1	1	1	0	0
Bn-Scaffold000106-p139872	A8	7725510	T/C	1	1	0	0	1	0	1	0	1	0	1	NA	1	0	NA	1	1	0	1	0	0	1	1	1	1	0	0	1	1	0	1	1	0	0	1	0	NA	1	0	0	0	0	0	0	1	1
Bn-Scaffold000106-p194192	A8	7779830	G/T	0	0	1	1	0	1	0	1	0	1	0	NA	0	1	NA	0	0	1	0	1	1	0	0	0	0	1	1	0	0	1	0	0	1	1	0	1	NA	0	1	1	1	1	1	1	0	0
Bn-Scaffold000106-p293215	A8	7878853	T/C	0	0	1	1	0	1	0	1	0	1	0	NA	0	1	NA	0	0	1	0	1	1	0	0	0	0	1	1	0	0	1	0	0	1	1	0	1	NA	0	1	1	1	1	1	1	0	0
Bn-Scaffold000106-p491789	A8	8077427	G/A	1	1	0	0	1	0	1	0	1	0	1	NA	1	0	NA	1	0	0	1	0	0	0	1	1	1	0	0	1	1	0	1	1	0	0	1	0	NA	1	0	0	0	0	0	0	1	1
Bn-Scaffold000106-p576707	A8	8162345	T/G	1	1	0	0	1	0	1	0	1	0	1	NA	1	0	NA	1	0	0	1	0	0	0	1	1	0	0	0	1	1	0	1	1	0	0	1	0	NA	1	0	0	0	0	0	0	1	1
Bn-Scaffold000106-p682998	A8	8268636	A/G	0	0	1	1	0	1	0	1	0	1	0	NA	0	1	NA	0	1	1	0	1	1	1	0	0	0	1	1	0	0	1	0	0	1	1	0	1	NA	0	1	1	1	1	1	1	0	0
Bn-Scaffold000156-p26771	A8	8352448	A/C	1	1	0	0	1	0	1	0	1	0	1	NA	1	0	NA	1	0	0	1	0	0	0	1	1	0	0	0	1	1	0	1	1	0	0	1	0	NA	1	0	0	0	0	0	0	1	1
snp_BGA_1374	A8	8352601	T/C	0	0	1	1	0	1	0	1	0	1	0	NA	0	1	NA	0	1	1	0	1	1	1	0	0	1	1	1	0	0	1	0	0	1	1	0	1	NA	0	1	1	1	1	1	1	0	0
Bn-Scaffold000156-p112064	A8	8437741	G/A	0	0	1	1	0	1	0	1	0	1	0	NA	0	1	NA	0	1	1	0	1	1	1	0	0	1	1	1	0	0	1	0	0	1	1	0	1	NA	0	1	1	1	1	1	1	0	0
Bn-Scaffold000146-p254898	A8	8862220	T/C	1	1	0	0	0	0	1	0	1	0	1	NA	1	0	NA	1	0	0	1	0	0	0	1	1	0	0	0	1	1	0	1	1	0	0	1	0	NA	1	0	0	0	0	0	0	1	0
Bn-Scaffold000146-p168286	A8	8948832	T/C	0	0	0	0	0	0	0	0	0	0	0	0	0	0	NA	0	0	0	0	0	0	0	0	0	0	0	0	0	0	0	0	0	0	0	0	0	0	0	0	0	0	0	0	0	0	0
Bn-Scaffold000102-p31691	A8	9148908	C/A	0	0	0	0	0	0	0	0	0	0	0	0	0	0	NA	0	0	0	0	0	0	0	0	0	1	0	0	0	0	0	0	0	0	0	0	0	0	0	0	0	0	0	0	0	0	0
Bn-Scaffold000102-p102305	A8	9219522	G/T	0	0	0	0	0	0	0	0	0	0	0	0	0	0	NA	0	0	0	0	0	0	0	0	0	1	0	0	0	0	NA	0	0	0	0	0	0	0	0	0	0	0	0	0	0	0	0
Bn-Scaffold000102-p294533	A8	9411750	T/C	0	0	0	0	0	0	0	0	0	0	0	0	0	0	NA	0	0	0	0	0	0	0	0	0	1	0	0	0	0	0	0	0	0	0	0	0	0	0	0	0	0	0	0	0	0	0
Bn-Scaffold000102-p446455	A8	9563672	G/T	1	1	1	1	1	1	1	1	1	1	1	1	1	1	NA	1	1	1	1	1	1	1	1	1	0	1	1	1	1	1	1	1	1	1	1	1	1	1	1	1	1	1	1	1	1	1
Bn-Scaffold000102-p513087	A8	9630304	T/C	0	0	0	0	0	0	0	0	0	0	0	0	0	0	NA	0	0	0	0	0	0	0	0	0	0	0	0	0	0	0	0	0	0	0	0	0	0	0	0	0	0	0	0	0	0	0
Bn-Scaffold000032-p1987471	A8	10060693	A/G	1	1	0	0	0	0	1	0	1	0	1	NA	1	0	NA	1	1	0	0	0	0	0	1	1	0	0	NA	NA	1	0	0	1	0	0	1	0	NA	1	0	0	0	0	0	0	1	0
Bn-Scaffold000032-p1901071	A8	10147093	G/A	NA	NA	1	1	1	1	NA	1	NA	1	NA	1	NA	1	NA	NA	NA	1	1	1	1	1	NA	NA	1	1	1	1	NA	1	1	NA	1	1	NA	1	1	NA	1	1	1	1	1	1	NA	1
Bn-Scaffold000032-p1518979	A8	10529185	A/C	0	0	1	1	NA	1	0	1	0	1	0	NA	0	1	NA	0	0	1	NA	1	1	1	0	0	1	1	1	NA	0	1	NA	0	1	1	0	1	NA	0	1	1	1	1	1	1	0	1
Bn-Scaffold000032-p1409221	A8	10638943	G/A	1	1	1	1	1	1	1	1	1	1	1	1	1	1	NA	1	1	1	1	1	1	1	1	1	1	1	1	1	1	1	1	1	1	1	1	1	1	1	1	1	1	1	1	1	1	1
Bn-Scaffold000032-p1109659	A8	10938505	G/A	1	1	1	1	1	1	1	1	1	1	1	1	1	1	NA	1	1	1	1	1	1	1	1	1	1	1	1	1	1	1	1	1	1	1	1	1	1	1	1	1	1	1	1	1	1	1
Bn-Scaffold000032-p835836	A8	11212328	T/G	0	0	0	0	0	0	0	0	0	1	1	1	0	1	NA	0	0	0	0	1	0	0	1	0	0	1	0	0	1	0	0	0	1	0	0	1	0	0	0	0	0	1	0	0	1	1
Bn-Scaffold000032-p625685	A8	11422479	C/A	0	1	1	1	1	1	1	1	1	1	1	NA	1	1	NA	0	0	1	1	1	1	1	0	1	NA	NA	1	1	0	1	1	0	1	1	1	1	NA	1	1	1	1	1	1	1	1	1
Bn-Scaffold000032-p538702	A8	11509462	G/A	1	1	1	1	1	1	1	1	1	1	1	1	1	1	NA	1	1	1	1	1	1	1	1	1	1	1	1	1	1	1	1	1	1	1	1	1	NA	1	1	1	1	1	1	1	1	1
Bn-Scaffold000032-p457339	A8	11590825	C/T	1	1	1	1	1	1	1	1	1	1	1	1	1	1	NA	1	1	1	1	1	1	1	1	1	1	1	1	1	1	1	1	1	1	1	1	1	NA	1	1	1	1	1	1	1	1	1
Bn-Scaffold000032-p328876	A8	11719288	A/G	0	0	0	0	0	0	0	0	0	0	0	0	0	0	NA	0	0	0	0	0	0	0	0	0	0	0	0	0	0	0	0	0	0	0	0	0	0	0	0	0	0	0	0	0	0	0
Bn-Scaffold000032-p260478	A8	11787686	C/T	1	1	1	1	1	1	1	1	1	1	1	1	1	1	NA	1	1	1	1	1	1	1	1	1	1	1	1	1	1	1	1	1	1	1	1	1	1	1	1	1	1	1	1	1	1	1
Bn-Scaffold000097-p864846	A8	12158680	G/A	1	1	1	1	1	1	1	1	1	1	1	1	1	1	NA	1	1	1	1	1	1	1	1	1	1	1	1	1	1	1	1	1	1	1	1	1	1	1	1	1	1	1	1	1	1	1
Bn-Scaffold000097-p710068	A8	12313458	C/A	1	1	1	1	1	1	1	1	1	1	1	1	1	1	NA	1	1	1	1	1	1	1	1	1	1	1	1	1	1	1	1	1	1	1	1	1	1	1	1	1	1	1	1	1	1	1
Bn-Scaffold000097-p464808	A8	12558718	T/C	0	0	0	1	0	1	1	1	0	0	1	NA	0	0	NA	0	0	0	0	0	0	0	0	1	0	0	0	0	0	0	0	0	1	0	0	1	NA	0	1	0	0	1	1	0	1	0
snp_BGA_4613	A8	12741293	T/G	0	0	0	1	0	1	1	1	1	0	1	NA	0	0	NA	0	0	0	0	0	0	0	0	1	0	0	0	0	0	0	0	0	1	0	0	1	NA	0	1	0	0	1	1	0	1	0
Bn-Scaffold000097-p271193	A8	12752333	G/T	0	1	1	0	1	0	0	0	0	1	0	NA	0	1	NA	1	1	1	0	1	1	1	1	0	1	1	1	0	1	1	0	1	0	1	1	0	NA	0	0	1	1	0	0	1	0	1
Bn-Scaffold000097-p165286	A8	12858240	T/C	1	0	0	1	0	1	1	1	1	0	1	NA	1	0	NA	0	0	0	1	0	0	0	0	1	0	0	0	1	0	0	1	0	1	0	0	1	NA	1	1	0	0	1	1	0	1	0
Bn-Scaffold000097-p75458	A8	12948068	G/A	1	1	1	1	1	1	1	1	1	1	1	1	1	1	NA	1	1	1	1	1	1	1	1	1	1	1	1	1	1	1	1	1	1	1	1	1	1	1	1	1	1	1	1	1	1	1
snp_BGA_543	A8	13076305	A/G	1	0	0	1	0	1	1	1	1	0	1	NA	1	0	NA	0	0	0	1	0	0	0	0	1	0	0	0	1	0	0	1	0	1	0	1	1	NA	1	1	0	0	1	1	0	1	0
Bn-Scaffold000187-p113351	A8	13104915	C/A	0	1	1	0	1	0	0	0	0	1	0	NA	0	1	NA	1	1	1	0	1	1	1	1	0	1	1	1	0	1	1	0	1	0	1	0	0	NA	0	0	1	1	0	0	1	0	1
Bn-Scaffold000010-p106916	A8	13325281	C/T	0	1	1	1	1	1	1	1	1	1	1	1	0	1	NA	1	1	1	0	1	1	1	1	1	1	1	1	0	1	1	0	1	1	1	0	1	1	0	1	1	1	1	1	1	1	1
Bn-Scaffold000010-p401678	A8	13620043	A/G	0	0	0	1	0	1	1	1	1	0	1	NA	0	1	NA	0	0	0	0	0	0	0	0	1	0	0	0	0	0	0	0	0	1	0	0	1	NA	0	1	0	0	1	1	0	1	0
Bn-Scaffold000010-p637321	A8	13855686	G/A	0	1	NA	0	1	0	0	0	0	1	0	NA	0	0	NA	NA	1	1	0	1	NA	NA	NA	0	1	1	1	0	1	1	0	1	0	NA	0	0	0	0	0	0	NA	0	0	NA	0	1
Bn-Scaffold000010-p692677	A8	13911042	A/G	1	0	0	0	0	0	0	0	0	0	0	0	1	0	NA	0	0	0	1	0	0	0	0	0	0	0	0	1	0	0	1	0	0	0	1	0	NA	1	0	1	0	0	0	0	0	0
Bn-Scaffold000010-p793570	A8	14011935	C/A	1	0	0	1	0	1	1	1	1	0	1	NA	1	1	NA	0	0	0	1	0	0	0	0	1	0	0	0	1	0	0	1	0	1	0	1	1	1	1	1	1	0	1	1	0	1	0
Bn-Scaffold000010-p863450	A8	14081815	G/A	1	1	1	0	NA	0	0	0	0	1	0	NA	1	0	NA	1	1	1	1	1	1	1	1	0	1	1	1	NA	1	1	1	1	0	1	1	0	0	1	0	0	1	0	0	1	0	1
Bn-Scaffold000010-p991670	A8	14210035	G/A	0	1	1	1	1	1	1	1	1	1	1	1	0	1	NA	1	1	1	0	1	1	1	1	1	1	1	1	0	1	1	0	1	1	1	0	1	1	0	1	1	1	1	1	1	1	1
Bn-Scaffold000010-p1177331	A8	14395696	A/G	0	0	0	0	0	0	0	0	0	0	0	0	0	0	NA	0	0	0	0	0	0	0	0	0	0	0	0	0	0	0	0	0	0	0	0	0	0	0	0	1	0	0	0	0	0	0
Bn-Scaffold000010-p1277771	A8	14496136	C/T	1	1	1	1	1	1	1	1	1	1	1	1	1	1	NA	1	1	1	1	1	1	1	1	1	1	1	1	1	1	1	1	1	1	1	1	1	1	1	1	1	1	1	1	1	1	1
Bn-Scaffold000010-p1372478	A8	14590843	C/A	1	1	1	0	1	0	0	0	0	1	0	NA	1	0	NA	1	1	0	1	1	1	1	1	0	1	1	1	1	1	1	1	1	0	1	1	0	0	1	0	0	1	0	0	1	0	1
Bn-Scaffold000010-p1470936	A8	14689301	C/T	0	0	0	1	0	1	1	1	1	0	1	NA	0	1	NA	0	0	1	0	0	0	0	0	1	1	0	0	0	NA	0	0	0	1	0	0	1	1	0	1	1	0	1	1	0	1	0
Bn-Scaffold000010-p1568829	A8	14787194	T/C	0	1	1	0	1	0	0	0	0	1	0	NA	0	0	NA	1	1	0	1	1	1	1	1	0	0	1	1	1	1	1	0	1	0	1	0	0	0	0	0	0	1	0	0	1	0	1
Bn-Scaffold000010-p1658436	A8	14876801	G/T	1	0	0	1	0	1	1	1	1	0	1	NA	1	1	NA	0	0	1	0	0	0	0	0	0	1	0	0	0	0	0	1	0	1	0	1	1	1	1	1	1	0	1	1	0	1	0
Bn-Scaffold000010-p1842065	A8	15060430	G/A	0	1	1	0	1	0	0	0	0	1	0	NA	0	0	NA	1	1	0	1	1	1	1	1	1	1	1	1	1	1	0	0	1	0	0	0	0	0	0	0	0	0	0	0	1	0	1
Bn-Scaffold000010-p1959461	A8	15177826	C/T	1	1	1	1	1	1	1	1	1	1	1	1	1	1	NA	1	1	1	1	1	1	1	1	1	1	1	1	1	1	0	1	1	1	0	1	1	1	1	1	0	0	1	1	1	1	1
Bn-Scaffold000010-p2052655	A8	15271020	C/T	1	1	1	1	1	1	1	1	1	1	1	1	1	1	NA	1	1	1	1	1	1	1	1	1	1	1	1	1	1	0	1	1	1	0	1	1	1	1	1	0	0	1	1	1	1	1
Bn-Scaffold000010-p2137395	A8	15355760	T/C	0	0	0	0	0	0	0	0	0	0	0	0	0	0	NA	0	0	0	0	0	0	0	0	0	0	0	0	0	NA	0	0	0	0	0	NA	NA	NA	0	NA	0	0	0	0	0	0	0
Bn-Scaffold000010-p2271322	A8	15489687	C/A	1	0	0	1	0	1	1	1	1	0	1	NA	1	1	NA	0	0	1	0	0	0	0	0	1	1	0	0	0	0	1	1	0	1	1	1	1	1	1	0	1	1	1	1	0	1	0
Bn-Scaffold000010-p2378894	A8	15597259	C/A	1	1	1	1	1	1	1	1	1	1	1	1	1	1	NA	1	1	1	1	1	1	1	1	1	1	1	1	1	1	1	1	1	1	1	1	1	1	1	1	1	1	1	1	1	1	1
Bn-ctg7180014769182-p2939	A8	15699126	A/C	0	0	0	0	0	0	0	1	0	0	1	NA	0	0	NA	0	0	0	0	0	0	0	0	0	1	1	0	0	1	0	0	0	1	0	0	1	0	0	0	0	0	0	0	0	1	1
Bn-Scaffold000010-p2487308	A8	15705673	NA	1	0	1	1	0	1	1	1	1	0	1	NA	1	1	NA	0	0	1	0	0	0	0	0	1	0	0	0	0	0	0	1	0	1	0	1	1	1	1	0	1	0	1	1	1	1	0
Bn-Scaffold000010-p2545490	A8	15763855	T/G	0	0	0	0	0	0	0	0	NA	0	0	0	0	0	NA	0	0	0	0	0	0	0	0	NA	0	0	0	0	NA	0	0	0	0	0	0	0	0	0	0	1	0	0	0	1	0	0
Bn-Scaffold000010-p2834084	A8	16052449	G/A	0	0	1	1	0	1	1	1	1	0	1	NA	0	1	NA	0	0	0	0	0	0	0	0	1	1	0	0	0	0	1	0	0	1	1	1	1	1	0	0	1	1	1	1	1	1	0
Bn-Scaffold000010-p2928291	A8	16146656	C/A	0	1	1	1	1	1	1	1	1	1	1	1	0	1	NA	1	1	1	1	1	1	1	1	1	1	1	1	1	1	1	0	1	0	1	1	0	NA	0	1	1	1	1	1	1	1	1
Bn-Scaffold000010-p3026578	A8	16244943	T/G	0	1	0	1	1	0	1	1	1	1	1	1	0	0	NA	1	1	0	1	1	1	1	1	1	1	1	1	1	1	1	0	1	0	1	1	0	NA	0	1	0	0	1	0	0	1	1
Bn-Scaffold000010-p3231171	A8	16449536	G/T	0	1	1	1	1	1	1	1	1	1	1	1	0	1	NA	1	1	1	1	1	1	1	1	1	1	1	1	1	1	1	0	1	1	1	1	1	1	0	1	1	1	1	1	1	1	1
Bn-Scaffold000010-p3325587	A8	16543952	T/C	0	0	1	0	0	1	0	0	0	0	0	0	0	1	NA	0	0	0	0	0	0	0	0	0	0	0	0	0	0	0	0	0	0	0	0	0	0	0	0	0	1	0	1	1	0	0
BN090271-0472	A8	16631001	T/C	0	0	0	1	0	0	1	1	1	0	1	0	0	0	NA	0	1	0	0	0	0	0	0	1	1	0	0	0	0	1	0	0	0	1	1	0	NA	0	0	0	0	0	0	0	1	0
Bn-Scaffold000010-p3513205	A8	16731570	G/A	0	1	0	1	1	0	1	1	1	1	1	1	1	0	NA	1	1	0	1	1	1	0	1	1	1	1	0	1	1	1	0	1	0	1	1	0	NA	0	1	0	0	1	0	0	1	1
Bn-Scaffold000010-p3910185	A8	17128550	A/G	0	0	0	0	0	0	0	0	0	0	0	0	0	0	NA	0	0	0	0	0	0	0	0	0	0	0	0	0	0	0	0	0	0	0	0	0	0	0	0	0	0	0	0	0	0	0
Bn-Scaffold000010-p4098559	A8	17316924	T/C	1	1	1	1	1	1	1	1	1	1	1	NA	1	1	NA	1	0	1	0	1	1	1	1	1	0	1	1	0	0	1	1	1	1	1	1	1	NA	1	1	1	1	0	1	1	1	1
Bn-Scaffold000010-p4193673	A8	17412038	G/A	1	1	0	1	1	0	0	1	0	1	1	1	0	0	NA	1	1	1	1	1	1	0	1	0	1	1	0	1	1	1	1	1	0	1	0	0	NA	0	1	1	1	1	0	0	1	1
Bn-Scaffold000010-p4276792	A8	17495157	G/T	1	1	1	1	1	1	1	1	1	1	1	1	1	1	NA	1	1	1	1	1	1	1	1	1	1	1	1	1	1	1	1	1	1	1	1	1	1	1	1	1	1	1	1	1	1	1
Bn-Scaffold000010-p4414500	A8	17632865	C/A	1	1	1	1	1	0	0	1	1	1	1	1	0	0	NA	1	1	1	1	1	1	0	1	0	1	1	0	1	1	1	1	1	1	1	0	1	1	1	1	1	1	1	0	0	1	1
Bn-Scaffold000020-p61870	A8	17696797	A/C	0	0	0	0	0	1	1	0	0	0	0	0	1	1	NA	0	0	NA	0	0	0	0	0	1	0	0	0	0	0	0	0	0	0	NA	1	0	NA	0	0	NA	NA	NA	1	1	0	0
Bn-Scaffold000020-p178538	A8	17813465	A/C	0	0	1	0	0	0	0	0	1	1	0	NA	0	0	NA	0	0	0	0	1	1	0	0	0	1	0	0	0	0	0	0	1	0	0	0	1	0	1	0	0	0	0	0	0	0	0
Bn-Scaffold000020-p277295	A8	17912222	T/G	0	0	0	0	0	0	0	0	0	0	0	0	0	0	NA	0	0	0	0	0	0	0	0	0	0	0	0	0	0	0	0	0	0	0	0	0	0	0	0	0	0	0	0	0	0	0
Bn-Scaffold000020-p759693	A8	18394620	A/G	0	0	0	0	0	1	1	0	0	0	0	0	0	0	NA	0	0	0	0	0	0	0	0	1	0	0	0	0	0	0	0	0	0	0	1	0	0	0	1	0	0	0	1	0	0	0
Bn-Scaffold000020-p837037	A8	18471964	A/G	0	0	0	0	0	1	1	0	0	0	0	0	0	0	NA	0	0	0	0	0	0	0	0	1	0	0	0	0	0	0	0	0	0	0	1	0	0	0	1	0	0	0	1	0	0	0
Bn-Scaffold000020-p953949	A8	18588876	G/A	1	1	1	1	1	0	0	1	1	1	1	1	1	1	NA	1	1	1	1	1	1	1	1	0	1	1	1	1	1	1	1	1	1	1	0	1	1	1	0	1	1	1	0	1	1	1
Bn-Scaffold000020-p1040879	A8	18675806	A/G	0	0	0	0	0	0	0	0	0	0	0	0	0	0	NA	0	0	0	0	0	0	0	0	0	0	0	0	0	0	0	0	0	0	0	0	0	0	0	0	0	0	0	0	0	0	0
Bn-Scaffold000020-p1278209	A8	18913136	T/C	0	0	0	0	0	0	0	0	0	0	0	0	0	0	NA	0	0	0	0	0	0	0	0	0	0	0	0	0	0	0	0	0	0	0	0	0	0	0	0	0	0	0	0	0	0	0
Bn-Scaffold000020-p1378669	A8	19013596	T/C	0	0	0	0	0	1	1	0	0	0	0	0	0	0	NA	0	0	0	0	0	0	0	0	1	0	0	0	0	0	0	0	0	0	0	1	0	0	0	1	0	0	0	1	0	0	0
Bn-Scaffold000020-p1445194	A8	19080121	C/A	1	1	1	1	1	1	1	1	1	1	1	1	1	1	NA	1	1	1	1	1	1	1	1	1	1	1	1	1	1	1	1	1	1	1	1	1	1	1	1	1	1	1	1	1	1	1
Bn-Scaffold000020-p1532596	A8	19167523	G/T	1	1	1	1	1	1	1	1	1	1	1	1	1	1	NA	1	1	1	1	1	1	1	1	1	1	1	1	1	1	1	1	1	1	1	1	1	1	1	1	1	1	1	1	1	1	1
Bn-Scaffold000020-p1626333	A8	19261260	A/G	0	0	0	0	0	0	0	0	0	0	0	0	0	0	NA	0	0	0	0	0	0	0	0	0	0	0	0	0	0	0	0	0	0	0	0	0	0	0	0	0	0	0	0	0	0	0
BN072196-0193	A8	19436493	C/T	0	1	1	1	0	1	1	1	1	1	1	NA	1	0	NA	1	1	0	0	1	1	1	1	0	1	0	1	1	0	0	0	1	1	0	1	1	0	1	1	0	0	0	1	1	1	0
Bn-Scaffold000020-p2307046	A8	19941973	A/G	0	1	1	0	0	0	0	0	0	0	1	NA	1	0	NA	0	0	0	0	1	1	0	0	0	0	0	0	1	0	0	0	1	0	0	0	1	0	1	0	0	0	0	0	1	0	0
Bn-Scaffold000020-p2392465	A8	20027392	C/T	1	0	0	1	1	1	1	1	1	1	0	NA	0	1	NA	1	1	1	1	0	0	1	1	1	1	1	1	0	1	1	1	0	1	1	1	0	1	0	1	1	1	1	1	0	1	1
Bn-Scaffold000029-p1373178	A8	20081826	G/A	0	1	0	0	1	1	1	0	0	0	1	1	0	0	NA	1	1	1	1	1	1	0	1	0	1	1	1	0	1	1	0	1	1	1	1	0	1	0	0	1	1	1	0	0	1	1
Bn-Scaffold000020-p2478571	A8	20113498	T/C	0	0	0	0	0	0	0	0	1	0	0	NA	0	0	NA	0	0	0	0	0	0	1	0	0	0	0	1	0	0	0	0	0	1	0	0	0	0	0	0	0	0	0	0	0	0	0
Bn-Scaffold000020-p2609292	A8	20244219	T/C	0	0	0	0	0	0	0	0	1	0	0	0	0	0	NA	0	0	0	0	0	0	1	0	0	1	0	1	0	0	0	0	0	1	0	0	0	0	0	0	0	0	0	0	0	0	0
Bn-Scaffold000072-p1170406	A8	20431782	C/T	1	1	NA	1	NA	1	1	1	NA	1	1	1	1	1	NA	1	1	1	1	1	1	1	1	1	1	1	1	NA	1	1	1	1	1	1	1	1	1	1	1	1	1	1	1	1	1	1
Bn-Scaffold000072-p1095276	A8	20501275	C/A	1	1	1	1	1	1	1	1	0	1	1	1	1	1	NA	1	1	1	1	1	1	0	1	1	1	1	0	1	1	0	1	1	0	0	1	1	1	1	1	1	1	1	1	1	1	1
Bn-Scaffold000072-p996955	A8	20599596	A/G	0	0	0	0	0	0	0	0	1	0	0	0	0	0	NA	0	0	0	0	0	0	1	0	0	0	0	1	0	0	1	0	0	1	1	0	0	0	0	0	0	0	0	0	0	0	0
Bn-Scaffold000072-p684992	A8	20911559	C/T	1	1	1	1	1	1	1	1	0	1	1	NA	1	1	NA	1	1	1	1	1	1	0	1	1	0	1	0	1	1	0	1	1	0	0	1	1	1	1	1	1	1	1	1	1	1	1
Bn-Scaffold000072-p623054	A8	20973497	G/A	0	0	1	1	0	1	1	1	1	0	0	NA	0	1	NA	0	1	0	0	0	0	1	0	0	1	0	1	0	0	0	0	0	1	0	1	0	0	1	1	0	0	0	1	1	1	0
p5_1337_snp21	A8	21019328	C/T	1	1	1	1	1	1	1	1	1	1	1	1	1	1	NA	1	1	1	1	1	1	1	1	1	1	1	1	1	1	1	1	1	1	1	1	1	1	1	1	1	1	1	1	1	1	1
Bn-Scaffold000072-p529695	A8	21066856	T/C	1	1	0	0	1	0	0	0	0	1	1	NA	1	0	NA	1	0	1	1	1	1	0	1	1	0	1	0	1	1	1	1	1	0	1	0	1	1	0	0	0	1	1	0	0	0	1
Bn-Scaffold000072-p311103	A8	21285448	C/T	1	1	1	1	1	1	1	1	1	1	1	1	1	1	NA	1	1	1	1	1	1	1	1	1	1	1	1	1	1	1	1	1	1	1	1	1	1	1	1	1	1	1	1	1	1	1
Bn-Scaffold000072-p220773	A8	21375778	A/G	0	0	0	0	0	0	0	0	0	0	0	0	0	0	NA	0	0	0	0	0	0	0	0	0	0	0	0	0	0	0	0	0	0	0	0	0	0	0	0	0	0	0	0	0	0	0
Bn-Scaffold000072-p170680	A8	21425871	A/G	0	0	0	0	0	0	0	0	0	0	0	0	0	0	NA	0	0	0	0	0	0	0	1	0	0	0	0	0	0	0	0	0	0	0	0	0	0	0	0	0	0	0	0	0	0	0
Bn-Scaffold000114-p239175	A9	239175	A/G	1	NA	0	1	0	0	0	1	1	1	1	0	1	1	NA	1	1	0	0	1	1	1	0	1	0	0	NA	0	NA	1	1	1	1	1	1	1	1	1	0	0	0	0	1	1	1	1
Bn-Scaffold000114-p417110	A9	417110	C/T	0	1	1	0	1	1	1	0	1	1	0	1	1	1	NA	1	0	1	1	1	1	1	1	1	1	1	1	1	1	0	1	1	0	0	0	0	0	0	1	1	1	1	0	0	0	0
Bn-ctg7180014763461-p5717	A9	1511873	G/A	1	NA	1	1	1	1	1	1	1	1	1	1	NA	1	NA	1	1	1	1	1	1	1	1	1	1	1	1	1	1	1	1	1	0	1	1	1	1	1	1	1	1	1	1	1	1	1
Bn-Scaffold000118-p574793	A9	2079848	A/C	1	1	1	0	0	1	0	0	NA	1	0	0	1	1	NA	1	0	0	0	0	1	0	0	0	0	0	0	0	0	0	0	0	0	0	1	1	0	1	0	1	0	0	0	0	0	0
Bn-Scaffold000113-p553874	A9	2162160	C/T	1	1	1	1	1	1	1	1	1	1	0	1	1	1	NA	1	1	1	1	1	1	1	1	1	1	0	1	1	0	1	1	1	1	1	1	1	1	1	1	0	1	1	1	1	1	1
Bn-Scaffold000113-p435326	A9	2280708	G/T	0	1	0	0	1	0	0	0	0	1	0	1	1	1	NA	1	0	1	1	1	1	1	0	1	1	1	1	1	1	0	1	1	1	1	0	0	0	0	1	0	1	1	0	1	1	0
Bn-Scaffold000113-p358763	A9	2357271	T/C	0	0	0	1	0	0	0	1	NA	1	0	0	0	1	NA	1	1	0	0	0	1	0	1	0	0	0	0	0	0	1	0	0	0	0	0	0	1	0	0	0	0	0	1	0	0	1
Bn-Scaffold000113-p172942	A9	2543092	A/C	1	1	1	NA	0	1	1	0	NA	0	0	0	1	0	NA	0	1	0	0	0	0	0	0	0	0	0	0	0	0	0	1	0	0	0	1	1	0	1	0	1	0	0	1	0	0	0
Bn-Scaffold000113-p78499	A9	2637535	T/C	1	1	1	NA	0	1	1	0	0	0	0	0	1	0	NA	0	1	0	0	0	0	0	0	0	0	0	0	0	0	0	0	0	0	0	1	1	0	1	0	0	0	0	1	0	0	0
Bn-Scaffold000110-p573327	A9	2805872	C/T	1	1	1	1	1	1	1	1	NA	1	1	1	1	1	NA	1	1	1	1	1	1	1	1	1	1	1	1	1	1	1	1	1	1	1	1	1	1	1	1	1	1	1	1	1	1	1
Bn-Scaffold000110-p349432	A9	3029767	A/G	0	0	0	0	0	0	0	0	0	0	0	0	0	0	NA	0	0	0	0	0	0	0	0	0	0	0	0	0	0	0	0	0	1	0	0	0	0	0	0	0	0	0	0	0	0	0
Bn-Scaffold000110-p294349	A9	3084850	T/C	0	0	0	0	0	0	0	0	0	0	0	0	0	0	NA	0	0	0	0	0	0	0	0	0	0	0	0	0	0	0	0	0	1	0	0	0	0	0	0	0	0	0	0	0	0	0
Bn-Scaffold000133-p273207	A9	3652505	G/A	1	1	1	1	1	1	1	1	1	1	1	1	1	1	NA	1	1	1	1	1	1	1	1	1	1	1	1	1	1	1	1	1	1	1	1	1	1	1	1	1	1	1	1	1	1	1
Bn-Scaffold000133-p405665	A9	3784963	C/T	1	1	1	1	1	1	1	1	1	0	1	1	1	0	NA	1	1	1	1	1	1	1	1	1	1	1	1	1	1	1	1	0	1	1	1	1	1	1	1	1	1	1	1	1	0	1
Bn-Scaffold000133-p473250	A9	3852548	T/G	0	1	1	0	0	1	0	0	NA	0	0	0	1	0	NA	0	0	0	0	0	0	0	0	0	0	0	0	0	0	0	0	0	0	0	1	0	0	1	0	0	0	0	0	NA	0	0
snp_BGA_2460	A9	3955243	A/C	0	0	0	0	0	0	0	0	0	0	0	0	0	0	NA	0	0	0	0	0	0	0	1	0	0	0	0	0	0	0	0	1	0	0	0	0	0	0	0	0	0	0	0	0	1	0
Bn-Scaffold000126-p425814	A9	4002269	A/C	0	0	0	0	0	0	0	0	0	0	0	0	0	0	NA	0	0	0	0	0	0	0	1	0	0	0	0	0	0	0	0	1	0	0	0	0	0	0	0	0	0	0	0	0	1	0
Bn-Scaffold000126-p330394	A9	4097689	C/A	1	0	1	1	1	1	1	1	1	1	1	1	0	1	NA	1	1	1	1	1	1	1	0	1	1	1	1	1	1	1	1	0	1	1	1	1	1	1	1	1	1	1	1	1	0	1
Bn-Scaffold000126-p140249	A9	4287834	T/G	0	0	0	0	0	0	0	0	0	0	0	0	0	0	NA	0	0	0	0	0	0	0	0	0	0	0	0	0	0	0	0	0	1	0	0	0	0	0	0	0	0	0	0	0	0	0
Bn-Scaffold000127-p522478	A9	4449761	C/A	1	1	1	1	1	1	1	1	1	1	1	1	1	1	NA	1	1	1	1	1	1	1	1	1	1	1	1	1	1	1	1	1	1	1	1	1	1	1	1	1	1	1	1	1	1	1
Bn-Scaffold000127-p236333	A9	4735906	G/T	1	1	1	1	1	1	1	1	1	1	1	1	1	1	NA	1	1	1	1	1	1	1	1	1	1	1	1	1	1	0	1	1	1	1	1	1	1	1	1	1	1	1	1	1	1	1
Bn-ctg7180014758448-p3062	A9	5049119	C/T	1	0	1	1	1	1	1	1	0	1	1	1	1	1	NA	1	1	1	1	1	0	1	1	1	0	0	0	1	0	1	0	1	1	0	1	1	1	1	1	1	1	1	1	1	1	1
snp_BGA_824	A9	5157169	T/G	0	0	0	0	0	0	0	0	0	1	0	NA	0	1	NA	0	0	0	0	0	0	0	0	0	0	0	0	1	0	0	0	1	0	0	0	1	NA	0	0	1	0	0	0	0	0	0
UQ09A0029255	A9	5168276	G/T	1	1	1	1	0	1	1	1	1	1	1	1	1	1	NA	1	1	1	1	1	1	1	1	1	0	1	1	1	1	1	1	1	1	1	1	1	1	1	1	1	1	1	1	1	1	1
Bn-Scaffold000148-p356516	A9	5328854	C/T	1	1	1	0	1	0	0	0	1	1	1	1	1	1	NA	1	1	1	1	1	1	1	1	1	1	1	1	1	1	0	1	1	1	1	0	1	NA	1	0	1	1	1	0	1	0	0
Bn-Scaffold000119-p408305	A9	5561043	C/T	0	0	0	0	1	0	0	0	0	0	1	NA	0	0	NA	1	1	1	1	1	1	0	1	1	1	1	0	1	1	0	1	1	1	1	0	1	1	0	0	1	1	0	1	0	0	1
Bn-Scaffold000119-p315880	A9	5653468	G/A	1	0	0	0	1	0	0	0	1	0	1	1	1	0	NA	1	1	1	1	1	1	0	1	1	1	1	1	1	1	1	1	1	1	1	0	1	1	0	1	1	1	1	1	0	1	1
Bn-Scaffold000119-p220423	A9	5748925	T/C	0	1	1	0	0	0	0	0	0	1	0	0	0	1	NA	0	0	0	0	0	0	1	0	0	0	0	0	0	0	0	0	0	0	0	1	0	0	1	0	0	0	0	0	1	0	0
BN041449-0630	A9	5836457	C/T	1	0	0	1	1	1	1	1	1	0	1	1	1	0	NA	1	1	1	1	1	1	0	1	1	1	1	1	1	1	1	1	1	1	1	0	1	1	0	1	1	1	1	1	0	1	1
Bn-Scaffold000119-p126002	A9	5843346	C/T	1	0	0	1	1	1	1	1	1	0	1	1	1	0	NA	1	1	1	1	1	1	0	1	1	1	1	1	1	1	1	1	1	1	1	0	1	1	0	1	1	1	1	1	0	1	1
Bn-Scaffold000481-p8079	A9	5977526	G/A	0	0	0	0	0	0	0	0	0	1	0	NA	0	1	NA	0	0	0	0	0	0	0	0	0	0	0	0	1	0	0	0	1	0	0	NA	1	NA	0	0	1	0	0	0	0	0	0
Bn-Scaffold000057-p1290981	A9	6119778	T/C	0	0	0	0	0	0	0	0	0	0	0	NA	0	0	NA	0	0	0	0	0	0	0	0	0	0	0	0	1	0	0	0	0	0	0	0	1	0	0	0	0	0	0	0	0	0	0
Bn-Scaffold000057-p1186692	A9	6224067	T/C	0	0	0	0	0	1	1	0	0	0	0	NA	0	0	NA	0	1	0	1	0	0	0	0	0	0	0	0	1	0	0	0	0	0	0	0	1	NA	0	0	0	0	0	0	0	1	0
Bn-Scaffold000057-p1041749	A9	6369010	C/T	1	1	1	1	1	0	0	1	1	1	1	1	1	1	NA	1	0	1	0	1	1	1	1	1	1	1	1	1	1	1	1	1	1	1	1	1	NA	1	1	1	1	1	1	1	0	1
Bn-Scaffold000057-p946229	A9	6464530	T/G	0	NA	0	1	0	1	1	1	0	0	0	NA	NA	0	NA	0	1	0	1	0	0	0	0	0	0	0	0	0	0	0	0	0	0	0	0	0	NA	0	0	0	0	0	1	0	1	0
Bn-Scaffold000057-p820303	A9	6590456	G/T	0	1	1	1	1	0	0	1	0	1	1	1	0	1	NA	1	0	1	0	1	0	1	0	0	1	1	0	1	1	0	0	1	1	1	1	1	NA	1	0	1	1	0	1	1	0	1
Bn-Scaffold000057-p785160	A9	6625599	C/T	1	1	1	1	1	1	1	1	1	1	1	1	1	1	NA	1	1	1	1	1	1	1	1	1	1	1	1	1	1	1	1	1	1	1	1	1	1	1	1	1	1	1	1	1	1	1
Bn-Scaffold000057-p620380	A9	6790379	G/A	1	1	1	1	1	1	1	1	1	1	1	1	1	1	NA	1	1	1	1	1	1	1	1	1	1	1	1	1	1	1	1	1	1	1	1	1	1	1	1	1	1	1	1	1	1	1
Bn-Scaffold000057-p455803	A9	6954956	A/G	0	0	0	0	0	0	0	0	0	0	0	0	0	0	NA	0	0	0	0	0	0	0	0	0	0	0	0	0	0	0	0	0	0	0	0	0	0	0	0	0	0	0	0	0	0	0
Bn-Scaffold000057-p367760	A9	7042999	T/C	NA	0	0	NA	NA	1	1	NA	1	0	0	NA	1	0	NA	0	1	0	NA	0	1	0	1	1	0	0	1	NA	0	1	1	0	0	0	0	NA	NA	0	1	0	0	1	0	0	1	NA
Bn-ctg7180014759151-p2682	A9	7108221	C/T	0	0	0	0	0	0	0	0	1	1	1	NA	0	1	NA	1	1	1	0	1	1	1	1	NA	1	1	1	0	1	0	0	1	1	1	1	0	NA	1	1	1	1	1	1	1	0	0
Bn-Scaffold000057-p286140	A9	7124619	T/C	0	0	0	0	0	NA	NA	0	1	0	0	0	1	0	NA	0	1	0	0	0	1	0	1	1	0	0	1	0	0	0	NA	0	0	0	0	0	0	0	1	0	0	1	0	0	NA	0
Bn-Scaffold000057-p180420	A9	7230339	T/C	0	0	0	0	0	0	0	0	0	0	0	0	0	0	NA	0	0	0	0	0	0	0	0	0	0	0	0	0	0	0	0	0	0	0	0	0	0	0	0	0	0	0	0	0	0	0
Bn-Scaffold000057-p81800	A9	7328959	C/T	0	1	1	1	1	0	0	1	0	1	1	NA	0	1	NA	1	0	1	1	1	0	1	0	0	1	1	0	1	1	1	0	1	1	1	1	1	0	1	0	1	1	0	1	1	0	1
Bn-Scaffold000054-p235192	A9	7646050	G/A	1	1	1	1	1	1	1	1	1	1	1	1	1	1	NA	1	1	1	1	1	1	1	1	1	1	1	1	1	1	1	1	1	1	1	1	1	1	1	1	1	1	1	1	1	1	1
Bn-Scaffold000054-p418608	A9	7829466	T/C	0	0	0	0	0	0	0	0	0	0	0	0	0	0	NA	0	0	0	0	0	0	0	0	0	0	0	0	0	0	0	0	0	0	0	0	0	0	0	0	0	0	0	0	0	0	0
Bn-Scaffold000054-p520347	A9	7931205	C/T	1	1	1	1	1	1	1	1	1	1	1	1	1	1	NA	1	1	1	1	1	1	1	1	1	1	1	1	1	1	1	1	1	1	1	1	1	1	1	1	1	1	1	1	1	1	1
Bn-Scaffold000054-p586777	A9	7997635	G/T	1	1	1	1	1	1	1	1	1	1	1	1	1	1	NA	1	1	1	1	1	1	1	1	1	1	1	1	1	1	1	1	1	1	1	1	1	1	1	1	1	1	1	1	1	1	1
Bn-Scaffold000054-p712782	A9	8123640	G/T	1	1	1	1	1	1	1	1	1	1	1	1	1	1	NA	1	1	1	1	1	1	1	1	1	1	1	1	1	1	1	1	1	1	1	1	1	1	1	1	1	1	1	1	1	1	1
Bn-Scaffold000054-p801554	A9	8212412	G/A	1	1	1	1	1	1	1	1	1	1	1	1	1	1	NA	1	1	1	1	1	1	1	1	1	1	1	1	1	1	1	1	1	1	1	NA	1	1	1	1	1	1	1	NA	1	1	1
Bn-Scaffold000054-p886655	A9	8297513	A/G	0	0	0	0	0	0	0	0	0	0	0	0	0	0	NA	0	0	0	0	0	0	0	0	0	0	0	0	0	0	0	0	0	0	0	0	0	0	0	0	0	0	0	0	0	0	0
Bn-Scaffold000054-p1070245	A9	8481103	T/C	0	0	0	0	0	0	0	0	0	0	0	0	0	0	NA	0	0	0	0	0	0	0	0	0	0	0	0	0	0	0	0	0	0	0	0	0	0	0	0	0	0	0	0	0	0	0
Bn-Scaffold000054-p1170500	A9	8581358	A/G	0	0	0	0	0	0	0	0	0	0	0	0	0	0	NA	0	0	0	0	0	0	0	0	0	0	0	0	0	0	0	0	0	0	0	0	0	0	0	0	0	0	0	0	0	0	0
Bn-Scaffold000054-p1268837	A9	8679695	C/A	0	1	1	NA	1	1	1	NA	1	1	1	1	1	1	NA	0	0	1	1	0	1	1	1	1	1	1	1	1	1	0	1	1	1	1	1	1	1	1	1	1	1	NA	NA	1	NA	1
Bn-Scaffold000054-p1450043	A9	8860901	T/C	0	0	0	1	0	0	0	1	0	0	0	0	0	0	NA	0	0	0	0	0	0	0	0	0	0	0	0	0	0	0	0	0	0	0	0	0	0	0	0	0	0	1	1	0	0	0
Bn-Scaffold000058-p11522	A9	8939872	A/C	0	0	0	0	0	0	0	0	0	0	0	0	0	0	NA	0	0	1	0	0	0	0	0	0	1	0	0	0	0	0	0	0	0	0	0	0	0	0	0	0	0	0	0	0	0	0
Bn-Scaffold000058-p205581	A9	9133931	A/G	1	0	0	0	1	0	1	0	1	0	1	NA	1	0	NA	1	1	1	1	1	0	0	1	1	0	1	1	0	1	1	0	1	1	0	0	0	NA	0	0	1	1	0	0	0	1	1
BN070306-0072	A9	9265541	C/T	1	NA	1	1	1	1	1	1	1	1	1	1	NA	1	NA	0	1	1	1	1	1	1	1	NA	1	1	1	1	1	1	1	1	1	1	1	1	1	1	1	1	1	1	1	1	0	1
Bn-Scaffold000058-p386803	A9	9315153	T/C	0	0	1	1	0	1	0	1	0	1	0	0	0	1	NA	0	0	0	0	0	0	1	0	0	0	0	0	0	0	0	0	0	0	1	0	0	0	1	1	0	0	1	1	1	0	0
Bn-Scaffold000058-p492956	A9	9421306	T/C	0	1	0	1	0	0	0	1	0	0	0	0	0	0	NA	0	0	0	0	0	0	0	0	0	0	0	0	0	0	0	0	0	0	0	1	0	0	0	0	0	0	1	1	0	0	0
Bn-Scaffold000058-p667023	A9	9595373	C/A	1	0	1	0	1	1	1	0	1	1	1	1	0	1	NA	1	1	1	1	1	1	1	1	1	1	1	1	1	1	1	1	1	1	1	0	1	1	1	1	1	1	1	0	1	1	1
Bn-Scaffold000058-p1037512	A9	9965862	C/T	1	1	1	1	1	1	1	1	1	1	1	1	1	1	NA	1	1	0	1	1	1	1	1	1	NA	1	1	1	1	1	1	1	1	1	0	1	1	1	1	1	1	1	0	1	1	1
Bn-Scaffold000058-p1365171	A9	10293521	T/C	0	1	1	1	0	1	1	1	0	1	0	0	0	1	NA	1	1	0	0	1	0	1	0	0	0	0	0	0	0	0	0	0	0	1	1	0	0	1	1	0	0	0	1	1	0	0
Bn-Scaffold000134-p259382	A9	10604936	A/G	0	0	0	0	1	0	0	0	0	0	0	NA	0	0	NA	1	0	0	0	1	0	0	0	0	0	0	0	1	0	0	0	0	1	0	0	1	0	0	0	0	0	0	0	0	0	1
Bn-Scaffold000134-p367110	A9	10712664	A/G	0	0	0	0	1	0	0	0	0	0	0	NA	0	0	NA	1	0	0	0	1	0	0	0	0	0	0	0	1	0	0	0	0	1	0	0	1	0	0	0	0	0	0	0	0	0	1
Bn-Scaffold000134-p452250	A9	10797804	G/T	1	1	1	1	0	1	1	1	1	1	1	NA	1	1	NA	0	1	NA	1	0	1	1	1	1	0	1	1	0	1	1	1	1	0	1	1	0	1	1	1	1	1	1	1	1	1	0
Bn-Scaffold000145-p344458	A9	10912707	A/G	0	0	0	0	NA	0	0	0	0	0	0	0	0	0	NA	NA	0	0	0	NA	0	0	0	0	1	NA	0	NA	0	0	0	0	NA	0	0	NA	0	0	0	0	0	0	0	0	0	NA
Bn-Scaffold000145-p237955	A9	11019210	C/T	1	1	1	1	1	1	1	1	1	1	1	1	1	1	NA	1	1	1	1	1	1	1	1	1	0	1	1	1	1	1	1	1	1	1	1	1	1	1	1	1	1	1	1	1	1	1
Bn-Scaffold000145-p148088	A9	11109077	G/A	0	0	0	1	0	0	1	0	0	0	0	0	0	0	NA	0	0	0	0	0	0	0	0	0	1	0	0	0	0	0	0	0	0	0	0	0	0	0	0	0	0	0	1	0	1	0
Bn-Scaffold000145-p66952	A9	11190213	G/A	0	0	0	1	0	0	1	0	0	0	0	0	0	0	NA	0	0	0	0	0	0	0	0	0	1	0	0	0	0	0	0	0	0	0	0	0	0	0	0	0	0	0	1	0	1	0
Bn-Scaffold000135-p12574	A9	11269838	C/T	1	1	1	1	1	1	1	1	1	1	1	1	1	1	NA	1	1	1	1	1	1	1	1	1	0	1	1	1	1	1	1	1	1	1	1	1	1	1	1	1	1	1	1	1	1	1
Bn-Scaffold000135-p101094	A9	11358358	A/G	1	1	1	0	1	1	0	1	1	1	1	1	1	1	NA	1	1	1	1	1	1	1	1	1	0	1	1	1	1	1	1	1	1	1	1	1	1	1	1	1	1	1	0	1	0	1
Bn-Scaffold000135-p176937	A9	11434201	G/A	1	1	1	0	1	1	0	1	1	1	1	1	1	1	NA	1	1	1	1	1	1	1	1	1	1	1	1	1	1	1	1	1	1	1	1	1	1	1	1	1	1	1	0	1	0	1
Bn-Scaffold000135-p393158	A9	11650422	C/A	0	0	0	1	0	0	1	0	0	0	0	0	0	0	NA	0	0	0	0	0	0	0	0	0	1	0	0	0	0	0	0	0	0	0	0	0	0	0	0	0	0	0	1	0	1	0
Bn-Scaffold000135-p469674	A9	11726938	C/T	0	0	0	1	0	0	1	0	0	0	0	0	0	0	NA	0	1	0	0	0	1	0	1	0	1	0	0	0	0	0	1	0	0	0	0	0	0	0	0	0	0	0	1	0	1	0
Bn-Scaffold000084-p1044069	A9	11834729	C/T	1	1	1	0	0	1	1	0	0	0	0	0	1	0	NA	0	0	0	0	0	0	1	0	0	0	0	NA	0	0	0	1	0	0	0	1	0	0	1	1	1	1	0	0	1	1	0
Bn-Scaffold000084-p897951	A9	11980847	C/T	1	1	1	1	0	1	1	1	1	1	1	0	0	1	NA	1	1	1	1	1	0	1	0	1	0	1	1	0	1	1	0	1	1	1	1	0	NA	1	1	1	1	1	1	1	1	0
p6_8492_snp17	A9	12327781	A/C	0	0	0	0	0	0	0	0	0	0	0	0	0	0	NA	0	0	0	0	0	0	0	0	0	0	0	0	0	0	0	0	0	0	0	0	0	0	0	0	0	0	0	0	0	0	0
Bn-Scaffold000084-p513013	A9	12365785	A/G	0	0	0	0	0	0	0	0	0	0	0	0	0	0	NA	0	0	0	0	0	0	0	0	0	0	0	0	0	0	0	0	0	0	0	0	0	0	0	0	0	0	0	0	0	0	0
Bn-ctg7180014722226-p7079	A9	12555921	A/G	1	0	1	1	1	1	1	1	1	1	1	1	1	1	NA	1	1	1	1	1	1	1	1	1	0	1	1	1	1	1	1	1	1	1	0	1	1	1	1	1	1	1	1	1	1	1
Bn-Scaffold000056-p1428617	A9	12902636	C/A	1	0	0	1	0	0	1	1	0	0	0	0	0	0	NA	0	1	0	0	0	0	0	0	0	0	0	0	0	0	0	0	0	0	0	1	0	NA	0	0	0	0	0	1	0	1	0
Bn-Scaffold000056-p1283968	A9	13047285	C/T	0	1	1	1	1	1	1	1	1	1	1	1	1	1	NA	1	0	1	1	1	1	1	1	1	1	1	1	1	1	1	1	1	1	1	0	1	NA	1	1	1	1	1	1	1	1	1
Bn-Scaffold000056-p1136950	A9	13194303	A/C	1	1	1	0	0	1	0	0	0	1	0	0	0	1	NA	0	1	0	0	0	0	1	0	1	0	0	0	0	0	0	0	0	0	1	0	0	0	1	1	0	0	0	0	1	0	0
Bn-Scaffold000056-p781330	A9	13549923	C/T	1	1	1	1	1	1	1	1	1	1	1	1	1	1	NA	1	1	1	1	1	1	1	1	1	0	1	1	1	1	1	1	1	1	1	1	1	1	1	1	1	1	1	1	1	1	1
Bn-Scaffold000056-p698272	A9	13632981	A/G	0	0	0	0	0	0	0	0	0	0	0	0	0	0	NA	0	0	0	0	0	0	0	0	0	1	0	0	0	0	0	0	0	0	0	0	0	0	0	0	0	0	0	0	0	0	0
Bn-Scaffold000056-p327484	A9	14003769	T/C	1	0	0	0	1	0	0	0	1	0	1	1	1	0	NA	1	1	1	1	1	0	0	0	1	0	1	1	1	1	1	0	1	1	0	0	1	1	0	0	1	1	1	0	0	0	1
Bn-ctg7180014734456-p1878	A9	14015032	A/C	0	1	1	1	1	0	1	1	1	1	1	NA	1	1	NA	1	0	0	1	1	1	1	1	0	0	1	1	1	1	0	1	0	0	1	1	1	0	1	1	0	0	0	1	1	1	1
Bn-Scaffold000056-p269242	A9	14062011	A/G	1	0	0	1	1	0	1	1	1	0	1	1	1	0	NA	1	1	1	1	1	0	0	0	1	0	1	1	1	1	1	0	1	1	0	0	1	1	0	0	1	1	1	1	0	1	1
snp_BGA_699	A9	14167293	G/T	0	1	0	1	0	0	1	1	0	0	0	0	1	0	NA	1	0	1	0	0	0	0	0	0	1	0	0	0	0	1	0	0	0	0	1	0	0	0	0	1	0	0	1	0	1	1
UQ10A0016603	A9	14249543	A/C	0	1	0	0	0	0	0	0	0	0	0	0	0	0	NA	0	0	0	0	0	0	0	0	0	0	0	0	0	0	0	0	0	0	0	0	0	0	0	0	0	0	0	0	0	0	0
Bn-Scaffold000022-p100343	A9	14431695	G/A	1	1	1	1	1	1	1	1	1	1	1	1	1	1	NA	1	1	1	1	1	1	1	1	1	1	1	1	1	1	1	1	1	1	1	1	1	1	1	1	NA	1	1	1	1	1	1
Bn-Scaffold000022-p182120	A9	14513472	T/C	1	1	1	0	0	1	0	0	1	1	1	NA	1	1	NA	1	0	1	1	1	0	1	0	1	0	0	1	0	1	0	0	1	1	1	1	0	0	1	1	1	1	1	0	1	0	0
Bn-Scaffold000022-p260108	A9	14591460	T/G	0	0	0	0	0	0	1	0	0	0	0	0	0	0	NA	0	0	0	0	0	0	0	0	0	0	0	0	0	0	0	0	0	0	0	0	0	0	0	0	1	0	0	0	1	1	1
Bn-Scaffold000022-p359737	A9	14691089	A/G	1	1	1	0	0	1	0	0	1	1	1	1	1	1	NA	1	0	1	1	1	0	1	0	1	0	1	1	0	1	NA	1	1	1	1	1	0	0	1	1	1	1	1	NA	1	1	NA
Bn-Scaffold000022-p443574	A9	14774926	G/T	0	0	0	1	1	0	1	1	0	0	0	NA	0	0	NA	0	1	0	0	0	1	0	1	0	1	1	0	1	0	1	1	0	0	0	0	1	1	0	0	NA	0	0	1	0	1	1
Bn-Scaffold000022-p536153	A9	14867505	C/T	1	1	1	1	1	1	1	1	1	1	1	NA	1	1	NA	1	0	1	1	1	1	1	1	1	1	1	1	0	1	1	1	1	1	1	1	0	1	1	1	NA	1	1	1	1	1	1
Bn-Scaffold000022-p634678	A9	14966030	A/G	1	1	1	0	0	1	0	0	0	1	0	0	0	1	NA	0	0	0	0	0	0	1	0	1	0	0	0	0	0	0	0	0	0	1	1	0	0	1	1	0	0	0	0	1	0	0
Bn-Scaffold000022-p760952	A9	15092304	A/G	1	1	1	0	0	1	0	0	0	1	0	0	0	1	NA	0	0	0	0	0	0	1	0	1	0	0	0	0	0	0	0	0	0	1	1	0	0	1	1	0	0	0	0	1	0	0
Bn-Scaffold000022-p1083546	A9	15414898	C/T	1	1	1	1	1	1	1	1	1	1	1	1	1	1	NA	1	1	1	1	1	1	1	1	1	1	1	1	1	1	1	1	1	1	1	1	1	NA	1	1	1	1	1	1	1	1	1
Bn-Scaffold000022-p1420526	A9	15751878	C/A	1	1	1	1	1	1	1	1	1	1	1	1	1	1	NA	1	1	1	1	1	1	1	1	1	1	1	1	1	1	1	1	1	1	1	1	1	1	1	1	1	1	1	1	1	1	1
Bn-Scaffold000022-p1655638	A9	15986990	T/G	0	0	0	0	1	0	0	0	1	0	1	NA	1	0	NA	1	0	1	1	1	0	0	0	0	0	1	1	0	1	1	0	1	1	0	0	0	NA	0	0	1	1	1	0	0	0	1
Bn-Scaffold000022-p1753386	A9	16084738	A/G	0	0	0	0	1	0	0	0	1	0	1	NA	1	0	NA	1	0	1	1	1	0	0	0	0	0	1	1	0	1	1	0	1	1	0	0	0	NA	0	0	1	1	1	0	0	0	1
Bn-Scaffold000022-p1843971	A9	16175323	T/C	0	0	0	0	1	0	0	0	1	0	1	NA	1	0	NA	1	0	1	1	1	0	0	0	0	0	0	1	0	1	1	0	1	1	0	0	0	NA	0	0	1	1	1	0	0	0	1
Bn-Scaffold000022-p2185789	A9	16517141	T/C	0	0	0	0	0	0	0	0	0	0	0	0	0	0	NA	0	0	0	0	0	1	0	1	0	0	0	0	0	0	0	1	0	0	0	0	0	0	0	0	0	0	0	0	0	0	0
Bn-Scaffold000022-p2487292	A9	16818644	G/A	1	1	1	1	0	1	1	1	0	1	0	0	0	1	NA	0	1	0	0	0	0	1	0	1	1	1	0	0	0	0	0	0	0	1	NA	0	0	1	1	0	0	0	1	1	1	0
Bn-Scaffold000066-p1224003	A9	17041895	C/T	1	1	1	1	1	1	1	1	1	1	1	1	1	1	NA	1	1	1	1	1	1	1	1	1	1	1	1	1	1	1	1	1	1	1	1	1	1	1	1	NA	1	1	1	1	1	1
Bn-Scaffold000066-p946785	A9	17319113	G/A	1	1	1	1	1	1	1	1	1	1	1	1	1	1	NA	1	1	1	1	1	1	1	1	1	1	1	1	1	1	1	1	1	1	1	1	1	1	1	1	0	1	1	1	1	1	1
Bn-Scaffold000066-p859390	A9	17406508	G/A	0	0	0	1	0	0	1	1	1	0	1	NA	1	0	NA	0	0	1	1	0	0	0	0	0	0	0	1	0	1	1	0	1	1	0	0	0	NA	0	0	1	1	1	1	0	1	0
Bn-Scaffold000066-p780171	A9	17485727	C/T	1	NA	1	1	1	1	1	1	1	1	1	1	NA	1	NA	1	1	1	1	1	1	1	1	1	1	1	1	1	1	1	1	1	1	1	1	1	1	1	1	1	1	1	1	1	1	1
Bn-Scaffold000066-p668321	A9	17597577	G/A	0	0	0	0	1	0	0	0	1	0	1	1	1	0	NA	1	1	1	1	1	1	0	1	0	1	1	1	1	1	0	1	1	1	0	0	1	NA	0	0	1	1	1	0	0	0	1
Bn-Scaffold000066-p583671	A9	17682227	G/A	1	NA	1	1	1	1	1	1	0	1	0	NA	0	1	NA	1	1	0	0	1	1	1	1	1	1	1	0	1	0	1	1	0	0	1	1	1	1	1	1	0	0	0	1	1	1	1
Bn-Scaffold000066-p496035	A9	17769863	A/C	0	0	0	0	0	0	0	0	0	0	0	0	0	0	NA	0	0	0	0	0	0	0	0	0	1	0	0	0	0	0	0	0	0	0	0	0	0	0	0	0	0	0	0	0	0	0
Bn-Scaffold000066-p378496	A9	17887402	C/T	0	0	0	0	1	0	0	0	1	0	1	1	1	0	NA	1	1	1	1	1	1	0	1	0	0	1	1	1	1	0	1	1	1	0	0	1	NA	0	0	1	1	1	0	0	0	1
Bn-Scaffold000066-p302134	A9	17963764	C/T	0	0	0	0	1	0	0	0	1	0	1	1	1	0	NA	1	1	1	1	1	1	0	1	0	1	1	1	1	1	0	1	1	1	0	0	1	NA	0	0	1	1	1	0	0	0	1
Bn-Scaffold000066-p209445	A9	18056453	G/T	1	1	1	1	1	1	1	1	1	1	1	1	1	1	NA	1	1	1	1	1	1	1	1	1	0	1	1	NA	1	1	1	1	1	1	1	1	1	1	1	1	1	1	1	1	1	1
Bn-Scaffold000059-p1343317	A9	18333537	G/A	0	1	1	1	0	1	1	0	0	1	1	1	0	1	NA	1	1	1	1	1	1	0	0	1	1	0	0	1	1	1	1	1	1	1	1	0	1	0	1	1	1	1	1	1	1	1
Bn-Scaffold000059-p1248396	A9	18428458	T/G	0	0	0	0	1	0	0	0	0	0	0	NA	0	0	NA	1	0	0	0	1	0	0	0	0	0	0	0	1	0	0	0	0	1	0	0	1	0	0	0	0	0	0	0	0	0	1
Bn-Scaffold000059-p1147549	A9	18529305	A/C	0	0	0	0	1	0	0	0	0	0	0	NA	0	0	NA	1	0	0	0	1	0	0	0	0	0	0	0	1	0	0	0	0	1	0	0	1	0	0	0	0	0	0	0	0	0	1
Bn-Scaffold000059-p930002	A9	18746852	C/T	1	1	1	1	0	1	1	1	1	1	1	NA	1	1	NA	0	1	1	1	0	1	1	1	1	1	1	1	0	1	1	1	1	0	1	1	0	1	1	1	1	1	1	1	1	1	0
Bn-Scaffold000059-p836121	A9	18840733	C/T	1	1	1	1	0	1	1	1	1	1	1	NA	1	1	NA	0	1	1	1	0	1	1	1	1	1	1	1	0	1	1	1	1	0	1	1	0	1	1	1	1	1	1	1	1	1	0
Bn-Scaffold000059-p765156	A9	18911698	T/G	0	0	0	0	1	0	0	0	0	0	0	NA	0	0	NA	1	0	0	0	1	0	0	0	0	1	0	0	1	0	0	0	0	1	0	0	1	0	0	0	0	0	0	0	0	0	1
Bn-Scaffold000059-p690242	A9	18986612	G/A	1	1	1	1	0	1	1	1	1	1	1	NA	1	1	NA	0	1	1	1	0	1	1	1	1	1	1	1	0	1	1	1	1	0	1	1	0	1	1	1	1	1	1	1	1	1	0
Bn-Scaffold000059-p505025	A9	19171829	T/C	0	0	0	0	0	0	0	0	0	0	0	0	0	0	NA	0	0	0	0	0	0	0	0	0	1	0	0	0	0	0	0	0	0	0	0	0	0	0	0	0	0	0	0	0	0	0
Bn-Scaffold000059-p317320	A9	19359534	G/T	1	1	1	1	1	1	1	1	1	1	1	1	1	1	NA	1	1	1	1	1	1	1	1	1	1	1	1	1	1	1	1	1	1	1	1	1	1	1	1	1	1	1	1	1	1	1
Bn-Scaffold000059-p219199	A9	19457655	T/C	0	0	0	0	0	0	0	0	0	0	0	0	0	0	NA	0	0	0	0	0	0	0	0	0	0	0	0	0	0	0	0	0	0	0	0	0	0	0	0	0	0	0	0	0	0	0
Bn-Scaffold000059-p130897	A9	19545957	A/C	0	0	0	0	1	0	0	0	0	0	0	NA	0	0	NA	1	0	0	0	1	0	0	0	0	1	0	0	1	0	0	0	0	1	0	0	1	0	0	0	0	0	0	0	0	0	1
Bn-Scaffold000040-p1683171	A9	19954086	T/C	0	0	0	0	0	0	0	0	0	0	0	0	0	0	NA	0	0	0	0	0	0	0	0	0	1	0	0	0	0	NA	0	0	0	0	0	0	0	0	0	0	0	0	0	0	0	0
Bn-Scaffold000040-p1595095	A9	20042162	G/A	0	0	0	0	0	0	0	0	0	0	0	0	0	0	NA	0	0	0	0	0	0	0	0	0	1	0	0	0	0	1	0	0	0	0	0	0	NA	0	0	0	0	0	0	0	0	0
Bn-Scaffold000040-p1503901	A9	20133356	T/C	0	0	0	0	0	0	0	0	0	0	0	0	0	0	NA	0	0	0	0	0	0	0	0	0	0	0	0	0	0	1	0	0	0	0	0	0	NA	0	0	0	0	0	0	0	0	0
Bn-Scaffold000040-p1407860	A9	20229397	C/T	1	1	1	0	1	1	0	1	1	1	1	1	1	1	NA	1	1	1	1	1	1	1	1	1	1	1	1	1	1	0	1	1	1	1	1	1	NA	1	1	1	1	1	0	1	0	1
Bn-Scaffold000040-p1309377	A9	20327880	C/T	1	1	1	0	1	1	0	1	1	1	1	1	1	1	NA	1	1	1	1	1	1	1	1	1	1	1	1	1	1	0	1	1	1	1	1	1	NA	1	1	1	1	1	0	1	0	1
Bn-Scaffold000040-p947048	A9	20690209	T/G	0	0	0	1	0	0	1	0	0	0	0	0	0	0	NA	0	0	0	0	0	0	0	0	0	0	0	0	0	0	1	0	0	0	0	0	0	NA	0	0	0	0	0	1	0	1	0
Bn-Scaffold000040-p879175	A9	20758082	A/G	0	0	0	1	0	0	1	0	0	0	0	0	0	0	NA	0	0	0	0	0	0	0	0	0	0	0	0	0	0	1	0	0	0	0	0	0	NA	0	0	0	0	0	1	0	1	0
Bn-Scaffold000040-p758331	A9	20878926	G/A	1	1	1	0	1	1	0	1	1	1	1	1	1	1	NA	1	1	1	1	1	1	1	1	1	1	1	1	1	1	0	1	1	1	1	1	1	NA	1	1	1	1	1	0	1	0	1
Bn-Scaffold000040-p656403	A9	20980854	T/C	0	0	0	0	0	0	0	0	0	0	0	0	0	0	NA	0	0	0	0	0	0	0	0	0	0	0	0	0	0	0	0	0	0	0	0	0	0	0	0	0	0	0	0	0	0	0
Bn-Scaffold000040-p572523	A9	21064734	G/T	1	1	1	0	1	1	0	1	1	1	1	1	1	1	NA	1	1	1	1	1	1	1	1	1	1	1	1	1	1	1	1	1	1	1	1	1	1	1	1	1	1	1	0	1	0	1
Bn-Scaffold000040-p522259	A9	21114998	C/T	1	1	1	0	1	1	0	1	1	1	1	1	1	1	NA	1	1	1	1	1	1	1	1	1	1	1	1	1	1	1	1	1	1	1	1	1	1	1	1	1	1	1	0	1	0	1
Bn-Scaffold000040-p186360	A9	21450897	G/A	1	1	1	1	1	1	1	1	1	1	1	1	1	1	NA	1	1	1	1	1	1	1	1	1	1	1	1	1	1	1	1	1	1	1	1	1	1	1	1	1	1	1	1	1	1	1
Bn-Scaffold000040-p102540	A9	21534717	T/C	0	0	0	0	0	0	0	0	0	0	0	0	0	0	NA	0	0	0	0	0	0	0	0	0	0	0	0	0	0	0	0	0	0	0	0	0	0	0	0	0	0	0	0	0	0	0
Bn-Scaffold000081-p1115074	A9	21712653	G/A	1	1	1	1	1	1	1	0	0	1	0	1	1	1	NA	1	1	0	0	1	1	0	1	1	0	1	0	1	0	1	1	0	1	1	1	1	1	1	1	0	0	0	1	1	1	1
Bn-Scaffold000081-p935349	A9	21892378	A/G	0	0	0	0	1	0	0	0	0	0	0	NA	0	0	NA	0	0	0	0	0	0	0	0	0	0	0	0	1	0	0	0	0	0	0	0	1	0	0	0	0	0	0	0	0	0	1
Bn-Scaffold000081-p758884	A9	22068843	C/T	1	1	1	1	0	1	1	1	1	1	1	NA	1	1	NA	1	1	1	1	1	1	1	1	1	1	1	1	0	1	1	1	1	1	1	1	0	1	1	1	1	1	1	1	1	1	0
Bn-Scaffold000081-p584404	A9	22243323	C/T	1	1	1	1	1	1	1	1	1	1	1	1	1	1	NA	1	1	1	1	1	1	1	1	1	1	1	1	1	1	1	1	1	1	1	1	1	1	1	1	1	1	1	1	1	1	1
Bn-Scaffold000045-p1584774	A9	23124648	T/C	0	0	0	0	0	0	0	0	0	0	0	0	0	0	NA	0	0	0	0	0	0	0	0	0	0	0	0	0	0	0	0	0	0	0	0	0	0	0	0	0	0	0	0	0	0	0
Bn-Scaffold000045-p1498943	A9	23210479	T/C	0	0	0	0	0	0	0	0	0	0	0	0	0	0	NA	0	0	0	0	0	0	0	0	0	1	0	0	0	0	0	0	0	0	0	0	0	0	0	0	0	0	0	0	0	0	0
Bn-Scaffold000045-p1402721	A9	23306701	T/C	0	0	0	0	0	0	0	0	0	0	0	0	0	0	NA	0	0	0	0	0	0	0	0	0	0	0	0	0	0	0	0	0	0	0	0	0	0	0	0	0	0	0	0	0	0	0
Bn-Scaffold000109-p335106	A9	23511086	C/T	1	1	1	1	1	1	1	1	1	1	1	1	1	1	NA	1	1	1	1	1	1	1	1	1	0	1	1	1	1	1	1	1	1	1	1	1	1	1	1	1	1	1	1	1	1	1
Bn-Scaffold000045-p1014763	A9	23694659	A/G	1	1	1	0	1	1	0	0	0	1	0	1	1	1	NA	0	0	0	0	0	1	1	1	1	0	0	0	1	0	0	1	0	0	1	1	1	NA	1	1	0	0	0	0	1	0	1
Bn-Scaffold000045-p595563	A9	24113859	T/G	0	0	0	0	0	0	0	0	0	0	0	0	0	0	NA	0	0	0	0	0	0	0	0	0	1	0	0	0	0	0	0	0	0	0	0	0	0	0	0	0	0	0	0	0	0	0
Bn-Scaffold000045-p22835	A9	24686587	C/T	1	1	1	1	0	1	1	1	1	1	1	NA	1	1	NA	1	1	1	1	1	1	1	0	1	1	1	1	1	1	1	0	1	1	1	1	1	1	1	1	1	1	0	1	1	1	0
Bn-Scaffold000112-p195455	A9	24904976	C/T	1	1	1	1	1	1	1	1	1	1	1	1	1	1	NA	1	1	1	1	1	1	1	1	1	0	1	1	1	1	1	1	1	1	1	1	1	1	1	1	1	1	1	1	1	1	1
Bn-Scaffold000112-p269447	A9	24978968	A/G	0	0	0	0	0	0	0	0	0	0	0	0	0	0	NA	0	0	0	0	0	0	0	0	0	1	0	0	0	0	0	0	0	0	0	0	0	0	0	0	0	0	0	0	0	0	0
Bn-Scaffold000112-p453972	A9	25163493	A/C	0	0	0	0	0	0	0	0	0	0	0	0	0	0	NA	0	0	0	0	0	0	0	0	0	1	0	0	0	0	0	0	0	0	0	0	0	0	0	0	0	0	0	0	0	0	0
BN047896-0502	A9	25240961	G/T	1	1	1	1	1	1	1	1	1	1	1	1	1	1	NA	1	1	1	1	1	1	1	1	1	1	1	1	1	1	0	1	1	1	1	1	1	NA	1	1	1	1	1	1	1	1	1
Bn-ctg7180014733170-p2432	A9	25502001	C/T	0	0	0	0	0	0	0	0	0	0	0	0	1	0	NA	0	0	0	0	0	0	0	0	0	1	0	0	0	0	0	0	0	0	0	0	1	0	0	0	1	0	0	0	0	0	0
Bn-Scaffold000121-p380018	A9	25510357	A/G	0	0	0	0	1	0	0	0	0	0	0	NA	0	0	NA	0	0	0	0	0	0	0	0	0	0	0	0	0	0	0	1	0	0	0	0	0	0	0	0	0	0	1	0	0	0	1
Bn-Scaffold000121-p105173	A9	25785202	C/A	1	1	1	1	1	1	1	1	1	1	1	1	1	1	NA	1	1	1	1	1	1	1	1	1	1	1	1	1	1	1	1	1	1	1	1	1	1	1	1	1	1	1	1	1	1	1
Bn-Scaffold000121-p13401	A9	25876974	A/G	0	0	0	0	0	0	0	0	0	0	0	0	0	0	NA	0	0	0	0	0	0	0	0	0	1	0	0	0	0	0	0	0	0	0	0	0	0	0	0	0	0	0	0	0	0	0
Bn-Scaffold000393-p7477	A9	25897951	G/T	1	1	1	1	1	1	1	1	1	1	1	1	1	1	NA	1	1	1	1	1	1	1	1	1	1	1	1	1	1	1	1	1	1	1	1	1	1	1	1	1	1	1	1	1	1	1
Bn-Scaffold000006-p94193	A9	26000049	G/T	1	1	1	1	1	1	1	1	1	1	1	1	1	1	NA	1	1	1	1	1	1	1	1	1	1	1	1	1	1	1	1	1	1	1	1	1	1	1	1	1	1	1	1	1	1	1
Bn-Scaffold000006-p173473	A9	26079329	C/T	1	1	1	1	1	1	1	1	1	1	1	1	1	1	NA	1	1	1	1	1	1	1	1	1	1	1	1	1	1	1	1	1	1	1	1	1	1	1	1	1	1	1	1	1	1	1
Bn-Scaffold000006-p280228	A9	26186084	C/T	1	1	1	1	1	1	1	1	1	1	1	1	1	1	NA	1	1	1	1	1	1	1	1	1	1	1	1	1	1	1	1	1	1	1	1	1	1	1	1	1	1	1	1	1	1	1
Bn-Scaffold000006-p372772	A9	26278628	T/G	0	0	0	0	0	0	0	0	0	0	0	0	0	0	NA	0	0	0	0	0	0	0	0	0	0	0	0	0	0	0	0	0	0	0	0	0	0	0	0	0	0	0	0	0	0	0
Bn-Scaffold000006-p573683	A9	26479539	T/C	0	0	0	0	0	0	0	0	0	0	0	0	0	0	NA	0	0	0	0	0	0	0	0	0	0	0	0	0	0	0	0	0	0	0	0	0	0	0	0	0	0	0	0	0	0	0
Bn-Scaffold000006-p697550	A9	26603406	A/G	0	0	0	0	0	0	0	0	0	0	0	0	0	0	NA	0	0	0	0	0	0	0	0	0	0	0	NA	0	NA	0	0	0	0	0	0	0	0	0	0	0	0	0	0	0	0	0
Bn-Scaffold000006-p1111581	A9	27017437	T/C	0	0	0	0	0	0	0	0	0	0	0	0	0	0	NA	0	0	0	0	0	0	0	0	0	0	0	0	0	0	0	0	0	0	0	0	0	0	0	0	0	0	0	0	0	0	0
BN073912-0277	A9	27028824	A/G	1	0	1	0	1	1	1	0	1	1	1	1	0	1	NA	1	1	1	1	1	1	1	1	1	0	1	1	1	0	1	1	1	1	1	1	1	0	1	1	0	1	1	1	1	1	1
Bn-ctg7180014767990-p1760	A9	27053307	T/G	0	0	0	0	0	0	0	0	0	0	0	0	0	0	NA	1	1	0	0	1	0	0	0	1	0	0	0	0	1	0	0	0	0	0	0	0	0	0	0	0	0	1	0	1	0	0
Bn-ctg7180014758764-p2300	A9	27736447	T/G	0	1	0	0	0	0	0	0	0	0	0	0	0	0	NA	0	0	0	0	0	0	0	0	0	0	0	0	0	1	0	0	0	0	0	0	0	0	0	0	0	0	0	0	0	0	0
Bn-Scaffold000006-p1930633	A9	27836489	A/G	0	0	0	0	0	0	0	0	1	0	1	0	0	0	NA	0	0	0	0	0	0	1	0	0	0	0	1	0	1	0	0	1	0	0	0	0	0	0	0	0	0	0	0	0	0	0
Bn-Scaffold000006-p2027153	A9	27933009	T/C	0	0	0	0	0	0	0	0	0	0	0	0	0	0	NA	0	0	0	0	0	0	0	0	0	0	0	0	0	0	0	0	0	0	0	0	0	0	0	0	0	0	0	0	0	0	0
Bn-Scaffold000006-p2313822	A9	28219678	A/G	0	0	0	0	0	0	0	0	0	0	0	0	0	0	NA	0	0	0	0	0	0	0	0	0	0	0	0	0	0	0	0	0	0	0	0	0	0	0	0	0	0	0	0	0	0	0
Bn-Scaffold000006-p2769741	A9	28675597	T/C	0	0	1	0	0	0	0	0	0	0	0	0	0	0	NA	0	0	1	0	0	0	0	0	0	0	0	0	0	0	0	0	0	0	1	0	0	0	1	0	0	0	0	0	1	0	0
Bn-Scaffold000006-p3146775	A9	29052631	T/C	1	1	0	0	0	1	0	0	0	0	0	NA	1	0	NA	0	0	0	0	0	0	0	0	0	0	1	0	1	0	0	0	0	0	0	1	1	0	0	0	0	0	0	0	0	0	0
Bn-Scaffold000006-p3339144	A9	29245000	C/A	0	0	1	1	1	0	1	1	0	1	0	1	1	1	NA	1	1	1	0	1	1	0	1	1	1	0	0	1	0	0	1	1	1	1	1	1	NA	1	1	1	1	1	1	1	1	1
Bn-Scaffold000006-p3416772	A9	29322628	C/T	1	1	1	1	1	1	1	1	1	1	1	1	1	1	NA	1	1	1	1	1	1	1	1	1	1	1	1	1	1	1	1	1	1	1	1	1	1	1	1	1	1	1	1	1	1	1
UQ09A0008065	A9	29346713	A/G	0	0	0	0	0	0	0	0	0	0	0	0	0	0	NA	0	0	0	0	0	0	0	0	0	0	0	0	0	0	0	0	0	0	0	0	0	0	0	0	0	0	0	0	0	0	0
Bn-Scaffold000006-p3525054	A9	29430910	T/G	0	0	0	1	1	0	0	0	0	0	0	0	0	0	NA	1	1	0	0	1	1	0	1	0	1	0	0	0	1	1	0	0	0	0	0	0	0	0	0	0	0	0	1	0	1	0
Bn-Scaffold000006-p3600441	A9	29506297	G/A	1	1	1	1	1	1	1	1	1	1	1	1	1	1	NA	1	1	1	1	1	1	1	1	1	1	1	1	1	1	1	1	1	1	1	1	1	1	1	1	1	1	1	1	1	1	1
Bn-Scaffold000006-p3838279	A9	29744135	G/A	1	0	1	1	1	1	1	1	1	1	1	NA	0	1	NA	1	1	1	1	1	1	1	1	1	1	0	1	0	1	1	1	0	1	1	NA	0	1	0	1	1	1	1	1	0	1	1
Bn-Scaffold000006-p3891978	A9	29797834	T/C	0	1	1	0	0	0	0	0	1	0	1	NA	1	0	NA	0	0	0	0	0	0	1	0	0	0	0	1	1	1	0	1	1	0	0	1	1	0	1	1	0	0	1	0	1	0	0
Bn-Scaffold000006-p4065096	A9	29970952	T/G	1	1	0	0	0	0	0	0	0	0	0	NA	1	0	NA	0	0	1	1	0	0	0	0	1	1	1	0	1	0	0	0	1	0	1	1	1	NA	1	0	0	0	0	0	1	1	0
Bn-Scaffold000006-p4416639	A9	30322495	G/T	1	1	1	1	1	1	1	1	1	1	1	NA	1	1	NA	1	1	1	1	1	1	1	1	1	0	1	1	0	1	1	1	0	1	1	0	0	1	1	1	1	1	1	1	1	0	1
Bn-Scaffold000006-p4526212	A9	30432068	A/C	0	1	0	0	0	0	0	0	0	0	0	0	0	0	NA	0	0	0	0	0	0	0	0	0	1	0	0	0	0	0	0	0	0	0	0	0	0	0	0	0	0	0	0	0	0	0
Bn-Scaffold000006-p4710436	A9	30616292	A/C	0	0	0	0	1	0	0	0	0	0	0	0	0	0	NA	0	0	0	0	0	0	0	0	0	0	0	0	0	0	0	0	0	0	0	0	0	0	0	0	0	0	0	0	0	0	0
Bn-ctg7180014764820-p3491	A9	30677417	C/T	0	1	1	1	1	1	1	1	0	1	1	1	1	1	NA	1	1	0	0	1	0	0	1	1	1	0	1	0	0	1	0	1	1	1	1	1	1	0	1	0	1	1	1	0	1	1
Bn-Scaffold000006-p4821886	A9	30727742	A/G	0	0	0	0	1	0	0	0	0	0	0	0	0	0	NA	0	0	0	0	0	0	0	0	0	0	0	0	0	0	0	0	0	0	0	0	0	0	0	0	0	0	0	0	0	0	0
Bn-Scaffold000006-p4900635	A9	30806491	T/C	0	0	0	0	1	0	0	0	0	0	0	NA	0	0	NA	0	0	0	0	0	0	0	0	0	0	1	0	1	0	0	0	1	0	1	1	1	0	1	0	0	0	0	0	1	1	0
Bn-Scaffold000006-p5065962	A9	30971818	T/C	0	0	0	0	1	0	0	0	0	0	0	0	0	0	NA	0	0	0	0	0	0	0	0	0	1	0	0	0	0	0	0	0	0	0	0	0	0	0	0	0	0	0	0	0	0	0
Bn-Scaffold000006-p5380566	A9	31286422	C/T	1	1	1	1	1	1	1	1	1	1	1	1	1	1	NA	1	1	1	1	1	1	1	1	1	1	1	1	1	1	1	1	1	1	1	1	1	1	1	1	1	1	1	1	1	1	1
Bn-Scaffold000161-p306599	A9	31347879	C/A	1	1	1	1	1	1	1	1	1	1	1	1	1	1	NA	1	1	1	1	1	1	1	1	1	1	1	1	1	1	1	1	1	1	1	1	1	1	1	1	1	1	1	1	1	1	1
Bn-Scaffold000161-p243029	A9	31411449	C/T	1	1	1	1	1	1	1	1	1	1	1	1	1	1	NA	1	1	1	1	1	1	1	1	1	1	1	1	1	1	1	1	1	1	1	1	1	1	1	1	1	1	1	1	1	1	1
Bn-Scaffold000161-p71722	A9	31582756	T/C	0	0	0	0	0	0	0	0	0	0	0	0	0	0	NA	0	0	0	0	0	0	0	0	0	0	0	0	0	NA	0	0	0	0	0	NA	0	0	0	0	0	0	0	0	0	0	0
Bn-Scaffold000074-p1168658	A9	31981360	T/C	1	1	1	1	1	1	1	1	1	1	1	1	1	1	NA	1	1	1	1	1	1	1	1	1	1	1	1	1	1	1	1	1	1	1	1	1	1	1	1	1	1	1	1	1	1	1
Bn-ctg7180014748650-p2203	A9	32023262	C/T	1	1	1	1	1	1	1	1	0	0	1	1	1	0	NA	1	1	0	1	1	0	1	1	1	0	0	0	1	0	1	0	1	1	0	1	1	1	1	1	1	1	1	1	1	1	1
Bn-Scaffold000074-p972982	A9	32177036	G/A	1	1	1	1	0	1	1	1	1	1	1	1	1	1	NA	1	1	1	1	1	1	1	1	1	0	0	1	1	1	1	1	1	1	1	1	1	1	1	1	1	1	1	1	1	1	1
Bn-Scaffold000074-p800624	A9	32349394	T/C	0	0	0	0	0	0	0	0	0	0	0	0	0	0	NA	0	0	0	0	0	0	0	0	0	0	0	0	0	0	0	0	0	0	0	0	0	0	0	0	0	0	0	0	0	0	0
BN049898-0393	A9	32545599	G/A	1	1	1	1	1	1	1	1	1	1	1	1	1	1	NA	1	1	1	1	1	1	1	1	1	1	1	1	1	1	1	1	1	1	1	1	1	1	1	1	1	1	1	1	1	1	1
Bn-Scaffold000074-p504741	A9	32645277	C/T	1	1	1	1	1	1	1	1	1	1	1	1	1	1	NA	1	1	1	1	1	1	1	1	1	1	1	1	1	1	1	1	1	1	1	1	1	1	1	1	1	1	1	1	1	1	1
Bn-Scaffold000074-p332785	A9	32817233	C/T	1	1	1	1	1	1	1	1	1	1	1	1	1	1	NA	1	1	1	1	1	1	1	1	1	1	1	1	1	1	0	1	1	1	1	1	1	1	1	1	1	1	1	1	1	1	1
Bn-Scaffold000074-p154311	A9	32995707	T/G	0	0	0	0	1	0	0	0	0	0	0	0	0	0	NA	0	0	0	0	0	0	0	0	0	1	0	0	0	0	0	0	0	0	0	0	0	0	0	0	0	0	0	0	0	0	0
Bn-Scaffold000074-p52601	A9	33097417	G/T	1	1	1	1	1	1	1	1	1	1	1	1	1	1	NA	1	1	1	1	1	1	1	1	1	1	1	1	1	1	1	1	1	1	1	1	1	1	1	1	1	1	1	1	1	1	1
Bn-Scaffold000053-p446073	A9	33596190	T/C	1	1	1	1	0	1	1	1	1	1	1	1	1	1	NA	1	1	1	1	1	1	1	1	1	0	0	1	1	1	1	1	1	1	1	1	1	1	1	1	0	1	1	1	1	1	1
p6_9375_snp19	A9	33685235	T/C	0	0	0	0	0	0	0	0	0	0	0	0	0	0	NA	0	0	0	0	0	0	0	0	0	0	0	0	0	0	0	0	0	0	0	0	0	0	0	0	0	0	0	0	0	0	0
Bn-Scaffold000053-p842233	A9	33992350	G/A	1	1	1	1	1	1	1	1	1	1	1	1	1	1	NA	1	1	1	1	1	1	1	1	1	1	1	1	1	1	1	1	1	1	1	1	1	1	1	1	1	1	1	1	1	1	1
Bn-Scaffold000053-p927209	A9	34077326	G/T	1	1	1	1	1	1	1	1	1	1	1	1	1	1	NA	1	1	1	1	1	1	1	1	1	1	1	1	1	1	1	1	1	1	1	1	1	1	1	1	1	1	1	1	1	1	1
Bn-Scaffold000053-p1097474	A9	34247591	A/C	0	0	0	1	0	0	0	1	1	0	1	NA	1	0	NA	0	0	0	NA	0	0	0	1	1	1	0	1	NA	1	1	0	0	0	0	0	NA	0	0	0	0	0	1	0	0	0	0
Bn-Scaffold000077-p659730	A9	35295089	T/C	0	0	0	0	1	0	0	0	0	0	0	0	0	0	NA	0	1	0	0	0	0	0	0	0	1	1	0	0	0	0	0	0	0	0	1	0	0	0	0	0	0	0	0	NA	0	0
Bn-ctg7180014725149-p22135	A9	35387532	A/G	1	1	0	0	0	0	0	0	0	1	0	0	0	1	NA	0	0	1	0	0	0	0	0	0	0	0	0	0	0	0	1	0	0	0	1	0	0	0	1	1	1	0	0	0	1	0
Bn-Scaffold000077-p471617	A9	35483202	G/T	1	1	1	0	0	1	1	0	1	1	0	0	0	1	NA	0	1	0	1	0	0	1	0	1	0	0	1	0	0	0	0	0	1	0	1	1	1	1	0	0	0	0	1	1	1	1
Bn-Scaffold000077-p229981	A9	35724838	A/G	0	0	0	0	NA	0	0	0	0	0	0	0	0	0	NA	0	0	0	0	0	0	0	0	0	NA	0	0	0	0	0	0	0	0	0	0	0	0	0	0	0	0	0	0	0	0	0
Bn-Scaffold000077-p84147	A9	35870672	G/A	1	1	1	0	1	1	1	0	1	1	0	0	0	1	NA	0	0	1	1	0	0	1	0	1	1	0	1	0	0	0	0	0	1	0	0	0	1	1	0	0	1	0	1	1	1	1
Bn-ctg7180014744851-p28725	A9	36262677	A/C	1	1	0	0	0	0	0	0	0	0	0	0	0	0	NA	0	0	0	1	0	0	0	0	0	0	1	0	1	0	0	0	0	0	0	1	1	0	0	1	1	1	0	0	0	1	0
p5_6845_snp23	A9	36961468	G/T	1	0	1	1	1	1	1	1	1	1	1	1	1	1	NA	1	1	1	1	1	1	1	1	1	0	1	1	1	1	1	1	1	0	1	1	1	1	NA	1	1	1	1	1	0	0	1
Bn-Scaffold000136-p274781	A10	274781	C/T	1	1	1	1	1	1	1	1	1	1	0	1	1	1	NA	1	1	1	1	1	0	1	1	1	1	0	1	1	0	1	1	1	0	1	1	1	1	1	1	1	0	1	1	1	1	1
Bn-Scaffold000136-p324097	A10	324097	C/T	1	1	1	1	1	1	1	1	1	1	1	1	1	1	NA	1	1	1	1	1	1	1	1	1	1	1	1	1	1	1	1	1	1	1	1	1	1	1	1	1	0	1	1	1	1	1
Bn-Scaffold000018-p3171908	A10	592764	G/T	1	1	0	0	1	0	0	1	1	1	1	NA	1	1	NA	0	1	0	1	0	1	0	1	0	1	1	1	1	1	1	1	1	1	1	1	0	1	0	1	0	0	1	1	0	1	0
p8_1913_snp20	A10	705202	A/C	0	0	0	0	0	0	0	0	0	0	0	0	0	0	NA	0	0	0	0	0	0	0	0	0	1	0	0	0	0	0	0	0	0	0	0	1	0	0	0	0	1	0	0	0	0	1
Bn-Scaffold000018-p3048250	A10	716422	G/A	0	0	1	1	0	1	1	0	0	0	0	NA	0	0	NA	1	0	1	0	1	0	1	0	1	1	0	0	0	0	0	0	0	0	0	0	1	0	1	0	0	1	0	0	1	0	1
Bn-Scaffold000018-p2804493	A10	960179	A/C	0	0	1	1	0	1	1	0	0	0	0	NA	0	0	NA	1	0	1	0	1	0	1	0	1	0	0	0	0	0	0	0	0	0	0	0	0	0	1	0	0	0	0	0	1	0	0
Bn-Scaffold000018-p2636039	A10	1128633	T/C	0	0	0	0	0	0	0	0	0	0	1	0	0	0	NA	0	0	0	0	0	1	0	0	0	0	1	0	0	1	0	0	0	1	0	0	0	0	0	0	0	1	0	0	0	0	0
Bn-Scaffold000018-p2488969	A10	1275703	C/A	0	1	1	1	1	1	1	0	1	1	1	NA	0	1	NA	1	1	1	0	1	0	1	0	1	0	1	1	0	1	0	0	1	1	0	1	1	0	1	0	0	0	0	0	1	0	1
UQ07A0005177	A10	1306065	C/T	1	1	1	1	NA	1	1	1	NA	1	1	1	NA	1	NA	1	1	1	1	1	1	1	1	1	NA	NA	1	NA	1	1	1	1	1	1	0	NA	1	NA	1	1	1	1	1	1	1	1
Bn-Scaffold000018-p2179167	A10	1585505	A/G	0	1	NA	NA	NA	NA	1	0	0	0	1	0	0	0	NA	1	1	1	0	1	0	1	0	1	0	1	0	0	1	0	0	0	1	0	NA	NA	0	NA	0	0	0	0	0	NA	0	NA
Bn-Scaffold000018-p2080247	A10	1684425	A/G	1	0	0	0	0	0	0	1	0	0	0	0	1	0	NA	0	0	0	1	0	1	0	1	0	0	0	1	1	0	1	1	1	0	1	0	0	1	0	1	0	0	1	1	0	1	0
Bn-Scaffold000018-p1860363	A10	1904309	T/C	0	0	0	0	0	0	0	0	0	0	1	0	0	0	NA	0	0	0	0	0	0	0	0	0	0	1	0	0	1	0	0	0	0	0	0	0	0	0	0	0	0	0	0	0	0	0
Bn-ctg7180014732047-p9760	A10	2103336	G/A	1	1	1	1	1	1	1	1	1	1	0	1	1	1	NA	0	1	1	1	0	0	1	1	1	1	1	1	1	0	0	1	1	1	0	1	1	1	1	1	1	1	1	1	1	1	1
UQ10A0023733	A10	2113222	C/T	1	0	1	1	1	1	1	1	1	1	1	1	1	1	NA	1	1	1	1	1	1	1	1	1	1	1	1	1	1	1	1	1	1	1	1	1	1	1	1	1	1	1	1	1	1	1
Bn-ctg7180014774408-p3036	A10	2210351	C/T	1	1	1	1	1	1	1	1	1	1	1	1	1	1	NA	1	1	1	1	1	1	1	1	1	1	1	1	1	1	1	1	1	1	1	1	1	1	1	1	1	1	1	1	1	1	1
Bn-Scaffold000018-p1529057	A10	2235615	A/G	1	1	1	1	1	1	1	1	0	0	0	NA	1	0	NA	1	1	1	1	1	1	1	1	1	0	0	1	1	0	1	1	1	1	1	1	1	1	1	1	0	0	1	1	1	1	1
Bn-Scaffold000018-p1431260	A10	2333412	C/T	1	0	1	1	NA	0	1	0	1	1	1	1	0	1	NA	1	1	1	0	1	0	1	0	1	1	0	0	0	1	0	0	0	0	0	1	0	0	1	0	1	1	0	0	1	0	NA
Bn-Scaffold000018-p1352912	A10	2411760	C/T	1	1	1	1	1	1	1	1	1	1	0	1	1	1	NA	1	1	1	1	1	1	1	1	1	1	0	1	1	0	1	1	1	1	1	1	1	1	1	1	1	0	1	1	1	1	1
BN050470-0815	A10	2527075	C/A	1	1	1	1	1	1	1	1	1	1	1	1	1	1	NA	1	1	1	1	1	1	1	1	1	1	0	1	1	1	1	1	1	1	1	1	1	1	1	1	1	1	1	1	1	1	1
Bn-Scaffold000018-p1076828	A10	2687844	T/C	0	0	0	0	0	0	0	0	0	0	1	0	0	0	NA	0	0	0	0	0	0	0	0	0	0	0	0	0	1	0	0	0	0	0	0	0	0	0	0	0	1	0	0	0	0	0
Bn-Scaffold000018-p869005	A10	2895667	A/G	0	1	1	1	1	1	1	1	0	1	1	1	1	1	NA	1	1	1	1	1	1	0	0	1	0	1	0	1	1	0	0	1	1	0	0	1	0	1	0	1	1	0	0	1	1	1
Bn-Scaffold000018-p791182	A10	2973490	T/G	0	0	1	0	1	0	0	0	0	1	0	0	1	1	NA	0	0	1	0	0	0	0	0	0	0	0	0	1	0	0	0	0	0	0	0	1	0	1	0	0	0	0	0	1	0	0
Bn-Scaffold000018-p690062	A10	3074610	T/C	0	0	0	0	0	0	0	0	0	0	0	NA	0	0	NA	0	0	0	0	0	0	0	0	0	0	1	0	0	0	0	0	0	0	0	0	0	0	0	0	0	0	0	0	0	0	0
Bn-Scaffold000018-p616822	A10	3147850	C/T	1	0	1	0	1	0	0	0	1	1	0	NA	1	1	NA	0	0	1	0	0	0	1	1	0	1	1	1	1	0	1	1	0	0	1	1	1	1	1	1	0	0	1	1	1	0	0
Bn-Scaffold000018-p437450	A10	3327222	A/C	0	1	0	1	0	1	1	1	0	0	1	NA	0	0	NA	1	1	0	1	1	1	0	0	1	0	0	0	0	1	0	0	1	1	0	0	0	0	0	0	1	1	0	0	0	1	1
Bn-Scaffold000018-p34935	A10	3729737	C/T	1	1	1	1	1	1	1	1	1	1	1	1	1	1	NA	1	1	1	1	1	1	1	1	1	0	1	0	1	1	1	1	0	1	1	1	1	1	1	1	1	1	1	1	1	1	1
Bn-Scaffold000087-p1069418	A10	3795369	G/A	1	1	1	1	1	1	1	1	0	0	1	NA	1	0	NA	1	1	1	1	1	1	1	1	1	0	0	1	1	1	1	1	1	1	1	1	1	0	1	1	0	1	1	1	1	1	1
Bn-Scaffold000087-p773777	A10	4091010	C/T	1	1	1	1	1	1	1	1	1	1	1	1	1	1	NA	1	1	1	1	1	1	1	1	1	1	1	1	1	1	1	1	1	1	1	1	1	1	1	1	1	1	1	1	1	1	1
Bn-Scaffold000087-p579554	A10	4285233	T/C	1	0	0	0	0	0	0	0	0	0	0	0	0	0	NA	0	0	0	0	0	0	0	0	0	1	1	0	0	0	0	0	0	0	0	0	0	0	0	0	1	0	0	0	0	0	0
Bn-Scaffold000087-p368301	A10	4496486	G/T	1	1	1	1	1	1	1	1	1	1	1	1	1	1	NA	1	1	1	1	1	1	1	1	1	1	0	1	1	1	1	1	1	1	1	1	1	1	1	1	1	1	1	1	1	1	1
Bn-Scaffold000087-p312046	A10	4552741	G/A	1	1	1	1	1	1	1	1	1	1	1	1	1	1	NA	1	1	1	1	1	1	1	1	1	1	1	1	1	1	1	1	1	1	1	1	1	1	1	1	1	1	1	1	1	1	1
Bn-Scaffold000087-p211191	A10	4653596	A/G	0	0	0	0	0	0	0	0	0	0	0	0	0	0	NA	0	0	0	0	0	0	0	0	0	0	0	0	0	0	0	0	0	0	0	0	0	0	0	0	0	0	0	0	0	0	0
Bn-Scaffold000087-p62521	A10	4802266	G/T	1	1	1	1	1	1	1	1	1	1	1	NA	1	1	NA	1	1	1	1	1	1	1	1	1	0	0	1	1	1	1	1	1	1	1	1	1	1	1	1	0	1	1	1	1	1	1
Bn-Scaffold000002-p7538644	A10	5261074	T/C	0	0	0	0	0	0	0	0	0	0	1	NA	0	0	NA	0	0	0	0	0	1	0	0	0	0	1	0	0	1	0	0	0	1	0	0	0	0	0	0	0	1	0	0	0	0	0
Bn-Scaffold000002-p7462257	A10	5337461	C/T	0	0	0	1	0	1	1	1	0	0	0	NA	0	0	NA	0	0	0	0	0	0	0	0	0	1	0	0	0	0	1	0	0	1	0	0	0	NA	0	0	1	1	0	1	1	1	1
Bn-Scaffold000002-p7178878	A10	5620840	C/T	1	1	1	1	1	1	1	1	1	1	1	1	1	1	NA	1	1	1	1	1	1	1	1	1	1	1	1	1	1	1	1	1	1	1	1	1	1	1	1	1	1	1	1	1	1	1
Bn-Scaffold000002-p7045255	A10	5754463	A/G	0	0	1	1	0	1	1	0	0	1	1	NA	0	0	NA	1	0	1	0	1	1	1	0	1	1	1	0	0	1	0	0	0	1	0	0	1	0	1	0	0	1	0	0	1	0	1
Bn-Scaffold000002-p6813027	A10	5986691	C/T	0	0	0	0	0	0	0	0	0	0	0	0	0	0	NA	0	0	0	0	0	0	0	0	0	1	0	1	0	0	0	0	1	0	0	0	1	0	0	0	1	0	0	0	0	0	1
Bn-Scaffold000002-p6733306	A10	6066412	A/G	0	0	0	0	0	0	0	0	0	0	1	NA	0	0	NA	0	0	0	0	0	1	0	0	0	0	1	1	0	1	0	0	1	1	0	0	1	0	0	0	1	1	0	0	0	0	1
Bn-Scaffold000002-p6593682	A10	6206036	C/T	1	1	0	0	1	0	0	1	1	0	1	NA	1	1	NA	0	1	0	1	NA	1	0	1	0	0	1	1	1	1	1	0	1	1	1	1	0	1	0	0	0	1	0	0	0	0	0
Bn-Scaffold000002-p6527942	A10	6271776	T/C	1	1	0	0	1	0	0	1	1	0	1	NA	1	1	NA	0	1	0	1	0	1	0	1	0	0	1	0	1	1	1	0	0	1	1	1	0	1	0	0	0	1	0	0	0	0	0
Bn-Scaffold000002-p6387695	A10	6412023	G/A	1	1	0	0	1	0	0	1	1	0	1	NA	1	1	NA	0	1	0	1	0	1	0	1	0	1	1	0	1	1	1	0	0	1	1	1	0	1	0	0	0	1	0	0	0	0	0
Bn-Scaffold000002-p6338354	A10	6461364	G/A	1	1	0	0	1	0	0	1	1	0	1	NA	1	1	NA	0	1	0	1	0	1	0	1	0	1	1	0	1	1	1	0	0	1	1	1	0	1	0	0	0	1	0	0	0	0	0
Bn-Scaffold000002-p6244429	A10	6555289	A/G	0	0	1	1	0	1	1	0	0	1	0	NA	0	0	NA	1	0	1	0	1	0	1	0	1	0	0	1	0	0	0	1	1	0	0	0	1	0	1	1	1	0	1	1	1	1	1
Bn-Scaffold000002-p6155324	A10	6644394	T/C	1	1	0	0	1	0	0	1	0	0	1	NA	1	0	NA	0	1	0	1	0	1	0	1	0	0	0	1	1	1	1	0	1	1	1	1	1	1	0	0	1	0	0	0	0	0	1
Bn-Scaffold000002-p6045392	A10	6754326	C/T	1	1	1	1	1	1	1	1	1	1	1	1	1	1	NA	1	1	1	1	1	1	1	1	1	1	0	1	1	1	1	1	1	1	1	1	0	1	1	1	1	0	1	1	1	1	0
Bn-Scaffold000002-p5963851	A10	6835867	T/G	0	0	0	0	0	0	0	0	0	0	0	0	0	0	NA	0	0	0	0	0	0	0	0	0	0	1	0	0	0	0	0	0	0	0	0	1	0	0	0	0	1	0	0	0	0	1
Bn-Scaffold000002-p5735697	A10	7064021	A/G	1	0	1	1	1	1	1	1	0	1	1	1	1	0	NA	1	1	1	1	1	1	1	1	1	0	0	1	1	1	1	1	1	1	NA	1	0	1	1	1	0	0	1	1	1	1	0
Bn-Scaffold000002-p5715397	A10	7084321	G/T	0	0	0	0	0	0	0	0	1	0	0	0	0	1	NA	0	0	0	0	0	0	0	0	0	1	1	1	0	0	0	0	1	0	0	0	0	0	0	0	1	1	0	0	0	0	0
Bn-Scaffold000002-p5589350	A10	7210368	C/T	1	0	1	1	1	1	1	1	0	1	1	1	1	0	NA	1	1	1	1	1	1	1	1	1	0	1	0	1	1	1	1	0	1	0	1	0	1	1	1	1	0	1	1	1	1	0
Bn-Scaffold000002-p5401773	A10	7397945	A/C	0	0	0	0	0	0	0	0	1	0	0	0	0	1	NA	0	0	0	0	0	0	0	0	0	1	1	0	0	0	0	0	0	0	0	0	0	0	0	0	0	0	0	0	0	0	0
Bn-Scaffold000002-p5212495	A10	7587223	T/G	1	1	1	1	1	1	1	1	0	1	1	1	1	0	NA	1	1	1	1	1	1	1	1	1	0	0	1	1	1	1	1	1	1	1	1	1	1	1	1	1	1	1	1	1	1	1
Bn-Scaffold000002-p5129927	A10	7669791	C/T	1	0	1	1	1	1	1	1	1	1	1	1	1	1	NA	1	1	1	1	1	1	1	1	1	1	1	0	1	1	1	1	0	1	0	1	0	1	1	1	1	0	1	1	1	1	0
Bn-Scaffold000002-p4934462	A10	7865256	T/C	1	0	1	1	1	1	1	1	0	1	1	1	1	0	NA	1	1	1	1	1	1	1	1	1	0	0	1	1	1	1	1	1	1	1	1	1	1	1	1	1	0	1	1	1	1	1
Bn-Scaffold000002-p4844615	A10	7955103	G/A	1	1	1	1	1	1	1	1	1	1	1	1	1	1	NA	1	1	1	1	1	1	1	1	1	1	1	1	1	1	1	1	1	1	1	1	1	1	1	1	1	0	1	1	1	1	1
Bn-Scaffold000002-p4747623	A10	8052095	A/C	0	0	0	0	0	0	0	0	0	0	0	0	0	0	NA	0	0	0	0	0	0	NA	0	0	0	0	0	0	0	NA	0	0	0	0	0	0	0	0	0	0	0	0	0	0	0	0
Bn-Scaffold000002-p4562638	A10	8237080	T/C	0	1	0	0	0	0	0	0	0	0	0	0	0	0	NA	0	0	0	0	0	0	0	0	0	0	0	0	0	0	0	0	0	0	0	0	0	0	0	0	0	0	0	0	0	0	0
Bn-Scaffold000002-p4464378	A10	8335340	T/C	0	0	0	0	0	0	0	0	0	0	0	0	0	0	NA	0	0	0	0	0	0	0	0	0	0	0	0	0	0	0	0	0	0	0	0	0	0	0	0	0	0	0	0	0	0	0
Bn-Scaffold000002-p4372344	A10	8427374	T/C	0	1	0	0	0	0	0	0	0	0	0	0	0	0	NA	0	0	0	0	0	0	0	0	0	0	0	0	0	0	0	0	0	0	0	0	0	0	0	0	0	0	0	0	0	0	0
Bn-Scaffold000002-p4278788	A10	8520930	A/G	0	1	0	0	0	0	0	0	0	0	0	0	0	0	NA	0	0	0	0	0	0	0	0	0	0	0	0	0	0	0	0	0	0	0	0	0	0	0	0	0	0	0	0	0	0	0
Bn-Scaffold000002-p4188957	A10	8610761	C/A	1	0	1	1	1	1	1	1	1	1	1	1	1	1	NA	1	1	1	1	1	1	1	1	1	1	1	1	1	1	1	1	1	1	1	1	1	1	1	1	1	1	1	1	1	1	1
Bn-Scaffold000002-p4098372	A10	8702455	G/A	1	1	1	1	0	1	1	1	1	0	1	NA	1	1	NA	1	1	1	1	1	1	1	1	1	0	1	1	1	1	1	1	1	1	0	0	1	1	1	1	0	1	0	0	1	1	0
Bn-Scaffold000002-p3908712	A10	8891006	C/T	1	1	1	1	1	1	1	1	1	1	1	1	1	1	NA	1	1	1	1	1	1	1	1	1	1	1	1	1	1	1	1	1	1	0	1	1	1	1	1	1	1	1	1	1	1	1
Bn-Scaffold000002-p3811567	A10	8988151	C/T	0	1	1	1	1	1	1	0	1	0	0	NA	1	1	NA	1	1	1	0	1	0	1	0	1	1	0	0	0	0	1	0	0	0	1	1	0	0	1	1	1	1	1	1	1	1	1
Bn-Scaffold000002-p3340573	A10	9459145	T/C	0	0	0	0	0	0	0	1	0	0	0	0	0	0	NA	0	0	0	0	0	0	0	0	0	1	0	0	0	0	1	0	0	0	1	0	0	0	0	0	1	0	0	0	0	0	0
Bn-Scaffold000002-p3244909	A10	9554809	C/T	1	1	1	1	1	1	1	0	1	1	1	1	1	1	NA	1	1	1	1	1	1	1	1	1	0	1	1	1	1	0	1	1	1	0	1	1	1	1	1	0	1	1	1	1	1	1
Bn-Scaffold000002-p3151874	A10	9647844	A/C	0	0	0	0	0	0	0	0	0	0	1	0	0	0	NA	0	0	0	0	0	0	0	1	0	0	1	0	0	1	1	0	0	0	1	0	0	0	0	0	0	0	0	0	0	0	0
Bn-ctg7180014713713-p118	A10	9800727	C/A	1	1	1	1	1	1	1	1	1	1	1	1	1	1	NA	1	1	1	1	1	1	1	1	1	0	1	1	1	1	1	1	1	1	1	1	1	1	1	1	1	1	1	1	1	1	1
Bn-Scaffold000002-p2874943	A10	9924775	G/A	1	0	1	1	1	1	1	1	1	0	1	1	1	1	NA	1	1	1	1	1	0	1	0	1	1	1	1	1	1	0	0	1	0	0	1	1	1	1	1	1	1	1	1	1	0	0
Bn-Scaffold000002-p2698359	A10	10101359	C/T	0	1	0	0	0	0	0	0	0	1	0	NA	0	NA	NA	0	0	0	0	0	1	0	1	0	NA	0	0	0	0	0	1	0	1	0	0	0	0	0	NA	0	0	0	0	0	1	1
Bn-Scaffold000002-p2620032	A10	10179686	C/T	1	1	1	1	1	1	1	0	1	1	1	1	1	1	NA	1	1	1	1	1	1	1	1	1	0	1	1	1	1	1	1	1	1	1	1	1	1	1	1	0	1	1	1	1	1	1
Bn-Scaffold000002-p2501704	A10	10298014	G/A	1	1	1	1	1	1	1	0	1	1	1	1	0	1	NA	1	1	1	1	1	1	1	1	1	0	1	0	1	1	0	1	1	1	0	1	1	1	1	1	0	1	1	1	1	1	1
Bn-Scaffold000002-p2310860	A10	10488858	G/T	1	1	1	1	1	1	1	1	1	1	1	1	1	1	NA	1	1	1	1	1	1	1	1	1	1	1	1	1	1	1	1	1	1	1	1	1	1	1	1	1	1	1	1	1	1	1
Bn-Scaffold000002-p2217917	A10	10581801	G/A	1	1	1	1	1	1	1	0	1	1	1	1	1	1	NA	1	1	1	1	1	1	1	1	1	0	1	1	1	1	1	1	1	1	1	1	1	1	1	1	0	1	1	1	1	1	1
Bn-Scaffold000002-p2127661	A10	10672057	G/A	1	1	1	1	1	1	1	1	1	0	1	1	1	1	NA	1	1	1	1	1	0	1	0	1	1	1	1	1	1	1	0	1	1	1	1	1	1	1	1	1	1	1	1	1	0	0
Bn-Scaffold000002-p2039584	A10	10760134	C/A	0	0	0	0	0	0	0	0	0	0	0	0	1	0	NA	0	0	0	0	0	0	0	0	0	0	0	1	0	0	1	0	1	0	1	0	0	0	0	0	0	0	0	0	0	1	1
Bn-Scaffold000002-p1766964	A10	11032754	G/A	0	1	0	1	0	1	1	1	1	0	0	0	0	0	NA	1	0	1	1	0	0	0	0	1	0	0	0	1	0	1	0	0	1	1	0	1	1	1	0	0	1	0	0	1	1	1
BN065440-0446	A10	11309435	C/T	1	0	1	0	0	0	0	1	0	1	1	NA	0	0	NA	0	0	0	0	1	1	0	1	0	1	1	1	1	1	1	1	1	0	1	0	0	1	0	0	1	0	0	0	0	1	1
Bn-Scaffold000002-p1480871	A10	11318847	A/C	0	0	0	0	0	0	0	0	0	0	0	0	0	NA	NA	0	0	0	0	0	0	0	0	0	0	0	0	0	0	0	0	0	0	0	0	0	0	0	0	0	0	0	0	0	0	0
snp_BGA_4772	A10	11407615	C/T	1	1	1	1	1	1	1	1	1	1	1	1	1	1	NA	1	1	1	1	1	1	1	1	1	1	1	1	1	1	1	1	1	1	1	1	1	1	1	1	1	1	1	1	1	1	1
UQ10A0010802	A10	11497630	T/C	0	0	0	0	0	0	0	0	0	0	0	NA	0	0	NA	0	0	0	0	0	0	0	0	0	0	0	0	0	0	0	0	0	0	0	1	0	0	0	0	0	0	0	0	0	0	0
Bn-Scaffold000002-p1257849	A10	11541869	G/A	1	0	1	0	1	0	0	1	0	1	0	NA	1	1	NA	0	0	1	0	0	0	1	1	0	0	1	1	0	0	0	0	0	0	0	1	1	0	0	0	0	0	0	0	1	0	0
Bn-Scaffold000002-p970153	A10	11829565	A/G	0	0	1	0	1	0	0	1	1	1	0	0	1	1	NA	0	0	1	0	0	0	1	1	0	0	0	1	0	0	0	0	0	0	0	1	1	0	0	0	0	0	0	0	1	0	0
Bn-Scaffold000002-p910258	A10	11889460	C/T	1	1	0	1	0	1	1	0	1	0	1	1	0	0	NA	1	1	0	1	1	1	1	1	1	1	1	1	1	1	1	1	1	1	1	1	0	1	1	1	1	1	1	1	0	1	1
BSNP3905	A10	11912165	T/C	0	0	0	0	0	0	0	0	0	0	0	0	0	0	NA	0	0	0	1	0	0	0	0	0	0	0	0	0	0	0	0	0	0	0	0	0	1	0	0	1	0	0	0	0	0	0
Bn-Scaffold000002-p820843	A10	11978875	C/T	NA	0	0	0	1	0	0	1	0	0	0	0	1	0	NA	1	0	1	0	1	1	0	1	1	1	0	0	0	0	0	1	0	0	0	1	0	NA	0	0	0	0	1	0	0	0	1
Bn-Scaffold000002-p727342	A10	12072376	G/A	1	1	0	1	0	1	1	1	1	0	1	NA	0	0	NA	1	1	0	1	1	1	1	1	1	1	1	1	1	1	1	1	1	1	1	0	0	1	1	1	1	1	1	1	0	1	1
Bn-Scaffold000002-p498571	A10	12301147	A/G	0	0	1	0	1	0	0	0	0	1	0	NA	1	1	NA	1	0	1	0	1	1	0	0	0	0	0	0	0	1	0	0	0	0	0	0	1	0	0	0	0	0	0	0	1	0	0
Bn-Scaffold000002-p360661	A10	12439057	G/T	1	0	0	0	0	0	0	0	1	0	0	NA	0	0	NA	0	0	0	0	0	0	1	1	0	1	1	1	0	0	1	1	0	0	1	1	0	1	0	1	0	0	1	1	0	0	0
Bn-Scaffold000002-p221862	A10	12577856	G/A	1	1	1	1	0	1	1	1	1	1	1	1	0	1	NA	1	1	1	1	1	1	1	1	1	1	1	1	0	1	1	1	1	1	1	1	0	1	0	1	1	1	1	1	1	1	1
Bn-Scaffold000002-p165865	A10	12633853	T/C	1	0	0	0	0	0	0	0	1	0	0	0	0	0	NA	0	0	0	0	0	0	1	1	0	1	0	1	0	0	1	1	0	0	1	1	0	1	0	1	0	0	1	1	0	0	0
Bn-Scaffold000008-p60282	A10	12860099	G/A	1	1	1	1	1	1	1	0	1	1	1	1	1	0	NA	1	1	0	1	1	1	1	NA	1	0	1	1	1	1	1	1	1	1	1	1	1	1	1	1	0	1	1	1	1	1	1
Bn-Scaffold000008-p167272	A10	12967089	C/T	1	1	1	1	1	1	1	0	1	1	1	1	1	0	NA	1	1	0	1	1	1	1	1	1	0	0	1	1	1	1	1	1	1	1	0	1	1	1	1	0	1	1	1	1	0	1
Bn-Scaffold000008-p228834	A10	13028651	C/T	1	1	1	1	1	1	1	1	1	1	1	1	1	0	NA	1	1	0	1	1	1	1	1	1	1	1	1	1	1	1	1	1	1	1	1	1	1	1	1	1	1	1	1	1	1	1
Bn-Scaffold000008-p352555	A10	13152372	T/G	0	0	0	0	0	0	0	0	0	0	0	0	0	1	NA	0	0	1	0	0	0	0	0	0	0	0	0	0	0	0	0	0	0	0	0	0	0	0	0	0	0	0	0	0	0	0
Bn-Scaffold000008-p452324	A10	13252141	G/A	1	1	1	1	1	1	1	1	1	0	1	1	1	0	NA	1	1	0	1	1	1	1	0	1	1	1	0	1	1	1	1	1	1	1	0	1	1	1	1	1	0	1	1	1	1	1
Bn-Scaffold000008-p535495	A10	13335312	A/G	0	0	0	0	0	0	0	0	0	1	0	0	0	1	NA	0	0	0	0	0	0	0	1	0	0	0	1	0	0	0	0	0	0	0	0	0	0	0	0	0	1	0	0	0	0	0
Bn-Scaffold000008-p618795	A10	13418612	C/T	1	1	1	1	1	1	1	1	1	1	1	1	1	0	NA	1	1	1	1	1	1	1	1	1	1	1	1	1	1	1	1	1	1	1	1	1	1	1	1	1	1	1	1	1	1	1
Bn-Scaffold000008-p903717	A10	13703534	G/A	1	1	1	1	0	1	1	1	1	0	0	0	0	1	NA	0	0	1	1	0	0	1	0	0	1	0	0	0	0	0	0	0	1	0	1	0	1	1	0	1	1	0	0	1	0	0
Bn-Scaffold000008-p1006570	A10	13806387	C/T	1	1	1	1	0	1	1	0	1	0	0	0	0	1	NA	0	0	1	1	0	0	1	0	0	0	0	0	0	0	1	0	0	1	1	1	0	1	1	0	0	0	0	0	0	0	0
BN042426-0294	A10	13901397	C/T	0	0	0	0	0	0	0	1	0	0	0	NA	1	0	NA	0	0	0	0	0	0	0	0	0	1	1	0	1	0	0	0	0	0	0	0	1	0	0	0	1	1	0	0	0	0	1
Bn-Scaffold000008-p1254397	A10	14054214	C/T	0	0	0	0	1	0	0	0	0	1	1	1	1	1	NA	1	1	1	1	1	1	0	1	1	0	0	1	1	1	0	1	1	0	0	1	1	1	0	1	0	1	1	1	1	1	1
Bn-Scaffold000008-p1360745	A10	14160562	T/G	1	1	1	1	1	1	1	0	1	1	1	NA	0	1	NA	1	1	1	0	1	1	1	1	1	0	0	1	0	1	0	1	1	1	0	1	0	0	1	1	0	1	1	1	1	1	0
Bn-Scaffold000008-p1566531	A10	14366348	C/T	1	1	1	1	1	1	1	1	1	1	1	NA	0	1	NA	1	1	1	1	1	1	1	1	1	1	0	1	0	1	1	1	1	1	1	1	0	1	1	1	1	1	1	1	1	1	0
Bn-Scaffold000008-p1736198	A10	14536015	A/C	1	1	1	1	1	1	1	1	1	1	1	NA	0	1	NA	1	1	1	1	1	1	1	1	1	0	1	1	0	1	0	1	1	1	0	1	0	1	1	1	0	1	1	1	1	0	0
Bn-Scaffold000008-p1839895	A10	14639712	G/A	1	1	1	1	1	1	1	1	1	1	1	1	1	1	NA	1	1	1	1	1	1	1	1	1	1	1	1	1	1	1	1	1	1	1	1	1	1	1	1	0	1	1	1	1	1	1
Bn-ctg7180014756418-p7172	A10	14803820	G/A	1	1	1	1	1	1	1	1	1	1	1	1	1	1	NA	1	1	1	1	1	1	1	1	1	1	1	1	1	1	1	1	1	1	1	1	1	1	1	1	1	1	1	1	1	1	1
BN074342-0168	A10	14885443	T/C	0	0	NA	0	0	0	0	0	0	0	0	0	0	0	NA	0	0	0	0	0	0	0	0	0	NA	0	0	0	0	0	0	0	0	0	NA	0	0	0	0	0	0	0	0	0	0	0
Bn-Scaffold000008-p2685323	A10	15485140	G/T	0	0	0	0	1	0	0	0	0	1	0	NA	0	1	NA	0	1	0	0	0	0	0	0	1	1	1	0	0	0	1	1	1	0	1	0	NA	0	0	1	0	0	1	0	1	1	0
Bn-Scaffold000008-p3068072	A10	15867889	A/C	0	0	0	0	1	1	1	1	0	1	1	NA	1	1	NA	1	1	1	0	1	1	1	1	1	0	1	1	0	1	0	1	1	0	0	1	0	1	0	1	0	1	0	1	1	0	0
Bn-Scaffold000008-p3342063	A10	16141880	T/G	0	0	0	0	0	0	0	0	0	0	0	0	0	0	NA	0	0	0	0	0	0	0	0	0	0	0	0	0	0	0	0	0	0	0	0	0	0	0	0	0	0	0	0	0	0	0
Bn-Scaffold000008-p3717169	A10	16516986	C/T	0	0	0	0	0	0	0	0	0	0	0	0	0	0	NA	0	0	0	0	0	0	0	0	0	1	0	0	0	0	0	0	0	0	0	0	1	0	0	0	0	0	1	0	0	1	0
Bn-Scaffold000008-p3970499	A10	16773821	C/A	0	0	0	NA	0	0	0	0	0	0	0	0	0	0	NA	0	0	0	0	0	0	0	NA	0	1	1	NA	0	0	0	0	0	0	0	0	1	0	0	0	0	0	1	0	0	1	0
Bn-ctg7180014731361-p8961	A10	16823786	G/A	1	1	1	1	1	1	1	1	1	1	1	NA	1	1	NA	1	1	1	1	1	1	1	1	1	0	1	1	1	1	NA	1	1	1	1	1	1	1	1	1	0	1	1	1	1	1	1
Bn-ctg7180014769676-p12501	A10	16950279	T/G	0	0	0	0	0	0	0	0	0	0	0	NA	0	0	NA	0	0	0	0	0	0	0	0	0	1	0	0	0	0	NA	0	0	0	0	0	0	0	0	0	1	0	0	0	0	0	0
Bn-ctg7180014725692-p1543	C1	124687	C/T	0	0	0	1	1	1	1	1	1	1	1	1	1	0	NA	1	1	1	1	1	1	1	0	1	1	0	1	1	1	1	1	0	1	1	1	0	0	1	1	1	1	1	1	0	1	1
Bn-ctg7180014725700-p12794	C1	225953	C/A	1	1	1	1	1	1	0	1	1	1	1	NA	0	1	NA	1	1	1	1	1	1	1	1	1	0	1	NA	0	1	NA	1	0	1	1	1	1	1	0	0	1	0	1	1	1	1	1
Bn-ctg7180014738354-p9404	C1	313674	G/T	1	0	0	1	0	0	1	1	0	1	0	NA	1	1	NA	0	0	0	0	0	0	0	0	0	1	0	0	1	0	1	0	1	0	0	0	0	1	1	1	1	1	0	0	0	0	0
Bn-ctg7180014738361-p2012	C1	355163	G/A	1	1	1	1	1	1	0	1	1	1	1	NA	0	1	NA	1	1	1	1	1	1	1	1	1	0	1	1	0	1	1	1	0	1	1	1	1	1	0	0	1	0	1	1	1	1	1
Bn-ctg7180014753192-p5829	C1	1278682	A/C	0	0	0	0	0	0	0	0	0	0	0	0	0	0	NA	1	0	0	0	1	1	0	0	0	1	0	0	0	0	0	0	0	0	0	0	0	0	0	0	0	1	0	0	0	0	0
Bn-ctg7180014753192-p1884	C1	1282627	C/A	1	1	1	1	1	1	1	1	1	1	1	1	1	1	NA	0	1	1	1	0	0	1	1	1	0	1	1	1	1	1	1	1	1	1	1	1	1	1	1	1	0	1	1	1	1	1
Bn-ctg7180014759380-p14755	C1	1310534	A/G	0	0	0	0	0	0	0	0	0	0	0	0	NA	0	NA	0	0	1	0	0	0	0	0	0	0	0	0	0	0	NA	0	0	1	0	0	0	0	NA	NA	0	0	0	0	0	0	0
Bn-ctg7180014759381-p5758	C1	1317399	A/G	0	0	0	0	0	0	0	0	0	0	0	0	1	0	NA	1	0	0	0	1	1	0	0	0	1	0	0	0	0	0	0	0	0	0	0	0	0	1	1	0	1	0	0	0	0	0
BN047234-0294	C1	1386633	C/T	1	1	1	1	1	1	1	1	1	1	1	1	0	1	NA	0	1	1	1	0	0	1	1	1	0	1	1	1	1	NA	1	1	1	1	1	1	1	0	0	1	0	1	1	1	1	1
Bn-ctg7180014722378-p3911	C1	1392295	C/T	1	1	1	1	1	1	1	1	1	1	1	1	0	1	NA	0	1	1	1	0	0	1	1	1	0	1	1	1	1	1	1	1	1	1	1	1	1	0	0	1	0	1	1	1	1	1
Bn-ctg7180014760658-p5286	C1	1421876	C/T	1	1	1	1	1	1	1	1	1	1	1	1	0	1	NA	0	1	1	1	0	0	1	1	1	0	1	1	1	1	1	1	1	1	1	1	1	1	0	0	1	0	1	1	1	1	1
Bn-ctg7180014755839-p13277	C1	1473744	C/A	1	0	1	1	1	1	1	1	1	1	1	NA	0	1	NA	0	1	1	1	0	0	1	1	1	0	1	1	0	1	1	1	0	1	1	1	1	0	0	0	1	0	1	1	1	1	1
Bn-ctg7180014730051-p3544	C1	1570724	G/T	1	1	1	1	0	1	1	1	1	1	1	NA	0	1	NA	0	1	1	1	0	0	1	1	1	0	1	1	0	1	1	1	1	1	1	0	1	1	0	0	1	0	1	1	1	1	1
Bn-ctg7180014706444-p1782	C1	1659879	G/A	1	0	1	1	0	1	1	1	1	1	1	NA	0	1	NA	0	1	1	1	0	0	1	1	1	0	1	1	0	1	0	0	0	1	1	0	1	0	0	0	1	0	1	1	1	1	1
Bn-ctg7180014750318-p3443	C1	2005530	C/T	1	1	0	0	0	0	0	0	0	0	0	NA	1	0	NA	0	0	0	0	0	0	1	0	0	1	1	1	1	1	0	1	1	0	0	1	1	1	1	1	1	1	0	0	0	0	0
Bn-ctg7180014744554-p4133	C1	2024691	T/G	1	0	0	0	0	0	0	0	0	0	0	NA	1	0	NA	0	0	0	0	0	0	0	0	0	1	0	0	1	0	0	0	0	0	0	1	0	0	0	0	1	1	0	0	0	0	0
Bn-ctg7180014745999-p13353	C1	2485392	G/A	1	1	0	0	0	1	1	0	1	0	0	NA	1	0	NA	0	1	0	1	0	0	0	0	1	1	0	0	1	0	0	0	0	0	0	0	1	1	0	0	1	1	0	1	0	1	0
Bn-ctg7180014740355-p17519	C1	2856525	C/T	1	1	1	1	1	1	1	1	1	1	1	1	1	1	NA	1	1	1	1	1	1	1	1	1	1	1	1	1	1	1	1	1	1	1	1	1	1	1	1	1	1	1	1	1	1	1
BN097518-0364	C1	3363828	C/T	1	1	1	1	1	1	1	1	1	1	1	1	1	1	NA	1	1	1	1	1	1	1	1	1	0	1	1	1	1	1	1	1	1	0	1	1	1	1	1	0	1	1	1	1	1	1
Bn-ctg7180014764374-p20316	C1	3564088	G/A	0	0	0	0	0	1	0	0	0	0	0	0	0	0	NA	0	1	1	0	0	0	0	0	1	1	0	0	0	0	1	0	0	1	1	0	0	0	0	0	1	0	1	1	0	0	1
snp_BGA_4986	C1	3614629	T/C	1	1	1	0	0	0	1	1	0	1	1	1	1	1	NA	1	0	0	1	1	1	0	1	0	0	0	0	1	1	0	0	1	0	0	0	0	0	0	0	0	1	0	0	1	0	0
Bn-ctg7180014728288-p3516	C1	3627693	G/A	1	1	1	1	1	0	1	1	1	1	1	1	1	1	NA	1	0	1	1	1	1	1	1	0	0	1	1	1	1	1	1	1	1	0	1	1	1	1	1	0	1	1	0	1	1	0
Bn-ctg7180014753064-p3935	C1	3820233	C/A	0	0	0	1	1	0	0	0	0	0	0	0	0	0	NA	0	0	1	0	0	0	0	0	0	0	1	0	0	0	1	NA	1	1	0	1	1	1	1	1	0	0	1	0	0	1	0
Bn-ctg7180014753064-p3702	C1	3820466	T/G	0	0	0	1	1	0	0	0	0	0	0	0	0	0	NA	0	0	1	0	0	0	0	0	0	0	1	0	0	0	1	0	1	1	0	1	NA	NA	1	1	0	0	NA	0	0	1	0
Bn-ctg7180014708958-p1494	C1	3840715	C/T	0	0	0	1	1	0	0	0	0	0	0	0	0	0	NA	0	0	1	0	0	0	0	0	0	NA	1	0	0	0	1	0	1	1	0	1	1	1	1	1	0	0	1	0	0	1	0
Bn-ctg7180014757670-p8235	C1	3911424	C/T	1	1	1	1	0	1	1	1	1	1	1	1	1	1	NA	1	1	0	1	1	1	1	1	1	NA	0	1	1	1	1	1	1	1	1	0	1	1	1	1	1	1	0	1	1	1	1
Bn-ctg7180014765428-p4523	C1	3952627	T/G	0	0	0	1	1	1	0	0	0	1	0	0	0	1	NA	0	1	1	0	0	0	0	0	1	0	0	0	0	0	0	0	0	0	1	1	0	0	0	0	1	0	1	1	0	1	1
Bn-ctg7180014757443-p2557	C1	4050081	C/T	1	1	1	1	0	0	1	1	1	0	1	1	1	0	NA	1	0	0	1	1	1	1	1	0	1	0	1	1	1	0	1	1	0	0	0	0	0	0	0	0	1	0	0	1	1	0
UQ10C0052658	C1	4054359	C/T	1	1	1	1	1	1	1	1	1	1	1	1	1	1	NA	1	1	1	1	1	1	1	1	1	0	1	1	1	1	1	1	1	1	1	1	1	1	1	1	1	1	1	1	1	1	1
Bn-ctg7180014757443-p7662	C1	4055186	C/A	1	1	1	1	1	1	1	1	1	1	1	1	1	1	NA	1	1	1	1	1	1	1	1	1	0	1	1	1	1	1	1	1	1	1	1	1	1	1	1	1	1	1	1	1	1	1
Bn-ctg7180014747930-p4990	C1	4134527	G/A	1	1	1	0	1	0	1	1	1	1	1	1	1	1	NA	1	0	1	1	1	1	1	1	0	1	1	1	1	1	0	1	1	0	1	1	0	0	0	0	1	1	1	0	1	0	0
Bn-ctg7180014764929-p15149	C1	4201579	A/G	0	0	0	0	0	0	0	0	0	0	0	0	0	0	NA	0	0	0	0	0	0	0	0	0	0	0	0	0	0	1	0	0	1	0	0	1	1	1	0	0	0	0	0	0	0	0
Bn-ctg7180014764929-p13312	C1	4203416	C/T	1	1	1	1	1	1	1	1	1	1	1	1	1	1	NA	1	1	1	1	1	1	1	1	1	1	1	1	1	1	0	NA	1	0	1	1	0	0	0	1	1	1	1	1	1	1	1
Bn-ctg7180014764929-p6706	C1	4210023	A/G	0	0	0	0	0	0	0	0	0	0	0	0	0	0	NA	0	0	0	0	0	0	0	0	0	0	0	0	0	0	1	0	0	1	0	0	1	1	1	0	0	0	0	0	0	0	0
Bn-ctg7180014744114-p3939	C1	4277185	A/G	0	0	0	0	0	0	0	0	0	0	0	NA	0	0	NA	0	0	0	1	0	0	0	0	0	0	0	0	1	0	0	1	0	0	0	0	1	0	0	0	1	0	0	0	0	0	0
Bn-ctg7180014414512-p4276	C1	4384623	A/C	0	1	1	0	1	0	1	0	0	1	0	NA	0	1	NA	0	0	1	0	0	0	0	0	0	0	1	0	0	0	1	0	1	1	1	1	1	1	1	0	1	0	1	0	1	0	0
Bn-ctg7180014414512-p4008	C1	4384891	C/T	1	0	0	1	0	1	0	1	1	0	1	NA	1	0	NA	1	1	0	1	1	1	1	1	1	1	0	1	1	1	0	1	0	0	0	0	0	0	0	1	0	1	0	1	0	1	1
Bn-ctg7180014756682-p1864	C1	4522154	T/C	0	1	1	0	1	0	1	0	0	1	0	NA	0	1	NA	0	0	1	0	0	0	0	0	0	0	1	0	0	0	1	0	1	1	1	1	1	1	1	0	1	0	1	0	1	0	0
Bn-Scaffold000011-p1074068	C1	4819233	T/G	1	0	0	0	0	0	0	0	0	0	0	0	0	0	NA	0	0	0	0	0	0	0	0	0	0	0	0	0	0	1	0	0	0	1	1	0	1	0	0	0	0	0	0	0	0	0
Bn-ctg7180014704253-p34	C1	5087933	C/T	1	0	0	1	0	0	0	1	1	0	1	NA	1	0	NA	0	1	1	1	0	0	1	0	0	1	1	1	1	1	0	1	0	0	0	0	1	1	1	0	0	1	0	1	0	1	0
Bn-ctg7180014735963-p1669	C1	5176769	G/T	1	1	1	0	1	1	1	1	1	1	1	1	1	1	NA	1	0	1	1	1	1	1	1	1	1	0	1	1	1	1	1	1	1	1	1	0	0	0	1	1	1	1	0	1	0	1
Bn-ctg7180014735963-p1493	C1	5176945	T/C	0	0	0	1	0	0	0	0	0	0	0	0	0	0	NA	0	1	0	0	0	0	0	0	0	0	1	0	0	0	0	0	0	0	0	0	1	1	1	0	0	0	0	1	0	1	0
Bn-ctg7180014735954-p857	C1	5218744	C/T	1	1	1	0	1	1	1	1	1	1	1	1	1	1	NA	1	0	1	1	1	1	1	1	1	1	0	1	1	1	1	1	1	1	1	1	0	0	0	1	1	1	1	0	1	0	1
Bn-ctg7180014768073-p1326	C1	5591475	T/C	0	0	0	0	1	0	0	0	0	0	0	NA	0	0	NA	1	0	0	1	1	1	0	1	0	0	0	0	1	1	0	0	0	0	0	0	1	1	1	0	0	0	0	0	0	0	0
Bn-ctg7180014753304-p7334	C1	5957795	A/G	0	0	0	1	0	0	0	0	0	1	0	0	0	1	NA	0	1	0	0	0	0	0	0	0	0	1	0	0	0	1	0	0	1	0	0	0	0	0	0	0	0	1	1	0	1	0
Bn-ctg7180014753304-p12294	C1	5962755	C/T	1	1	1	0	1	1	1	1	1	0	1	1	1	0	NA	1	0	1	1	1	1	1	1	1	1	0	1	1	1	0	1	1	1	1	1	1	1	1	1	1	1	0	0	1	0	1
Bn-ctg7180014753305-p1386	C1	5965855	C/A	1	1	1	0	1	1	1	1	1	0	1	1	1	0	NA	1	0	1	1	1	1	1	1	1	1	0	1	1	1	0	1	1	1	1	1	1	1	1	1	1	1	0	0	1	0	1
Bn-ctg7180014738339-p6138	C1	6033868	T/G	0	0	0	1	0	0	0	0	0	0	0	0	0	0	NA	0	NA	0	0	0	0	0	0	0	0	1	0	0	0	1	0	0	0	0	0	0	0	0	0	0	0	0	1	0	1	0
Bn-ctg7180014738704-p1270	C1	6124103	T/C	0	0	0	0	0	0	0	0	0	0	0	0	0	0	NA	0	0	0	0	0	0	0	0	0	0	0	0	0	0	0	NA	0	0	0	0	0	0	0	0	0	0	0	0	0	NA	0
Bn-ctg7180014738324-p1392	C1	6125767	A/G	0	0	0	0	0	0	0	0	0	0	0	0	0	0	NA	0	0	0	0	0	0	0	0	0	0	0	0	0	0	0	0	0	0	0	0	0	0	0	0	0	0	0	0	0	NA	0
Bn-ctg7180014738313-p15565	C1	6166101	T/C	0	0	0	0	0	0	0	0	0	0	1	0	0	0	NA	0	0	0	0	0	0	0	0	0	0	0	0	0	1	0	0	1	1	0	0	1	0	0	0	0	0	0	0	0	1	0
Bn-ctg7180014734286-p1643	C1	6306212	C/T	1	1	1	0	1	1	1	1	1	1	1	1	1	1	NA	1	0	1	1	1	1	1	1	1	1	1	1	1	1	0	NA	1	1	1	1	1	1	1	1	1	1	1	0	1	0	1
Bn-ctg7180014740398-p4466	C1	6352038	C/T	1	1	1	0	0	1	1	1	1	1	1	1	1	1	NA	0	0	1	1	0	0	1	0	1	0	1	1	1	0	0	NA	1	1	1	1	1	1	1	1	1	1	1	0	1	0	1
Bn-ctg7180014740716-p6804	C1	6441833	C/T	1	1	1	0	0	1	1	1	1	1	1	1	1	1	NA	0	0	1	1	0	0	1	0	1	0	1	1	1	0	0	1	1	1	1	1	1	1	1	1	1	1	1	0	1	0	1
Bn-ctg7180014751130-p3589	C1	6622573	C/T	1	0	0	1	1	0	1	1	1	0	1	1	1	0	NA	1	1	1	0	1	1	0	1	0	1	0	1	0	0	1	1	0	0	0	0	0	0	0	0	0	0	0	1	0	1	0
Bn-ctg7180014751130-p1201	C1	6624961	G/T	1	0	0	1	1	0	1	1	1	0	1	NA	1	0	NA	1	1	1	0	1	1	0	1	0	1	0	1	0	0	1	1	0	0	0	0	0	0	0	0	0	0	0	1	0	1	0
Bn-ctg7180014751130-p534	C1	6625628	G/A	1	0	0	1	1	0	1	1	1	0	1	NA	NA	0	NA	1	1	1	0	1	1	0	1	0	1	0	1	0	0	1	1	0	0	0	0	0	0	0	0	0	0	0	1	0	1	0
p5_8563_snp7	C1	6726393	A/G	0	0	0	0	0	0	0	0	0	0	0	0	0	0	NA	0	0	0	0	0	0	0	0	0	0	0	0	0	0	0	0	0	0	0	0	0	0	0	0	0	0	0	0	0	0	0
Bn-ctg7180014746781-p836	C1	6753304	A/G	0	1	1	1	0	1	0	0	0	1	0	NA	0	1	NA	0	1	0	1	0	0	1	0	1	0	1	0	1	1	1	0	1	1	1	1	1	1	1	1	1	1	1	1	1	1	1
Bn-ctg7180014746781-p3170	C1	6755638	G/A	1	1	1	1	1	1	1	1	1	1	1	1	1	1	NA	1	1	1	1	1	1	1	1	1	1	1	1	1	1	1	1	1	1	1	1	1	1	1	1	1	1	1	1	1	1	1
Bn-ctg7180014750196-p11907	C1	6786074	C/T	1	1	1	1	1	1	1	1	1	1	1	1	1	1	NA	1	1	1	1	1	1	1	1	1	1	1	1	1	1	1	1	1	1	1	1	1	1	1	1	1	1	1	1	1	1	1
Bn-ctg7180014750357-p1553	C1	6798674	A/G	0	0	0	0	0	0	0	0	0	0	0	0	0	0	NA	0	0	0	0	0	0	0	0	0	NA	0	0	0	0	0	0	0	0	0	0	0	0	0	0	0	0	0	0	0	0	0
Bn-ctg7180014750361-p318	C1	6818865	T/G	0	0	0	0	0	0	0	0	0	0	0	0	0	0	NA	0	0	0	0	0	0	0	0	0	0	0	0	0	0	0	0	0	0	0	0	0	0	0	0	0	0	0	0	0	0	0
Bn-ctg7180014763649-p2271	C1	6920995	T/C	0	0	0	1	1	0	0	0	0	0	0	0	0	0	NA	1	1	0	0	1	1	0	1	0	1	0	0	0	0	1	0	0	0	0	0	0	0	0	0	0	0	0	1	0	1	0
Bn-ctg7180014747075-p8202	C1	6946436	A/G	1	0	0	0	1	0	1	1	1	0	1	NA	1	0	NA	1	0	1	0	1	1	0	1	0	1	0	1	0	0	0	1	0	0	0	0	0	0	0	0	0	0	0	0	0	0	0
p7_1309_snp26	C1	7014851	G/A	0	0	0	0	0	0	0	0	0	0	1	0	0	0	NA	0	0	0	0	0	0	0	0	0	1	1	0	0	1	0	0	0	1	0	0	0	0	0	0	1	0	0	0	0	0	0
Bn-ctg7180014740829-p5983	C1	7079386	T/G	0	0	0	0	0	1	0	0	0	1	0	0	0	1	NA	0	0	0	1	0	0	1	0	1	0	1	0	1	1	0	0	1	1	1	1	1	1	1	1	0	0	1	0	0	0	1
Bn-ctg7180014725925-p4143	C1	7213971	G/A	0	1	1	1	0	1	0	0	0	1	0	NA	0	1	NA	0	1	1	1	0	0	1	0	1	0	1	0	1	1	1	0	1	0	1	1	1	1	1	1	1	1	1	1	1	1	1
Bn-ctg7180014725925-p6597	C1	7216423	T/C	1	0	0	0	1	0	1	1	1	0	1	NA	1	0	NA	1	0	0	0	1	1	0	1	0	1	0	1	0	0	0	1	0	1	0	0	0	0	0	0	0	0	0	0	0	0	0
Bn-ctg7180014747340-p2483	C1	7447137	A/C	1	0	0	0	1	0	1	1	1	0	1	NA	1	0	NA	1	0	0	0	1	1	0	1	0	1	0	1	0	0	0	1	0	0	0	0	0	0	0	0	0	0	0	0	0	0	0
Bn-ctg7180014747340-p4257	C1	7448911	C/T	0	1	1	1	0	1	0	0	0	1	0	NA	0	1	NA	0	1	1	1	0	0	1	0	1	0	1	0	1	1	1	0	1	1	1	1	1	1	1	1	1	1	1	1	1	1	1
Bn-ctg7180014732897-p3935	C1	7856598	T/C	0	1	1	0	0	1	0	0	0	0	0	0	0	0	NA	0	0	1	0	0	0	0	0	1	0	1	0	0	1	0	1	0	1	1	0	0	NA	0	1	1	1	1	1	1	0	1
Bn-ctg7180014773399-p5535	C1	8872942	C/A	1	1	1	1	0	1	1	1	1	1	1	1	1	1	NA	0	1	1	1	0	0	1	0	1	1	1	1	1	1	1	1	1	0	1	1	1	1	1	1	1	1	1	1	1	1	1
Bn-ctg7180014734674-p4604	C1	8907330	G/T	0	1	1	1	1	1	1	1	0	0	1	NA	NA	0	NA	1	1	1	0	1	1	0	1	1	0	1	1	0	1	1	0	0	1	1	0	0	NA	0	1	1	1	1	1	1	1	1
Bn-ctg7180014743629-p10882	C1	10216724	T/C	1	0	0	0	1	0	0	0	1	1	0	NA	NA	1	NA	0	0	0	1	0	0	1	0	0	0	0	0	1	0	1	1	1	0	0	1	1	0	1	0	0	0	0	0	0	0	0
Bn-ctg7180014734739-p4660	C1	10542484	T/C	0	0	0	0	0	0	0	0	0	0	0	0	0	0	NA	0	0	0	0	0	0	0	0	0	0	0	0	0	0	1	0	0	0	0	0	0	0	0	0	0	0	0	0	0	0	0
Bn-ctg7180014743505-p2383	C1	11333365	T/C	0	0	0	0	0	0	0	0	0	0	0	0	0	0	NA	0	0	0	0	0	0	0	0	0	0	0	0	0	0	0	0	0	0	0	0	0	0	0	0	0	0	0	0	0	0	0
Bn-ctg7180014743505-p5860	C1	11336842	C/T	1	1	1	1	1	1	1	1	1	1	1	1	1	1	NA	1	1	1	1	1	1	1	1	1	1	1	1	1	1	1	1	1	1	1	1	1	1	1	1	1	1	1	1	1	1	1
Bn-ctg7180014758218-p3500	C1	11451260	G/A	1	1	1	1	1	1	0	1	1	1	1	NA	0	1	NA	1	1	1	1	1	1	1	1	1	0	1	0	1	0	1	1	1	1	1	1	1	1	1	1	1	1	1	1	1	1	1
Bn-ctg7180014410852-p969	C1	11738024	T/G	0	1	1	0	0	0	1	0	0	1	0	NA	1	1	NA	0	0	0	0	0	0	0	0	1	1	0	1	0	1	NA	0	0	1	0	0	0	0	0	0	0	0	0	0	1	0	0
Bn-Scaffold000014-p3488255	C1	11979829	A/G	0	1	0	0	0	0	0	0	0	0	1	0	0	0	NA	0	0	0	0	0	0	0	0	0	0	1	0	0	1	1	0	1	0	0	0	0	0	0	0	0	0	0	0	0	0	0
Bn-ctg7180014754394-p8344	C1	11981562	A/G	0	0	0	0	0	0	0	1	0	0	0	0	0	0	NA	0	0	1	1	0	0	0	0	0	0	0	0	0	0	0	0	0	0	1	0	0	NA	0	0	1	1	0	0	0	0	0
Bn-ctg7180014754394-p9059	C1	11982277	A/G	0	0	0	0	0	0	0	1	0	0	0	0	0	0	NA	0	0	1	1	0	0	0	0	0	0	0	0	0	0	0	0	0	0	1	0	0	NA	0	0	1	1	0	0	0	0	0
Bn-ctg7180014725994-p6315	C1	12288926	T/C	0	0	0	0	0	0	0	0	0	0	0	0	0	0	NA	0	0	0	0	0	0	0	0	0	0	0	0	0	0	0	0	0	0	0	0	0	0	0	0	0	0	0	0	0	0	0
Bn-ctg7180014759275-p1473	C1	12309762	A/C	0	0	0	0	0	0	0	0	0	0	0	0	0	0	NA	0	0	0	0	0	0	0	0	0	0	0	0	0	0	0	0	0	0	0	0	0	0	0	0	0	0	0	0	0	0	0
Bn-ctg7180014711708-p436	C1	12448724	T/C	0	0	0	0	0	0	0	0	0	0	0	0	0	0	NA	0	0	0	0	0	0	0	0	0	0	0	0	0	0	0	0	0	0	0	0	0	0	0	0	0	0	0	0	0	NA	0
Bn-ctg7180014772770-p26371	C1	12572639	G/A	0	1	1	0	0	0	1	1	0	1	1	NA	1	1	NA	0	0	1	1	0	0	0	0	1	1	0	1	0	1	0	0	1	0	1	0	0	NA	0	1	1	1	0	1	1	0	0
Bn-ctg7180011678374-p998	C1	12953253	A/C	0	0	0	1	0	1	0	0	1	0	0	NA	0	0	NA	1	1	0	0	1	1	0	1	0	0	0	0	0	0	0	0	0	0	0	0	0	0	0	0	0	0	1	0	0	1	0
Bn-ctg7180014726734-p3856	C1	12976645	A/G	0	0	0	1	0	1	0	0	1	0	0	NA	0	0	NA	1	1	0	0	1	1	0	1	0	0	0	0	0	0	0	0	0	0	0	0	0	0	0	0	0	0	1	0	0	1	0
Bn-ctg7180014755497-p9287	C1	13218551	A/C	0	0	0	1	0	1	0	0	1	0	0	0	0	0	NA	1	1	0	0	1	1	0	1	0	0	0	0	0	0	0	0	0	0	1	0	0	0	0	0	0	0	1	0	0	1	0
Bn-ctg7180014772497-p21335	C1	13636975	C/T	1	1	1	1	1	1	1	1	1	1	1	1	1	0	NA	1	1	1	0	1	1	1	1	1	0	1	1	1	1	1	1	1	1	1	0	1	NA	1	0	1	1	1	NA	1	1	1
Bn-ctg7180014772497-p17559	C1	13640751	A/G	0	0	0	0	0	0	0	0	0	0	0	0	0	1	NA	0	0	0	1	0	0	0	0	0	1	0	0	0	0	0	0	0	0	0	1	0	NA	0	1	0	0	0	NA	0	0	0
Bn-ctg7180014767921-p3076	C1	13966428	T/G	1	0	0	1	1	1	0	1	1	0	0	NA	1	0	NA	1	1	1	0	1	1	1	1	1	0	0	0	1	0	1	1	0	0	1	0	1	NA	1	0	1	1	0	NA	0	1	1
Bn-ctg7180014735328-p2684	C1	14018841	C/T	0	1	1	0	0	0	1	0	0	1	1	NA	0	1	NA	0	0	0	1	0	0	0	0	0	1	1	1	0	1	0	0	1	1	0	1	0	NA	0	1	0	0	1	NA	1	0	0
Bn-ctg7180014752902-p2441	C1	14570711	G/A	0	1	1	0	0	0	1	0	0	1	1	NA	0	1	NA	0	0	0	0	0	0	0	0	1	1	1	1	0	1	1	0	1	1	0	0	0	0	0	1	0	0	1	NA	1	0	0
Bn-ctg7180014752902-p2771	C1	14571041	C/T	0	1	1	0	0	0	1	0	0	1	1	NA	0	1	NA	0	0	0	0	0	0	0	0	1	1	1	1	0	1	1	0	1	1	0	0	0	0	0	1	0	0	1	NA	1	0	0
Bn-ctg7180014763130-p8909	C1	14953162	G/T	0	0	0	0	0	1	0	0	0	0	1	0	0	1	NA	0	0	0	0	0	0	0	0	1	1	1	1	0	1	1	0	0	0	0	0	0	NA	0	1	0	0	1	1	0	1	0
Bn-ctg7180014763130-p8018	C1	14954053	T/C	1	0	0	1	1	NA	0	1	1	0	0	NA	1	0	NA	1	1	1	1	1	1	1	1	0	0	0	0	1	0	0	1	0	0	1	1	1	1	1	0	1	1	0	0	0	NA	1
UQ03C0038349	C1	15025594	A/G	1	0	0	1	1	0	0	1	1	0	0	NA	1	0	NA	1	1	1	1	1	1	1	1	0	0	0	0	1	0	0	1	0	0	1	1	1	NA	1	0	1	1	0	0	0	0	1
UQ10C0306382	C1	15343198	T/C	1	0	0	1	1	NA	0	1	1	0	0	NA	1	0	NA	1	1	1	1	1	1	1	1	0	0	1	0	1	0	1	1	1	0	1	1	1	1	1	0	1	1	0	0	0	NA	1
Bn-ctg7180014760111-p571	C1	15351905	A/C	1	0	0	1	1	NA	0	1	1	0	0	NA	1	0	NA	1	1	1	1	1	1	1	1	0	0	1	0	1	0	1	1	1	0	1	1	1	1	1	0	1	1	0	0	0	NA	1
Bn-ctg7180014742305-p4721	C1	15977017	A/G	1	0	0	0	1	1	0	0	1	0	0	NA	0	0	NA	0	0	0	0	0	0	1	0	0	0	1	0	1	0	0	1	0	0	0	0	1	NA	1	0	0	0	0	NA	0	1	1
Bn-ctg7180011720023-p1285	C1	16525630	G/A	0	1	1	1	0	0	0	1	0	1	1	0	0	1	NA	0	1	1	0	0	0	0	0	1	1	1	1	0	1	0	0	0	0	0	0	0	0	0	1	1	1	1	NA	1	0	0
Bn-ctg7180011720023-p901	C1	16526014	T/G	1	0	0	0	1	1	1	0	1	0	0	NA	NA	0	NA	NA	0	0	1	NA	NA	1	NA	0	0	1	0	1	0	1	NA	NA	1	1	1	1	1	1	0	0	0	0	NA	0	1	1
Bn-ctg7180014766024-p1955	C1	16870705	C/T	0	1	1	1	0	0	0	1	0	1	1	NA	0	1	NA	0	1	0	0	0	0	0	0	1	1	0	1	0	1	0	0	0	0	0	0	0	0	0	1	1	1	1	NA	1	0	0
Bn-ctg7180014766024-p1789	C1	16870871	T/C	1	0	0	0	1	1	1	0	1	0	0	NA	1	0	NA	1	0	1	1	1	1	1	1	0	0	NA	0	1	0	1	1	1	1	1	1	1	1	1	0	0	0	0	NA	0	1	1
Bn-ctg7180014758460-p1198	C1	17610616	C/T	0	1	1	1	0	0	0	0	0	1	1	NA	0	1	NA	0	1	1	0	0	0	0	0	1	1	1	1	0	1	1	0	0	0	0	0	0	0	0	1	0	0	1	NA	1	0	0
Bn-ctg7180014716908-p3304	C1	18204020	T/G	1	1	1	1	1	1	1	1	1	1	1	NA	1	0	NA	1	1	1	1	1	1	1	1	0	0	1	1	1	1	NA	1	1	1	1	1	1	1	1	0	1	1	0	0	1	1	1
UQ10C0128287	C1	19298914	A/G	1	1	1	1	1	1	1	1	1	1	0	1	1	0	NA	1	1	1	1	1	1	1	1	0	0	1	0	1	0	1	1	1	1	1	1	1	1	1	0	1	1	0	0	1	1	1
Bn-ctg7180014760787-p1447	C1	19595556	T/C	1	1	1	1	1	1	1	1	1	1	0	1	1	0	NA	1	1	1	1	1	1	1	1	0	0	1	0	1	0	1	1	1	1	1	1	1	1	1	0	1	1	0	0	1	1	1
Bn-ctg7180014768603-p3174	C1	19659452	T/C	1	1	1	1	1	1	1	1	1	1	0	1	1	0	NA	1	1	1	1	1	1	1	1	0	0	1	0	1	0	1	1	1	1	1	1	1	1	1	0	1	1	0	0	1	1	1
Bn-ctg7180014763838-p4285	C1	19737349	C/T	0	0	0	0	0	0	0	0	0	0	1	0	0	1	NA	0	0	0	0	0	0	0	0	1	1	0	1	0	1	0	0	0	0	0	0	0	0	0	1	0	0	1	1	0	0	0
Bn-ctg7180014763838-p5681	C1	19738745	G/A	0	0	0	0	0	0	0	0	0	0	1	0	0	1	NA	0	0	0	0	0	0	0	0	1	1	0	1	0	1	0	0	0	0	0	0	0	0	0	1	0	0	1	1	0	0	0
Bn-ctg7180014716355-p765	C1	19938674	G/A	0	0	0	0	0	0	0	0	0	0	1	0	0	1	NA	0	0	0	0	0	0	0	0	1	1	0	1	0	1	0	0	0	0	0	0	0	0	0	1	0	0	1	1	0	0	0
Bn-ctg7180014741199-p7526	C1	20071434	C/T	0	0	0	0	0	0	0	0	0	0	1	0	0	1	NA	0	0	0	0	0	0	0	0	1	1	0	1	0	1	0	0	0	0	0	0	0	0	0	1	0	0	1	1	0	0	0
Bn-ctg7180014759225-p1862	C1	20566459	T/G	1	1	1	1	1	1	1	1	1	1	0	1	1	0	NA	1	1	1	1	1	1	1	1	0	0	1	0	1	0	1	1	1	1	1	1	1	1	1	0	1	1	0	0	1	1	1
Bn-ctg7180014759220-p4609	C1	20610278	T/C	1	1	1	1	1	1	1	1	1	1	0	1	1	0	NA	1	1	1	1	1	1	1	1	0	0	1	0	1	0	1	1	1	1	1	1	1	1	1	0	1	1	0	0	1	1	1
Bn-ctg7180014750767-p2450	C1	20729826	T/C	1	1	1	1	1	1	1	1	1	1	0	1	1	0	NA	1	1	0	1	1	1	1	1	0	0	1	0	1	0	1	1	1	1	1	1	1	1	1	0	1	1	0	0	1	1	1
Bn-ctg7180014744807-p1444	C1	20799648	G/A	0	0	0	0	0	0	0	0	0	0	1	0	0	1	NA	0	0	1	0	0	0	0	0	1	1	0	1	0	1	0	0	0	0	0	0	0	0	0	1	0	0	1	1	0	0	0
Bn-ctg7180014718552-p955	C1	20859871	A/G	1	1	1	1	1	1	1	1	1	1	0	1	1	0	NA	1	1	0	1	1	1	1	1	0	0	1	0	1	0	1	1	1	1	1	1	1	1	1	0	1	1	0	0	1	1	1
Bn-ctg7180014740342-p9468	C1	20889526	T/C	1	1	1	1	1	1	1	1	1	1	0	1	1	0	NA	1	1	0	1	1	1	1	1	0	0	1	0	1	0	1	1	1	1	1	1	1	1	1	0	1	1	0	0	1	1	1
Bn-ctg7180014715624-p2720	C1	21012355	C/T	0	0	0	0	0	0	0	0	0	0	1	0	0	1	NA	0	0	1	0	0	0	0	0	1	1	0	1	0	1	0	0	0	0	0	0	0	0	0	1	0	0	1	1	0	0	0
Bn-ctg7180014715624-p1628	C1	21013447	T/C	1	1	1	1	1	1	1	1	1	1	0	1	1	0	NA	1	1	0	1	1	1	1	1	0	0	1	0	1	0	1	1	1	1	1	1	1	1	1	0	1	1	0	0	1	1	1
Bn-ctg7180014754217-p909	C1	21028941	C/T	0	0	0	0	0	0	0	0	0	0	1	0	0	1	NA	0	0	1	0	0	0	0	0	1	1	0	1	0	1	0	0	0	0	0	0	0	0	0	1	0	0	1	1	0	0	0
UQ10C0317331	C1	22119761	G/T	0	0	0	0	0	0	0	0	0	0	1	0	0	1	NA	0	0	1	0	0	0	0	0	1	1	0	1	0	1	0	0	0	0	0	0	0	0	0	1	0	0	1	1	0	0	0
Bn-ctg7180014719202-p1714	C1	22596356	C/A	0	1	1	1	0	0	0	0	0	1	1	NA	0	1	NA	0	0	1	0	0	0	0	0	1	1	1	1	0	1	1	0	0	0	0	0	0	0	0	1	0	0	1	1	1	0	0
Bn-ctg7180014754085-p251	C1	22734132	G/A	0	0	0	0	0	0	0	0	0	0	1	0	0	1	NA	0	0	1	0	0	0	0	0	1	1	0	1	0	1	0	0	0	0	0	0	0	0	0	1	0	0	1	1	0	0	0
Bn-ctg7180014760195-p3265	C1	23251692	A/G	0	0	0	0	0	0	0	0	0	0	1	0	0	0	NA	0	0	0	0	0	0	0	0	0	0	0	1	0	1	0	0	0	0	0	0	0	0	0	0	0	0	0	0	0	0	0
Bn-ctg7180014760195-p1887	C1	23253059	A/G	0	0	0	0	0	0	0	0	0	0	1	0	0	0	NA	0	0	0	0	0	0	0	0	0	0	0	1	0	1	0	0	0	0	0	0	0	0	0	0	0	0	0	0	0	0	0
Bn-ctg7180014767409-p1703	C1	23396525	G/A	1	1	1	1	1	1	1	1	1	1	0	1	1	1	NA	1	1	1	1	1	1	1	1	1	1	1	0	1	0	1	1	1	1	1	1	1	1	1	1	1	1	1	1	1	1	1
Bn-ctg7180014751794-p7582	C1	23566223	G/T	1	1	1	1	1	1	1	1	1	1	0	1	1	1	NA	1	1	1	1	1	1	1	1	1	1	1	0	1	0	1	1	1	1	1	1	1	1	1	1	1	1	1	1	1	1	1
Bn-ctg7180014751794-p13969	C1	23573216	A/G	0	0	0	0	0	0	0	0	0	0	1	0	0	0	NA	0	0	0	0	0	0	0	0	0	0	0	1	0	1	0	0	0	0	0	0	0	0	0	0	0	0	0	0	0	0	0
Bn-ctg7180011568019-p475	C1	23785301	C/A	1	1	1	1	1	1	1	1	1	1	0	1	1	1	NA	1	1	1	1	1	1	1	1	1	1	1	0	1	0	1	1	1	1	1	1	1	1	1	1	1	1	1	1	1	1	1
Bn-ctg7180014757790-p4966	C1	24542026	T/G	1	0	0	0	1	1	1	1	1	0	0	NA	1	0	NA	1	0	1	1	1	1	1	1	0	0	0	0	1	0	0	1	1	1	1	1	1	1	1	0	1	1	0	0	0	1	1
Bn-ctg7180014757790-p2836	C1	24544156	T/C	1	0	0	0	1	1	1	1	1	0	0	NA	1	0	NA	1	0	1	1	1	1	1	1	0	0	0	0	1	0	0	1	1	1	1	1	1	1	1	0	1	1	0	NA	0	1	1
Bn-ctg7180014731652-p2268	C1	26151069	C/A	0	0	0	0	0	0	0	0	0	0	1	0	0	1	NA	0	0	0	0	0	0	0	0	1	1	NA	1	0	1	0	0	0	0	0	0	0	0	0	1	0	0	1	1	0	0	0
Bn-ctg7180014425216-p1181	C1	26313297	C/T	0	0	0	0	0	0	0	0	0	0	1	0	0	1	NA	0	0	0	0	0	0	0	0	1	1	0	1	0	1	0	0	0	0	0	0	0	0	0	1	0	0	1	1	0	0	0
Bn-ctg7180014425216-p675	C1	26313803	C/A	0	0	0	0	0	0	0	0	0	0	1	0	0	1	NA	0	0	0	0	0	0	0	0	1	1	0	1	0	1	0	0	0	0	0	0	0	0	0	1	0	0	1	1	0	0	0
Bn-ctg7180014758587-p424	C1	27314192	T/C	1	1	1	1	1	1	1	1	1	1	0	NA	1	0	NA	1	1	1	1	1	1	1	1	1	0	1	0	1	0	NA	1	1	1	NA	1	1	1	1	0	1	1	0	0	1	1	1
Bn-ctg7180014755237-p6155	C1	27397048	T/C	1	1	1	1	1	1	1	1	1	1	0	NA	1	0	NA	1	1	1	1	1	1	1	1	1	0	1	0	1	0	NA	1	1	1	NA	1	1	1	1	0	1	1	0	0	1	1	1
Bn-ctg7180014762851-p5800	C1	27954383	T/C	1	0	NA	0	0	1	1	0	1	0	0	0	1	1	NA	0	0	0	0	0	0	0	0	0	0	1	0	0	0	NA	1	0	0	1	0	0	0	1	1	1	0	0	1	1	0	1
Bn-ctg7180014711596-p1354	C1	28938020	C/T	0	1	1	1	0	1	1	1	0	1	1	1	1	1	NA	1	1	1	1	1	1	0	1	1	1	1	1	1	1	1	0	1	1	1	1	0	NA	0	1	1	1	1	1	1	1	1
Bn-ctg7180014708473-p1565	C1	29019836	A/C	1	0	0	0	1	0	0	0	1	0	0	0	0	0	NA	0	0	0	0	0	0	1	0	0	0	0	0	0	0	0	1	0	0	0	0	1	NA	1	0	0	0	0	0	0	0	0
Bn-ctg7180014764497-p2979	C1	29268470	T/G	1	0	0	0	1	0	0	0	1	0	0	0	0	0	NA	0	0	0	0	0	0	1	0	0	0	0	0	0	0	0	1	0	0	0	0	1	NA	1	0	0	0	0	0	0	0	0
Bn-ctg7180014764524-p1061	C1	29319228	A/G	1	0	0	0	1	0	0	0	1	0	0	0	0	0	NA	0	0	0	0	0	0	1	0	0	0	0	0	0	0	0	1	0	0	0	0	1	1	1	0	0	0	0	0	0	0	0
Bn-ctg7180014764551-p1393	C1	29346837	C/T	0	1	1	1	0	1	1	1	0	1	1	1	1	1	NA	1	1	1	1	1	1	0	1	1	1	1	1	1	1	1	0	1	1	1	1	0	NA	0	1	1	1	1	1	1	1	1
Bn-ctg7180014764551-p1750	C1	29347194	A/C	1	0	0	0	1	0	0	0	1	0	0	0	0	0	NA	0	0	0	0	0	0	1	0	0	0	0	NA	0	0	NA	1	0	0	0	0	1	NA	1	0	0	0	0	0	0	0	0
Bn-ctg7180014774684-p9449	C1	29385003	T/C	1	0	0	0	1	0	0	0	1	0	0	0	0	0	NA	0	0	0	0	0	0	1	0	0	0	0	0	0	0	0	1	0	0	0	0	1	NA	1	0	0	0	0	0	0	0	0
Bn-ctg7180014774750-p9682	C1	29433626	G/T	1	1	1	1	1	1	1	1	1	1	1	1	1	1	NA	1	1	1	1	1	1	1	1	1	1	1	1	1	1	1	1	1	1	1	1	1	1	1	1	1	1	1	1	1	1	1
BN103355-0072	C1	31911617	C/T	1	1	1	1	1	1	1	1	1	1	1	1	1	1	NA	1	1	1	1	1	1	1	1	1	1	1	1	1	1	1	1	1	1	1	1	1	1	1	1	1	1	1	1	1	1	1
Bn-ctg7180014741829-p5092	C1	32055361	A/G	0	0	0	0	0	0	0	0	0	0	0	0	1	0	NA	0	0	0	0	0	0	0	0	0	0	0	0	0	0	0	0	0	0	0	1	0	0	0	0	0	0	0	0	0	0	0
Bn-ctg7180014741829-p1188	C1	32059265	T/C	0	0	0	0	0	0	0	0	0	0	0	0	1	0	NA	0	0	0	0	0	0	0	0	0	0	0	0	0	0	0	0	0	0	0	1	0	0	0	0	0	0	0	0	0	0	0
Bn-ctg7180014709374-p369	C1	32065330	T/C	0	0	0	0	0	0	0	0	0	0	0	0	1	0	NA	0	0	0	0	0	0	0	0	0	0	0	0	0	0	0	0	0	0	0	1	0	0	0	0	0	0	0	0	0	0	0
Bn-ctg7180014775484-p1088	C1	32071590	A/G	0	0	0	0	0	0	0	0	0	0	0	0	1	0	NA	0	0	0	0	0	0	0	0	0	0	0	0	0	0	0	0	0	0	0	1	0	0	0	0	0	0	0	0	0	0	0
Bn-ctg7180014739756-p7903	C1	32162589	C/T	0	0	0	0	0	0	0	0	0	0	0	0	1	0	NA	0	0	0	0	1	1	0	0	0	1	0	0	0	0	NA	0	1	0	1	1	0	0	0	1	0	0	1	1	0	0	0
Bn-ctg7180014774696-p4061	C1	32322206	C/T	0	0	0	0	0	0	0	0	0	0	1	0	1	0	NA	0	0	0	0	1	1	0	0	0	1	0	1	0	1	NA	0	1	0	1	1	0	0	0	1	0	0	1	1	0	0	0
Bn-ctg7180014704539-p911	C1	32364651	C/A	1	1	1	1	1	1	1	1	1	1	1	1	0	1	NA	1	1	1	1	1	1	1	1	1	0	1	1	1	1	NA	1	1	1	0	0	1	1	1	1	1	1	1	1	1	1	1
Bn-ctg7180014704539-p2475	C1	32366215	G/A	0	0	0	0	0	0	0	0	0	0	1	0	1	0	NA	0	0	0	0	1	1	0	0	0	1	0	1	0	1	NA	0	1	0	1	1	0	0	0	1	0	0	1	1	0	0	0
p6_4382_snp10	C1	32584473	C/T	0	0	0	0	0	0	0	0	0	0	1	0	1	0	NA	0	0	0	0	1	1	0	0	0	1	0	1	0	1	0	0	1	0	0	1	0	0	0	1	0	0	1	1	0	0	0
Bn-ctg7180014771712-p694	C1	32924377	A/G	1	0	0	0	1	1	1	1	1	0	0	1	0	0	NA	1	1	1	1	0	0	1	1	1	0	1	0	1	0	NA	1	0	1	0	0	1	1	1	0	1	1	0	0	0	1	1
Bn-ctg7180014755552-p5794	C1	32937750	C/T	0	1	1	1	0	0	0	0	0	1	1	0	1	1	NA	0	0	0	0	1	1	0	0	0	1	0	1	0	1	NA	0	1	0	1	1	0	0	0	1	0	0	1	1	1	0	0
Bn-ctg7180014755552-p3167	C1	32940377	G/A	0	1	1	1	0	0	0	0	0	1	1	0	1	1	NA	0	0	0	0	1	1	0	0	0	1	0	1	0	1	NA	0	1	0	1	1	0	0	0	1	0	0	1	1	1	0	0
Bn-ctg7180014734202-p3973	C1	33105197	T/C	1	0	0	0	1	1	1	1	1	0	0	1	0	0	NA	1	1	1	1	0	0	1	1	1	0	1	0	1	0	0	1	0	1	0	0	1	1	1	0	1	1	0	0	0	1	1
Bn-ctg7180014713106-p421	C1	33192527	NA	1	0	0	0	1	1	1	1	1	0	0	NA	1	0	NA	1	1	1	1	0	0	1	1	1	0	0	0	1	0	NA	1	0	1	1	1	1	1	1	0	1	1	0	0	0	1	1
Bn-ctg7180014743660-p3110	C1	33214214	A/G	0	0	0	0	0	0	0	0	0	0	1	0	0	0	NA	0	0	0	0	1	1	0	0	0	1	0	1	0	1	0	0	1	0	0	0	0	0	0	1	0	0	1	1	0	0	0
Bn-ctg7180014743660-p3528	C1	33214632	G/A	1	1	1	1	1	1	1	1	1	1	0	1	1	1	NA	1	1	1	1	0	0	1	1	1	0	1	NA	1	NA	1	1	0	1	1	1	1	1	1	0	1	1	0	0	1	1	1
Bn-ctg7180014743667-p5813	C1	33225934	C/A	1	1	1	1	1	1	1	1	1	1	0	1	1	1	NA	1	1	1	1	0	0	1	1	1	0	1	0	1	0	1	1	0	1	1	1	1	1	1	0	1	1	0	0	1	1	1
Bn-ctg7180014743667-p9883	C1	33230004	C/A	1	1	1	1	1	1	1	1	1	1	0	1	1	1	NA	1	1	1	1	0	0	1	1	1	0	1	0	1	0	1	1	0	1	1	1	1	1	1	0	1	1	0	0	1	1	1
Bn-ctg7180014729545-p2227	C1	33458181	C/T	1	1	1	1	1	1	1	1	1	1	0	1	1	1	NA	1	1	1	1	0	0	1	1	1	0	1	0	1	0	1	1	0	1	1	1	1	1	1	0	1	1	0	0	1	1	1
Bn-ctg7180014771011-p6308	C1	33543142	T/C	0	0	0	0	0	0	0	0	0	0	1	0	0	0	NA	0	0	0	0	1	1	0	0	0	1	0	1	0	1	0	0	1	0	0	0	0	0	0	1	0	0	1	1	0	0	0
Bn-ctg7180011887170-p1457	C1	33589813	T/C	0	0	0	0	0	0	0	0	0	0	1	0	0	0	NA	0	0	0	0	1	1	0	0	0	1	0	1	0	1	0	0	1	0	0	0	0	0	0	1	0	0	1	1	0	0	0
Bn-ctg7180014705205-p1112	C1	34095769	T/C	1	0	0	0	0	0	0	0	0	0	1	0	0	0	NA	0	0	0	0	1	1	0	0	0	1	0	0	0	1	0	0	0	0	0	0	0	0	0	1	0	0	1	1	0	0	0
Bn-ctg7180014705205-p1670	C1	34096327	T/C	1	0	0	0	0	0	0	0	0	0	1	0	0	0	NA	0	0	0	0	1	1	0	0	0	1	0	0	0	1	0	0	0	0	0	0	0	0	0	1	0	0	1	1	0	0	0
Bn-ctg7180014744734-p1067	C1	34107691	C/A	1	1	1	1	1	1	1	1	1	1	1	NA	0	1	NA	1	1	1	1	1	1	1	1	1	1	1	1	1	1	1	1	1	1	1	0	1	1	1	1	1	1	1	1	1	1	1
Bn-ctg7180014744734-p4489	C1	34111113	A/G	0	0	0	0	0	0	0	0	0	0	0	NA	1	0	NA	0	0	0	0	0	0	0	0	0	0	0	0	0	0	0	0	0	0	0	1	0	0	0	0	0	0	0	0	0	0	0
Bn-Scaffold000130-p49813	C1	34711058	C/T	1	1	1	1	1	1	1	1	1	1	1	1	1	1	NA	1	1	1	1	1	1	1	1	1	0	1	1	1	1	0	1	1	1	1	1	1	1	1	1	1	1	1	1	1	1	1
Bn-ctg7180014747377-p1473	C1	34743810	G/A	0	0	0	0	0	0	0	0	0	0	1	0	1	0	NA	0	0	0	0	1	1	0	0	0	1	1	0	0	1	NA	0	0	0	0	1	0	0	0	1	0	1	1	0	0	0	1
Bn-ctg7180014747377-p4777	C1	34747125	A/G	1	1	1	1	1	1	1	1	1	1	0	1	0	1	NA	1	1	1	1	0	0	1	1	1	0	0	1	1	0	NA	1	1	1	1	0	1	1	1	0	1	0	0	1	1	1	0
BN041101-0614	C1	34992436	G/A	1	1	0	1	1	1	1	1	1	1	1	1	1	1	NA	1	1	1	1	1	1	1	1	1	0	1	1	1	1	0	1	1	1	1	1	1	1	1	1	1	1	1	1	1	1	1
Bn-Scaffold000033-p1524232	C1	35620152	C/A	0	1	1	1	0	0	0	1	0	1	1	1	0	0	NA	1	1	0	0	1	1	1	1	1	1	0	1	NA	1	0	0	1	0	1	0	1	0	0	1	0	1	1	1	0	1	0
Bn-ctg7180014764047-p127	C1	36825310	G/T	0	1	1	1	1	1	1	1	1	1	0	1	1	1	NA	1	1	1	1	0	0	1	1	1	1	1	1	1	0	1	1	1	1	1	1	1	1	1	1	1	1	1	1	1	1	1
Bn-ctg7180014711666-p1004	C1	36851829	C/T	0	1	1	1	1	1	1	1	1	1	0	1	1	1	NA	1	1	1	1	0	0	1	1	1	1	1	1	1	0	1	1	1	1	1	1	1	1	1	1	1	1	1	1	1	1	1
Bn-ctg7180014712171-p1603	C1	36861820	A/C	1	1	1	1	0	0	0	1	1	1	1	NA	0	1	NA	0	0	0	0	1	1	1	0	0	0	1	0	0	1	0	0	0	0	0	0	0	0	1	0	1	0	0	0	1	0	0
Bn-ctg7180011558140-p269	C1	37114549	G/A	1	1	1	1	1	1	1	1	1	1	1	1	1	1	NA	1	1	1	1	1	1	1	1	1	0	1	1	1	1	1	1	1	1	1	1	1	1	1	1	1	1	1	1	1	1	1
Bn-ctg7180014771173-p1869	C1	37250970	A/G	0	0	0	0	0	0	0	0	0	0	1	0	1	0	NA	0	0	0	NA	NA	NA	0	0	1	0	1	0	0	1	0	0	0	0	0	1	0	0	0	1	0	1	1	0	0	0	1
Bn-ctg7180014757764-p6904	C1	37350046	T/C	0	0	0	0	0	0	0	0	0	0	0	0	0	0	NA	0	0	0	0	0	0	0	0	0	0	0	0	0	0	0	0	0	0	0	0	0	0	0	0	0	0	0	0	0	0	0
Bn-ctg7180014744982-p9213	C1	37717117	A/C	1	0	0	0	1	1	1	1	0	0	0	NA	0	0	NA	0	1	1	0	0	0	0	0	0	0	0	0	1	0	1	1	1	1	1	0	1	1	0	0	1	0	0	1	0	1	0
Bn-ctg7180014757906-p4793	C1	37763395	T/G	1	0	0	0	1	1	1	1	0	0	0	NA	0	0	NA	0	1	1	0	0	0	0	0	0	0	0	0	1	0	1	1	1	1	1	0	1	1	0	0	1	0	0	1	0	1	0
Bn-ctg7180014757906-p4051	C1	37764137	C/A	0	1	1	1	1	1	1	0	1	1	1	1	1	1	NA	1	1	1	1	1	1	1	1	1	1	1	1	1	1	1	1	1	1	1	1	1	1	1	1	0	1	1	1	1	1	1
Bn-ctg7180014726874-p835	C1	38057456	T/C	0	1	1	1	0	0	0	0	1	1	0	NA	0	1	NA	1	0	0	0	0	1	1	1	0	1	0	1	0	0	0	0	0	0	0	1	0	0	1	1	0	1	1	0	1	0	1
Bn-ctg7180014733741-p13631	C1	38398631	A/G	1	0	0	NA	1	1	1	1	NA	0	0	NA	NA	0	NA	0	1	NA	0	0	0	0	NA	NA	0	1	NA	1	NA	1	1	1	1	1	1	1	1	0	1	0	0	1	1	0	1	1
Bn-ctg7180014739242-p6129	C1	38620967	C/T	0	1	1	1	1	1	1	0	1	1	NA	1	0	1	NA	1	1	1	0	0	1	1	1	0	1	1	1	1	NA	0	1	0	1	NA	0	1	1	1	1	NA	1	1	1	1	1	0
Bn-ctg7180014774701-p7913	C1	38796677	G/A	0	0	0	0	0	0	0	0	0	0	0	0	1	0	NA	1	0	1	1	1	1	0	1	1	1	0	1	0	0	0	0	0	0	0	0	0	0	0	1	1	1	1	0	0	0	0
Bn-ctg7180014758077-p4168	C1	39363298	G/T	1	1	1	1	1	1	1	1	1	1	1	1	1	1	NA	0	1	0	1	1	0	0	0	1	1	1	0	1	1	1	1	1	1	1	1	1	1	1	0	0	0	0	1	1	1	1
Bn-ctg7180014734929-p250	C1	39853960	G/T	1	0	0	0	0	0	0	1	0	0	0	NA	1	0	NA	1	0	1	0	1	1	0	1	1	1	0	1	1	0	1	1	0	0	1	1	0	0	0	0	0	1	1	0	0	0	1
Bn-ctg7180014774892-p12130	C1	40078882	G/A	1	0	0	0	1	0	0	1	0	0	0	NA	1	0	NA	0	0	1	0	1	0	0	0	1	1	1	0	1	0	1	1	0	0	1	1	1	1	0	0	0	1	1	0	0	0	1
Bn-ctg7180014741449-p5504	C1	40646354	C/A	1	1	1	1	1	1	1	1	1	1	1	1	0	1	NA	1	1	1	1	1	1	1	1	0	0	0	1	1	1	0	1	1	1	0	1	1	1	1	1	1	1	1	1	1	1	1
Bn-ctg7180014710952-p2253	C1	40722433	A/G	0	0	0	0	0	0	0	0	0	0	0	0	1	0	NA	0	0	0	0	0	0	0	0	1	1	1	0	0	0	1	0	0	0	1	0	0	0	0	0	0	0	0	0	0	0	0
Bn-ctg7180014741426-p3290	C1	40791705	A/C	1	0	0	0	1	0	0	1	0	0	0	NA	0	0	NA	0	0	1	0	1	0	0	0	0	0	0	0	1	0	0	1	0	0	0	1	1	1	0	0	0	1	1	0	0	0	1
Bn-ctg7180014721983-p5393	C1	40797517	C/A	1	1	1	1	1	1	1	1	1	1	1	1	0	1	NA	1	1	1	1	1	1	1	1	0	0	0	1	1	1	0	1	1	1	0	1	1	1	1	1	1	1	1	1	1	1	1
Bn-ctg7180014721983-p4808	C1	40798102	A/G	0	0	0	0	0	0	0	0	0	0	0	0	1	0	NA	0	0	0	0	0	0	0	0	1	1	1	0	0	0	1	0	0	0	1	0	0	0	0	0	0	0	0	0	0	0	0
Bn-ctg7180014732529-p6580	C1	40977977	G/A	0	0	0	0	0	1	0	0	0	0	1	0	1	0	NA	1	0	0	1	1	1	0	1	1	1	1	1	0	1	1	0	1	0	1	0	0	0	0	0	1	1	1	0	0	0	0
Bn-ctg7180014774980-p807	C1	41423976	G/T	0	0	0	0	0	0	0	0	0	0	0	0	0	0	NA	1	0	0	0	0	1	0	1	1	0	1	1	0	0	0	0	0	0	1	0	0	0	0	0	1	0	0	0	0	0	0
Bn-ctg7180014752844-p6785	C1	41700453	T/C	NA	0	0	0	0	0	0	0	0	0	0	0	0	0	NA	NA	0	0	0	NA	1	0	NA	0	0	1	NA	0	0	0	0	0	0	0	0	0	0	0	0	0	0	0	0	0	0	0
Bn-ctg7180014725720-p671	C1	42111912	C/T	0	0	0	0	0	0	0	0	0	0	0	0	0	0	NA	0	0	0	0	0	0	0	0	0	0	0	0	0	0	0	0	0	0	0	0	0	0	0	0	0	0	0	0	0	0	0
Bn-ctg7180014722475-p33230	C1	43051179	T/C	1	1	1	1	1	1	1	1	1	1	1	NA	0	1	NA	1	1	1	1	1	1	1	0	0	0	0	0	1	1	0	1	1	1	0	1	1	1	1	0	1	1	0	1	0	1	1
Bn-ctg7180014743555-p3409	C2	310501	T/C	0	1	1	1	1	1	0	0	1	1	0	0	1	1	NA	1	0	1	0	1	1	1	1	1	0	0	1	0	1	1	1	1	0	1	0	1	1	1	1	1	1	1	1	1	0	1
Bn-ctg7180014767320-p4211	C2	616586	T/C	0	0	0	0	0	0	0	0	0	0	NA	0	0	0	NA	0	0	0	0	0	0	0	0	0	1	NA	0	0	1	0	0	0	0	0	1	0	0	0	0	0	0	0	0	0	0	0
Bn-ctg7180014747235-p14574	C2	1155416	C/T	0	0	0	1	0	0	0	0	0	0	0	NA	0	0	NA	0	0	1	0	0	0	0	0	0	1	0	0	0	0	0	0	0	0	0	1	0	0	0	0	0	0	0	0	0	1	0
Bn-ctg7180014704230-p3077	C2	1248949	C/T	1	1	1	0	1	1	1	1	1	1	0	NA	1	1	NA	1	1	1	1	1	1	1	1	1	0	0	1	1	1	1	1	1	1	1	1	1	1	1	1	1	1	1	1	1	1	1
Bn-ctg7180014733119-p5336	C2	1416035	T/G	0	0	0	0	0	0	0	0	0	0	1	0	0	0	NA	0	0	0	0	0	0	0	0	0	0	1	0	0	0	0	0	0	0	0	0	0	0	0	0	0	0	0	0	0	0	0
Bn-ctg7180014733119-p5210	C2	1416161	T/C	0	0	0	0	0	0	0	0	0	0	1	0	0	0	NA	0	0	0	0	0	0	0	0	0	0	1	0	0	0	0	0	0	0	0	0	0	0	0	0	0	0	0	0	0	0	0
Bn-ctg7180014741283-p14171	C2	1642633	T/C	0	0	0	1	0	1	0	1	1	1	1	0	0	1	NA	1	1	1	0	1	1	1	1	1	0	0	1	0	1	1	0	1	1	1	0	1	1	0	1	1	1	0	0	0	1	1
Bn-ctg7180014722114-p9748	C2	1713092	A/G	0	0	0	1	0	0	0	0	0	0	0	NA	0	0	NA	1	0	1	0	0	0	0	0	1	1	0	0	0	0	0	0	0	0	0	0	0	0	0	0	0	0	0	0	0	1	0
p8_2822_snp11	C2	2008764	G/A	0	0	0	0	0	0	0	1	0	0	0	NA	0	0	NA	0	0	1	0	0	0	0	0	0	1	0	NA	0	0	0	0	0	0	0	0	0	0	0	0	1	1	0	0	0	1	0
Bn-ctg7180014746432-p1412	C2	2351469	C/T	1	1	1	1	1	1	1	1	1	1	0	1	1	1	NA	1	1	1	1	1	1	1	1	1	1	0	1	1	1	1	1	1	1	1	1	1	1	1	1	1	1	1	1	1	1	1
Bn-ctg7180014741802-p1649	C2	2613261	A/G	0	0	0	0	0	0	0	0	0	0	1	0	0	0	NA	0	0	0	0	0	0	0	0	0	0	1	0	0	0	0	0	0	0	0	0	0	0	0	0	0	0	0	0	0	1	0
Bn-ctg7180014717070-p709	C2	2802086	A/G	1	1	0	0	1	0	0	0	1	0	NA	NA	1	0	NA	1	0	0	1	1	1	1	1	1	0	NA	1	1	0	1	NA	1	0	1	1	1	0	0	0	0	0	1	0	0	0	0
BN041612-0748	C2	2826936	G/A	1	1	1	1	0	1	1	1	1	1	1	0	1	1	NA	1	1	1	0	1	1	1	1	1	1	1	1	0	1	0	NA	0	1	0	0	0	1	1	1	1	1	0	1	1	1	1
Bn-ctg7180014741828-p34349	C2	2857344	C/T	1	1	1	1	1	1	1	1	1	1	1	1	1	1	NA	1	1	1	1	1	1	1	1	1	0	1	1	1	1	1	1	1	1	1	1	1	1	1	1	1	1	1	1	1	0	1
Bn-ctg7180014751109-p56	C2	3503534	A/G	0	0	0	0	0	0	0	0	0	0	0	0	0	0	NA	0	0	0	0	0	0	0	0	0	NA	0	0	0	0	0	0	0	0	0	0	0	0	0	0	NA	0	0	0	0	0	0
p5_3649_snp16	C2	3659555	A/G	0	1	0	0	1	0	0	0	1	1	NA	NA	1	1	NA	1	1	1	1	1	1	1	1	1	0	0	1	1	1	1	1	1	0	1	1	0	0	0	0	0	0	1	0	0	0	0
Bn-ctg7180014754486-p1970	C2	3732402	C/A	1	0	1	1	0	1	1	1	1	0	0	1	1	0	NA	0	0	0	0	0	0	1	1	0	1	0	1	0	0	0	0	0	1	0	0	1	1	1	1	1	1	0	1	1	1	1
Bn-ctg7180014754477-p6097	C2	3790668	T/C	0	1	0	0	1	0	0	0	1	1	NA	NA	1	1	NA	1	1	0	1	1	1	1	1	1	0	0	1	1	1	0	1	0	0	0	1	0	0	0	0	0	0	0	0	0	0	0
Bn-ctg7180014735377-p630	C2	4035495	T/C	0	1	1	0	0	0	0	1	0	1	0	NA	0	0	NA	0	0	1	0	0	0	0	0	0	0	0	0	1	0	1	0	0	0	0	0	0	0	1	0	0	0	0	0	0	0	0
Bn-ctg7180014735371-p1003	C2	4071964	C/T	0	0	0	0	0	0	0	0	0	0	1	0	0	0	NA	0	0	0	0	0	0	0	0	0	1	1	0	0	0	0	0	0	0	0	0	1	0	0	1	0	1	0	1	0	1	0
Bn-ctg7180014753071-p592	C2	4200224	G/A	1	1	1	1	1	1	1	1	1	1	1	1	1	1	NA	1	1	1	1	1	1	1	1	1	0	1	1	1	1	1	1	1	1	1	1	1	1	1	1	1	1	1	1	1	0	1
Bn-ctg7180014753071-p1653	C2	4201285	T/C	0	0	0	0	0	0	0	0	0	0	0	0	0	0	NA	0	0	0	0	0	0	0	0	0	1	0	0	0	0	0	0	0	0	0	0	0	0	0	0	0	0	0	0	0	1	0
Bn-ctg7180014736481-p5811	C2	4416372	G/A	1	1	1	1	1	1	1	1	1	1	1	1	1	1	NA	1	NA	1	1	1	1	1	1	1	1	1	NA	1	1	1	1	1	1	1	1	1	1	1	1	1	1	1	1	1	NA	NA
UQ10C0314173	C2	4548163	G/A	1	1	1	1	1	1	1	1	1	1	NA	1	1	1	NA	1	0	1	1	1	1	1	1	1	1	1	1	1	1	1	1	1	1	1	1	1	1	1	1	1	1	1	1	1	1	0
Bn-ctg7180014771853-p4556	C2	4862705	C/A	1	0	1	1	1	1	1	1	1	1	1	1	1	1	NA	1	1	1	1	1	1	1	1	1	0	1	1	1	1	1	1	1	1	1	1	1	1	1	1	1	1	1	1	1	0	1
Bn-ctg7180014753773-p3600	C2	4902298	G/A	1	0	1	1	1	1	1	1	1	1	1	1	1	1	NA	1	1	1	1	1	1	1	1	1	0	1	1	1	1	1	1	1	1	1	1	1	1	1	1	1	1	1	1	1	0	1
Bn-ctg7180014753773-p3940	C2	4902638	A/G	0	1	0	0	0	0	0	0	0	0	1	0	0	0	NA	0	0	0	0	0	0	0	0	0	1	0	0	0	0	0	0	0	0	0	0	0	0	0	0	0	0	0	0	0	1	0
Bn-ctg7180014733768-p9731	C2	4994791	A/C	0	0	0	0	0	0	0	0	0	1	1	NA	0	1	NA	1	1	0	0	1	1	0	0	1	NA	0	0	0	1	0	0	1	1	0	0	0	0	0	0	0	0	1	0	0	0	0
Bn-ctg7180014734797-p1609	C2	5285975	C/T	1	1	1	1	1	1	1	1	1	1	0	1	1	1	NA	1	1	1	1	1	1	1	1	1	1	1	1	NA	1	1	1	1	1	1	1	1	1	1	0	1	1	1	1	1	1	0
Bn-ctg7180014773019-p2348	C2	5660005	C/T	1	1	1	1	1	1	1	1	1	1	1	NA	1	0	NA	1	1	1	1	1	1	1	1	1	0	1	1	1	1	1	1	1	1	1	1	1	1	1	0	1	1	1	1	1	0	0
Bn-ctg7180014765124-p8175	C2	5789046	T/C	0	0	0	0	0	0	0	0	0	0	0	NA	0	1	NA	0	0	0	0	0	0	0	0	0	1	0	0	0	0	0	0	0	0	0	0	0	0	0	1	0	0	0	0	0	1	1
Bn-ctg7180014747641-p12910	C2	5941230	C/A	1	1	1	1	1	1	1	1	1	1	1	NA	1	0	NA	1	1	1	1	1	1	1	1	1	0	1	1	1	1	1	1	1	1	1	1	1	1	1	0	1	1	1	1	1	0	0
Bn-ctg7180014761384-p1270	C2	6243386	G/A	1	1	1	1	1	1	1	1	1	1	1	NA	0	0	NA	1	1	1	1	1	1	0	1	1	0	1	0	1	1	1	1	1	1	1	0	0	1	1	0	1	1	1	1	1	0	0
Bn-ctg7180014735123-p3213	C2	6335610	G/A	1	0	1	1	1	1	1	1	1	1	1	NA	0	1	NA	0	0	1	1	0	0	1	0	0	1	1	1	1	0	1	1	0	0	1	0	1	1	1	1	1	1	0	1	1	1	1
Bn-ctg7180014760347-p4698	C2	6929272	T/C	0	0	1	0	0	1	1	0	0	1	0	0	0	0	NA	0	0	1	0	0	0	0	0	0	0	0	0	0	0	0	1	0	0	0	0	0	0	1	0	0	1	0	1	1	0	0
Bn-Scaffold000030-p968570	C2	6942105	A/G	1	1	0	1	1	0	0	1	1	0	1	1	1	1	NA	1	1	0	1	1	1	1	1	1	0	1	1	1	1	1	0	1	1	1	1	1	1	0	1	1	0	1	0	0	1	1
Bn-ctg7180014766593-p2973	C2	7038386	A/G	1	1	1	1	1	1	1	1	1	1	1	0	0	0	NA	1	1	1	1	1	1	0	1	1	0	1	0	1	1	1	1	0	1	1	0	0	1	1	0	1	1	0	1	1	0	0
Bn-ctg7180014766597-p750	C2	7108916	C/A	0	0	1	0	0	1	1	0	0	1	0	1	1	1	NA	0	0	1	0	0	0	1	0	0	1	0	1	0	0	0	1	1	0	0	1	1	0	1	1	0	1	1	1	1	1	1
Bn-ctg7180014766597-p1184	C2	7109350	G/T	0	0	0	0	0	0	0	0	0	0	0	1	1	1	NA	0	0	0	0	0	0	1	0	0	1	0	1	0	0	0	0	1	0	0	1	1	0	0	1	0	0	1	0	0	1	1
Bn-ctg7180014766601-p3655	C2	7149138	A/C	0	0	0	0	0	0	0	0	0	0	0	NA	0	1	NA	0	0	0	0	0	0	1	0	0	1	0	1	0	0	0	0	0	0	0	0	1	0	0	1	0	0	1	0	0	1	1
Bn-ctg7180014728411-p153	C2	7165587	C/T	1	1	1	1	1	1	1	1	1	1	1	NA	1	0	NA	1	1	1	1	1	1	0	1	1	0	1	0	1	1	1	1	1	1	1	1	0	1	1	0	1	1	0	1	1	0	0
Bn-ctg7180014741848-p1260	C2	7174632	C/T	1	1	NA	1	1	NA	NA	1	1	NA	1	NA	1	0	NA	1	1	NA	1	1	1	0	1	1	0	1	0	1	1	1	NA	1	1	1	1	0	1	NA	0	1	NA	0	NA	NA	0	0
Bn-ctg7180014762700-p9785	C2	7272524	G/A	1	1	1	1	1	1	1	1	1	1	1	NA	1	0	NA	1	1	1	1	1	1	0	1	1	0	1	0	1	1	1	1	1	1	1	1	0	1	1	0	1	1	0	1	1	0	0
Bn-ctg7180014766552-p1542	C2	7353517	G/A	1	1	1	1	0	1	1	1	1	1	1	0	0	1	NA	1	1	1	1	1	1	1	1	1	1	1	1	0	1	1	1	NA	1	1	0	0	1	1	1	1	1	1	1	1	1	0
Bn-ctg7180014717261-p866	C2	7521188	T/C	0	0	0	0	0	0	0	0	0	0	0	0	0	0	NA	0	0	0	0	0	0	0	0	0	0	0	0	0	0	0	0	0	0	0	0	0	0	0	0	0	0	0	0	0	0	0
Bn-ctg7180014705492-p2942	C2	7527084	T/G	0	0	1	0	0	1	1	0	0	1	0	0	0	0	NA	0	0	1	0	0	0	0	0	0	0	0	NA	0	0	0	1	0	0	0	0	0	0	1	0	0	1	0	1	1	0	0
Bn-ctg7180014763233-p7561	C2	7544100	C/T	1	1	1	1	1	1	1	1	1	1	1	1	1	1	NA	1	1	1	1	1	1	1	1	1	1	1	1	1	1	1	1	1	1	1	1	1	1	1	1	1	1	1	1	1	1	1
Bn-ctg7180014763233-p5939	C2	7545722	A/G	0	0	NA	0	0	NA	NA	0	0	NA	0	0	0	0	NA	0	0	NA	0	0	0	0	0	0	0	0	0	0	0	0	NA	0	0	0	0	0	0	NA	0	0	NA	0	NA	NA	0	0
Bn-ctg7180014731903-p4043	C2	7565893	G/A	1	1	0	1	1	0	0	1	1	0	1	1	1	1	NA	1	1	0	1	1	1	1	1	1	1	1	1	1	1	1	0	1	1	1	1	1	1	0	1	1	0	1	0	0	1	1
Bn-ctg7180014731903-p4171	C2	7566021	A/C	0	0	1	0	0	1	1	0	0	1	0	0	0	0	NA	0	0	1	0	0	0	0	0	0	0	0	0	0	0	0	1	0	0	0	0	0	0	1	0	0	1	0	1	1	0	0
Bn-ctg7180014736364-p5683	C2	7655722	G/A	0	0	1	0	0	1	1	0	0	1	0	1	1	1	NA	0	0	1	0	0	0	1	0	0	1	0	1	0	0	0	1	1	0	0	1	1	0	1	1	0	1	1	1	1	1	1
Bn-ctg7180014736364-p1508	C2	7659897	C/T	0	0	NA	0	0	NA	NA	0	0	NA	0	1	1	1	NA	0	0	NA	0	0	0	1	0	0	1	0	1	0	0	0	NA	1	0	0	1	1	0	NA	NA	0	NA	1	NA	NA	1	1
snp_BGA_3776	C2	8348307	C/T	1	1	1	1	1	1	1	1	1	1	1	1	1	1	NA	1	1	1	1	1	1	1	1	1	1	NA	1	NA	1	1	1	1	1	1	1	1	1	1	1	1	1	1	1	1	1	1
Bn-ctg7180014769081-p7708	C2	8521255	T/C	0	0	0	0	0	0	0	0	0	0	0	0	0	0	NA	0	0	0	0	0	0	0	0	1	1	0	1	0	0	0	0	0	0	0	0	1	0	0	0	0	0	0	0	0	1	0
Bn-Scaffold000030-p1831744	C2	8706508	A/G	1	1	1	1	1	1	0	1	1	1	0	1	1	1	NA	1	1	0	1	1	1	1	1	1	0	0	1	1	0	1	0	1	0	1	1	0	1	1	1	1	1	1	1	1	1	1
BN057152-0186	C2	8727153	T/G	0	0	0	0	0	0	0	0	0	0	0	0	0	0	NA	0	0	0	0	0	0	0	0	0	0	0	0	0	0	0	0	0	0	0	0	0	0	0	0	0	0	0	0	0	0	0
Bn-ctg7180014739499-p3806	C2	8931611	A/G	0	0	0	0	0	0	0	0	0	0	0	NA	1	0	NA	0	0	0	0	0	0	0	0	0	0	0	0	0	0	0	0	0	0	0	1	0	0	0	0	0	0	0	0	0	0	0
Bn-ctg7180014739499-p3968	C2	8931773	G/A	1	1	1	1	1	1	1	1	1	1	1	NA	0	1	NA	1	1	1	1	1	1	1	1	1	1	1	1	1	1	1	1	1	1	1	0	1	1	1	1	1	1	1	1	1	1	1
Bn-ctg7180014758272-p547	C2	9018575	A/G	0	0	0	0	0	0	0	0	0	0	0	NA	1	0	NA	0	0	0	0	0	0	0	0	0	0	0	0	0	0	0	0	0	0	0	1	0	0	0	0	0	0	0	0	0	0	0
Bn-ctg7180014766905-p4312	C2	9369836	T/C	0	0	0	0	0	0	0	0	0	0	0	NA	1	0	NA	0	0	0	0	0	0	0	0	0	0	0	0	0	0	0	0	0	0	0	1	0	0	0	0	1	0	0	0	0	0	0
Bn-ctg7180014766905-p2776	C2	9371372	T/C	0	0	0	0	0	0	0	0	0	0	0	NA	1	0	NA	0	0	0	0	0	0	0	0	0	0	0	0	0	0	0	0	0	0	0	1	0	0	0	0	1	0	0	0	0	0	0
BN062891-0378	C2	9594454	C/T	1	1	1	1	1	1	1	1	1	1	1	1	1	1	NA	0	0	1	1	1	0	1	1	0	1	1	1	1	1	1	1	1	1	1	1	1	1	1	1	1	1	1	1	1	1	1
Bn-ctg7180014741396-p7203	C2	9947119	T/C	1	1	0	1	1	0	0	0	1	0	1	NA	0	1	NA	1	1	0	1	1	1	0	1	0	0	0	1	1	1	1	1	1	1	1	0	1	1	0	0	0	1	1	0	0	0	1
Bn-ctg7180014740945-p1487	C2	10037330	T/C	0	0	1	0	0	1	1	1	0	1	0	NA	1	0	NA	0	0	1	0	0	0	1	0	0	0	1	0	0	0	0	0	0	0	0	1	0	0	1	1	1	0	0	1	1	0	0
Bn-ctg7180014726763-p6236	C2	10233861	A/G	1	1	1	1	1	1	1	1	1	1	1	NA	0	1	NA	1	1	1	1	1	1	1	1	0	0	1	0	1	0	1	1	1	1	1	0	0	1	1	1	0	1	1	1	1	0	1
Bn-ctg7180014726763-p7025	C2	10234650	T/C	1	1	1	1	1	1	1	1	1	1	1	NA	0	1	NA	1	1	1	1	1	1	1	1	0	0	1	0	1	0	1	1	1	1	1	0	0	1	1	1	0	1	1	1	1	0	1
Bn-ctg7180014742324-p62	C2	10352320	T/C	0	0	0	0	0	0	0	0	0	0	0	0	0	0	NA	0	0	0	0	0	0	0	0	0	0	0	0	0	0	0	0	0	0	0	0	0	0	0	0	0	0	0	0	0	0	0
Bn-ctg7180014734592-p70	C2	10503705	C/T	1	1	1	1	1	1	1	1	1	1	1	1	1	1	NA	1	1	1	1	1	1	1	1	1	1	1	1	1	1	1	1	1	1	1	1	1	1	1	1	1	1	1	1	1	1	1
Bn-ctg7180014740377-p6847	C2	10692772	A/G	0	0	0	0	0	0	0	0	0	0	0	0	0	0	NA	0	0	0	0	0	0	0	0	0	0	0	0	0	0	0	0	0	0	0	0	0	0	0	0	0	0	0	0	0	0	0
Bn-ctg7180014740369-p1115	C2	10709523	A/G	0	0	0	0	0	0	0	0	0	0	0	0	0	0	NA	0	0	0	0	0	0	0	0	0	0	0	NA	0	0	0	0	0	0	0	0	0	0	0	0	0	0	0	0	0	0	0
Bn-ctg7180014733191-p16993	C2	11324627	A/G	0	0	0	0	0	0	0	0	0	0	0	0	0	0	NA	0	0	0	0	0	0	0	0	0	1	0	0	0	0	0	0	0	0	0	0	0	0	0	0	0	0	0	0	0	0	0
Bn-ctg7180014737642-p1736	C2	11521447	T/C	0	0	0	0	0	0	0	0	0	0	0	0	0	0	NA	0	0	0	0	0	0	0	0	0	1	0	0	0	0	0	0	0	0	0	0	0	0	0	0	0	0	0	0	0	0	0
Bn-ctg7180014722959-p1362	C2	11538841	A/G	0	0	0	0	0	0	0	0	0	0	0	0	0	0	NA	0	0	0	0	0	0	0	0	0	1	0	0	0	0	0	0	0	0	0	0	0	0	0	0	0	0	0	0	0	0	0
Bn-ctg7180014722959-p3680	C2	11541159	C/T	1	1	1	1	1	1	1	1	1	1	1	1	1	1	NA	1	1	1	1	1	1	1	1	1	0	1	1	1	1	1	1	1	1	1	1	1	1	1	1	1	1	1	1	1	1	1
Bn-ctg7180014761021-p763	C2	11545317	G/T	1	1	1	1	1	1	1	1	1	1	1	1	1	1	NA	1	1	1	1	1	1	1	1	1	0	1	1	1	1	1	1	1	1	1	1	1	1	1	1	1	1	1	1	1	1	1
Bn-ctg7180014761021-p1313	C2	11545867	G/T	1	1	1	1	1	1	1	1	1	1	1	1	1	1	NA	1	1	1	1	1	1	1	1	1	0	1	1	1	1	1	1	1	1	1	1	1	1	1	1	1	1	1	1	1	1	1
Bn-ctg7180014746007-p654	C2	11575760	A/G	0	0	0	0	0	0	0	0	0	0	0	0	0	0	NA	0	0	0	0	0	0	0	0	0	1	0	0	0	0	0	0	0	0	0	0	0	0	0	0	0	0	0	0	0	0	0
Bn-ctg7180014747519-p1489	C2	11577890	G/A	1	1	1	1	1	1	1	1	1	1	1	1	1	1	NA	1	1	1	1	1	1	1	1	1	0	1	1	1	1	1	1	1	1	1	1	1	1	1	1	1	1	1	1	1	1	1
Bn-ctg7180014747519-p4930	C2	11581331	A/C	0	0	0	0	0	0	0	0	0	0	0	0	0	0	NA	0	0	0	0	0	0	0	0	0	1	0	0	0	0	0	0	0	0	0	0	0	0	0	0	0	0	0	0	0	0	0
Bn-ctg7180014725917-p4124	C2	11636015	C/T	1	1	1	1	1	1	1	1	1	1	1	1	1	1	NA	1	1	1	1	1	1	1	1	1	0	1	1	1	1	1	1	1	1	1	1	1	1	1	1	1	1	1	1	1	1	1
Bn-ctg7180014725917-p2597	C2	11637542	T/C	0	0	0	0	0	0	0	0	0	0	0	0	0	0	NA	0	0	0	0	0	0	0	0	0	1	0	0	0	0	0	0	0	0	0	0	0	0	0	0	0	0	0	0	0	0	0
Bn-ctg7180014750110-p3066	C2	11677115	G/A	0	0	0	0	0	0	1	0	0	0	1	0	0	1	NA	0	0	1	0	1	0	1	1	0	1	0	1	0	1	0	1	0	0	0	0	1	0	0	0	0	0	0	0	0	0	0
Bn-ctg7180014750113-p5030	C2	11690180	C/T	1	1	1	1	1	1	1	1	1	1	1	1	1	1	NA	1	1	1	1	1	1	1	1	1	0	1	1	1	1	1	1	1	1	1	1	1	1	1	1	1	1	1	1	1	1	1
p8_2001_snp11	C2	11807771	A/G	0	0	0	0	0	0	0	0	0	0	0	0	0	0	NA	0	0	0	0	0	0	0	0	0	1	0	0	0	0	0	0	0	0	0	0	0	0	0	0	0	0	0	0	0	0	0
Bn-ctg7180014744883-p4535	C2	12677348	C/A	0	1	1	1	0	0	1	1	1	1	1	0	1	0	NA	0	0	1	0	0	0	1	0	1	1	1	1	0	1	1	0	1	0	1	1	1	0	1	1	1	0	0	1	1	0	0
Bn-ctg7180014750270-p5322	C2	13209879	T/C	0	0	0	0	0	0	0	0	0	0	0	0	0	0	NA	0	0	0	0	0	0	0	0	0	0	0	0	0	0	0	0	0	0	0	0	0	0	0	0	0	0	0	0	0	0	0
Bn-ctg7180014728257-p7336	C2	13222144	A/C	0	1	1	1	0	0	1	1	1	1	1	0	1	0	NA	0	0	1	0	0	0	1	0	1	0	1	1	0	1	1	0	1	0	1	1	1	0	1	1	1	0	0	1	1	0	0
Bn-Scaffold000038-p855533	C2	13542499	T/C	1	1	1	1	1	1	0	1	1	1	1	1	1	1	NA	1	1	1	1	1	1	1	1	1	0	0	1	1	1	1	1	1	1	1	1	1	1	1	1	1	1	1	1	1	1	1
Bn-ctg7180014763923-p3738	C2	13685177	G/A	1	1	1	1	1	1	1	1	1	1	1	1	1	1	NA	1	1	1	1	1	1	1	1	1	1	1	1	1	1	1	1	1	1	1	1	1	1	1	1	1	1	1	1	1	1	1
Bn-ctg7180014753153-p2833	C2	14536893	G/T	1	1	1	1	1	1	1	1	1	1	1	1	1	1	NA	1	1	1	1	1	1	1	1	1	0	1	1	1	1	1	1	1	1	1	1	1	1	1	1	1	1	1	1	1	1	1
Bn-ctg7180014753153-p3269	C2	14537329	C/A	1	1	1	1	1	1	1	1	1	1	1	1	1	1	NA	1	1	1	1	1	1	1	1	1	0	1	1	1	1	1	1	1	1	1	1	1	1	1	1	1	1	1	1	1	1	1
Bn-ctg7180014753013-p4816	C2	14676056	C/A	1	1	1	1	1	1	1	1	1	1	1	1	1	1	NA	1	1	1	1	1	1	1	1	1	1	1	1	1	1	1	1	1	1	1	1	1	1	1	1	1	1	1	1	1	1	1
p4_17357_snp21	C2	14818110	T/G	0	0	0	0	0	0	0	0	NA	0	NA	0	NA	NA	NA	0	0	NA	0	NA	0	0	NA	0	NA	0	NA	0	NA	0	NA	0	0	0	0	NA	0	0	0	0	0	0	0	0	0	0
BN046944-0222	C2	15213115	G/A	1	1	1	1	1	1	1	1	1	1	1	1	1	1	NA	1	1	1	1	1	1	1	1	1	1	1	1	1	1	1	1	1	1	1	1	1	1	1	1	1	1	1	1	1	1	1
Bn-ctg7180014770005-p3721	C2	16612098	G/A	1	1	1	1	1	1	1	1	1	1	1	1	1	1	NA	1	1	1	1	1	1	1	1	1	1	1	1	1	1	1	1	1	1	1	1	1	1	1	1	1	1	1	1	1	1	1
p5_8783_snp47	C2	16695448	G/A	1	1	1	1	1	1	1	1	1	1	1	1	1	1	NA	1	1	1	1	1	1	1	1	1	NA	1	1	1	1	1	1	1	1	1	1	1	1	1	1	1	1	1	1	1	1	1
Bn-ctg7180014716659-p2419	C2	16808276	C/T	1	0	1	1	1	1	1	1	1	1	1	1	1	1	NA	1	1	1	1	1	1	1	1	1	1	1	0	1	0	1	1	1	1	1	1	0	1	1	1	1	1	1	1	1	1	1
Bn-ctg7180014768103-p4421	C2	16906214	T/C	0	NA	0	0	0	0	0	0	0	0	0	0	0	0	NA	0	0	0	0	0	0	0	0	0	0	0	1	0	1	0	0	0	0	0	0	1	0	0	0	0	0	0	0	0	0	0
Bn-ctg7180014713199-p908	C2	16919486	A/G	0	1	0	0	0	0	0	0	0	0	0	0	0	0	NA	0	0	0	0	0	0	0	0	0	1	0	1	0	1	0	0	0	0	0	0	1	0	0	0	0	0	0	0	0	0	0
UQ10C0118705	C2	17193451	A/G	1	0	1	1	1	1	1	1	1	1	1	1	1	1	NA	1	1	1	1	1	1	1	1	1	0	1	0	1	0	1	1	1	1	1	1	0	1	1	1	1	1	1	1	1	1	1
Bn-ctg7180014720122-p2129	C2	17635322	C/T	0	0	0	0	0	0	0	0	0	0	0	0	0	0	NA	0	0	0	0	0	0	0	0	0	1	0	0	0	0	0	0	0	0	0	0	0	0	0	0	0	0	0	0	0	0	1
p8_266_snp17	C2	19266963	T/C	0	0	0	1	1	1	1	1	0	0	1	1	0	1	NA	1	1	0	1	1	1	0	1	0	1	0	1	0	1	0	1	0	1	0	0	1	1	0	0	0	1	1	0	0	1	1
Bn-Scaffold000007-p227693	C2	19391115	A/C	0	0	0	0	0	0	0	0	0	1	0	0	0	0	NA	0	0	0	1	0	0	0	0	0	0	0	0	0	0	0	0	0	1	0	0	0	1	0	0	0	0	0	0	0	0	0
Bn-ctg7180014741628-p18879	C2	19875900	T/C	1	1	1	0	1	1	0	0	0	0	0	1	0	0	NA	1	1	1	0	0	1	1	0	1	0	1	0	1	0	1	0	1	0	1	1	0	0	1	1	0	0	1	1	1	1	0
[truncated: 1,782 more rows]
[truncated: 463 more columns]
